# Supplementary material for: [4-(4-Meth­oxy­phen­yl)-8-oxo-3-(phenyl­selan­yl)spiro­[4.5]deca-3,6,9-trien-2-yl]methyl­cyanamide
Source: IUCrdata. 2020 Jan 28;5(Pt 1):x200078. doi: 10.1107/S2414314620000784 (PMC9462140; doi:10.1107/S2414314620000784)
Supplement: Supplementary file 1 [file x-05-x200078-sup1.cif]

##############################################################################
#                                                                            #
# This CIF contains the data for a data article accepted for                 #
# publication in IUCrData. It conforms to the requirements of                #
# Notes for Authors for IUCrData, and has been                               #
# peer reviewed under the auspices of IUCrData.                              #
#                                                                            #
# Full details of the Crystallographic Information File format               #
# are given in the paper "The Crystallographic Information File (CIF):       #
# a New Standard Archive File for Crystallography" by S. R. Hall, F. H.      #
# Allen and I. D. Brown [Acta Cryst. (1991), A47, 655-685].                  #
#                                                                            #
# The current version of the core CIF dictionary is obtainable from          #
# ftp://ftp.iucr.org/pub/cif_core.dic.                                       #
#                                                                            #
# Software is freely available for graphical display of the structure(s)     #
# in this CIF. For information consult the CIF software page                 #
# http://www.iucr.org/resources/cif/software.                                #
#                                                                            #
# This file may be used for bona fide research purposes within the           #
# scientific community so long as proper attribution is given to the data    # 
# article from which it was obtained.                                        #
#                                                                            #
##############################################################################
data_I
_database_code_depnum_ccdc_archive 'CCDC 1979402'
_audit_creation_method     'SHELXL-2018/3'
_chemical_name_systematic
;\
[4-(4-Methoxyphenyl)-8-oxo-3-(phenylselanyl)spiro[4.5]deca-3,6,9-\
trien-2-yl]methylcyanamide
;
_chemical_name_common     ?
_chemical_formula_moiety     'C25 H22 N2 O2 Se'
_chemical_formula_sum     'C25 H22 N2 O2 Se'
_chemical_formula_iupac     'C25 H22 N2 O2 Se'
_chemical_formula_weight     461.40
_chemical_melting_point     ?
_space_group_crystal_system     monoclinic
_space_group_name_H-M_alt     'P 21/c'
_space_group_name_Hall     '-P 2ybc'
loop_
    _space_group_symop_operation_xyz
    'x, y, z'
    '-x, y+1/2, -z+1/2'
    '-x, -y, -z'
    'x, -y-1/2, z-1/2'
_cell_length_a     13.209(7)
_cell_length_b     6.343(3)
_cell_length_c     27.080(14)
_cell_angle_alpha     90
_cell_angle_beta     103.356(8)
_cell_angle_gamma     90
_cell_volume     2207.4(19)
_cell_formula_units_Z     4
_cell_measurement_reflns_used     3960
_cell_measurement_theta_min     2.46
_cell_measurement_theta_max     22.69
_cell_measurement_temperature     296(2)
_exptl_crystal_description     needle
_exptl_crystal_colour     colourless
_exptl_crystal_size_max     0.700
_exptl_crystal_size_mid     0.180
_exptl_crystal_size_min     0.100
_exptl_crystal_density_diffrn     1.388
_exptl_crystal_density_meas     ?
_exptl_crystal_density_method     ?
_exptl_crystal_F_000     944
_exptl_absorpt_coefficient_mu     1.724
_exptl_absorpt_correction_type     multi-scan
_exptl_absorpt_process_details
;
(SADABS; Bruker, 2016)
;
_exptl_absorpt_correction_T_min     0.466
_exptl_absorpt_correction_T_max     0.745
_diffrn_ambient_temperature     296(2)
_diffrn_source     ?
_diffrn_radiation_type     MoK\a
_diffrn_radiation_wavelength     0.71073
_diffrn_measurement_device_type     'Bruker APEXII CCD'
_diffrn_measurement_method     '\f and \w scans'
_diffrn_detector_area_resol_mean     ?
_diffrn_reflns_number     22486
_diffrn_reflns_av_R_equivalents     0.0468
_diffrn_reflns_av_unetI/netI     0.0450
_diffrn_reflns_theta_min     2.456
_diffrn_reflns_theta_max     28.323
_diffrn_reflns_theta_full     25.242
_diffrn_measured_fraction_theta_max     0.997
_diffrn_measured_fraction_theta_full     0.999
_diffrn_reflns_limit_h_min     -17
_diffrn_reflns_limit_h_max     17
_diffrn_reflns_limit_k_min     -8
_diffrn_reflns_limit_k_max     8
_diffrn_reflns_limit_l_min     -35
_diffrn_reflns_limit_l_max     36
_refine_special_details
;
The H atoms were
included in calculated positions and refined using a riding model, with C---H
= 0.93, 0.96, 0.97, and 0.98 \%A for aromatic, methyl, methylene, and terminal
H atoms, respectively, and with <i>U</i>~iso~(H) = 1.2<i>U</i>~eq~(C) and
1.5<i>U</i>~eq~(<i>C</i>-methyl).
;
_reflns_number_total     5498
_reflns_number_gt     3448
_reflns_threshold_expression     'I > 2\s(I)'
_refine_ls_structure_factor_coef     Fsqd
_refine_ls_matrix_type     full
_refine_ls_R_factor_all     0.0797
_refine_ls_R_factor_gt     0.0412
_refine_ls_wR_factor_gt     0.0937
_refine_ls_wR_factor_ref     0.1076
_refine_ls_goodness_of_fit_ref     1.029
_refine_ls_restrained_S_all     1.017
_refine_ls_number_reflns     5498
_refine_ls_number_parameters     322
_refine_ls_number_restraints     222
_refine_ls_hydrogen_treatment     constr
_refine_ls_weighting_scheme     calc
_refine_ls_weighting_details
              'w=1/[\s^2^(Fo^2^)+(0.0440P)^2^+0.3647P] where P=(Fo^2^+2Fc^2^)/3'
_atom_sites_solution_hydrogens     geom
_atom_sites_solution_primary     ?
_atom_sites_solution_secondary     ?
_refine_ls_shift/su_max     0.001
_refine_ls_shift/su_mean     0.000
_refine_diff_density_max     0.336
_refine_diff_density_min     -0.377
_refine_ls_extinction_method     none
_refine_ls_extinction_coef     .
loop_
    _atom_type_symbol
    _atom_type_description
    _atom_type_scat_dispersion_real
    _atom_type_scat_dispersion_imag
    _atom_type_scat_source
    'C' 'C' 0.0033 0.0016
                         'International Tables Vol C Tables 4.2.6.8 and 6.1.1.4'
    'H' 'H' 0.0000 0.0000
                         'International Tables Vol C Tables 4.2.6.8 and 6.1.1.4'
    'N' 'N' 0.0061 0.0033
                         'International Tables Vol C Tables 4.2.6.8 and 6.1.1.4'
    'O' 'O' 0.0106 0.0060
                         'International Tables Vol C Tables 4.2.6.8 and 6.1.1.4'
    'Se' 'Se' -0.0929 2.2259
                         'International Tables Vol C Tables 4.2.6.8 and 6.1.1.4'
_computing_data_collection
;
APEX2 (Bruker, 2016)
;
_computing_cell_refinement
;
SAINT (Bruker, 2016)
;
_computing_data_reduction
;
SAINT (Bruker, 2016)
;
_computing_structure_solution
;
SHELXT2014 (Sheldrick, 2015a)
;
_computing_structure_refinement
;
SHELXL2018 (Sheldrick, 2015b)
;
_computing_molecular_graphics
;
SHELXTL (Sheldrick, 2008)
;
_computing_publication_material
;
SHELXTL (Sheldrick, 2008)
;
loop_
    _atom_site_type_symbol
    _atom_site_label
    _atom_site_fract_x
    _atom_site_fract_y
    _atom_site_fract_z
    _atom_site_U_iso_or_equiv
    _atom_site_adp_type
    _atom_site_calc_flag
    _atom_site_occupancy
    _atom_site_disorder_assembly
    _atom_site_disorder_group
    Se Se1A 0.6308(3) 0.4941(10) 0.26771(16) 0.0642(7) Uani d 0.555(14) A 1
    Se Se1B 0.6377(4) 0.5228(12) 0.2657(2) 0.0694(9) Uani d 0.445(14) A 2
    O O1 0.43190(15) 1.1265(3) 0.40821(9) 0.0857(6) Uani d 1 . .
    O O2A 0.868(2) 0.680(5) 0.5648(13) 0.090(4) Uani d 0.555(14) A 1
    O O2B 0.884(3) 0.623(6) 0.5682(15) 0.098(6) Uani d 0.445(14) A 2
    N N1 0.90074(14) 0.4281(3) 0.31172(8) 0.0486(5) Uani d 1 . .
    N N2 0.9080(2) 0.8146(4) 0.31572(12) 0.0968(10) Uani d 1 . .
    C C1 0.72698(16) 0.4392(3) 0.32939(9) 0.0433(5) Uani d 1 . .
    C C2 0.82397(16) 0.3120(3) 0.33276(8) 0.0429(5) Uani d 1 . .
    H H2 0.806314 0.179735 0.314056 0.051 Uiso calc 1 . .
    C C3 0.85901(19) 0.2646(4) 0.38949(9) 0.0529(6) Uani d 1 . .
    H H3A 0.934144 0.274277 0.400499 0.063 Uiso calc 1 . .
    H H3B 0.837873 0.123490 0.396611 0.063 Uiso calc 1 . .
    C C4 0.80622(18) 0.4317(4) 0.41768(9) 0.0482(6) Uani d 1 . .
    C C5 0.71565(17) 0.5081(3) 0.37431(9) 0.0440(5) Uani d 1 . .
    C C6 0.63660(17) 0.6620(4) 0.38302(8) 0.0459(5) Uani d 1 . .
    C C7 0.62917(18) 0.8586(4) 0.35983(9) 0.0543(6) Uani d 1 . .
    H H7 0.672234 0.890191 0.338088 0.065 Uiso calc 1 . .
    C C8 0.5593(2) 1.0078(4) 0.36838(12) 0.0620(7) Uani d 1 . .
    H H8 0.554882 1.138108 0.352278 0.074 Uiso calc 1 . .
    C C9 0.4961(2) 0.9627(4) 0.40089(11) 0.0582(7) Uani d 1 . .
    C C10 0.49946(19) 0.7697(4) 0.42348(9) 0.0602(7) Uani d 1 . .
    H H10 0.455269 0.739109 0.444734 0.072 Uiso calc 1 . .
    C C11 0.56992(19) 0.6186(4) 0.41439(9) 0.0555(6) Uani d 1 . .
    H H11 0.572089 0.486786 0.429638 0.067 Uiso calc 1 . .
    C C12 0.3628(3) 1.0895(6) 0.44033(13) 0.0939(10) Uani d 1 . .
    H H12D 0.313342 0.983074 0.425567 0.141 Uiso calc 1 . .
    H H12E 0.326669 1.217622 0.444198 0.141 Uiso calc 1 . .
    H H12F 0.401554 1.042867 0.472958 0.141 Uiso calc 1 . .
    C C13 0.7701(2) 0.3312(4) 0.46039(10) 0.0599(7) Uani d 1 . .
    H H13 0.728124 0.212131 0.453276 0.072 Uiso calc 1 . .
    C C14 0.7940(2) 0.4009(5) 0.50789(10) 0.0708(8) Uani d 1 . .
    H H14 0.769986 0.326985 0.532572 0.085 Uiso calc 1 . .
    C C15 0.8565(2) 0.5889(6) 0.52255(11) 0.0713(8) Uani d 1 . .
    C C16 0.8959(2) 0.6902(4) 0.48293(10) 0.0628(7) Uani d 1 . .
    H H16 0.937462 0.809446 0.490864 0.075 Uiso calc 1 . .
    C C17 0.87484(18) 0.6182(4) 0.43561(9) 0.0532(6) Uani d 1 . .
    H H17 0.904369 0.687637 0.412135 0.064 Uiso calc 1 . .
    C C18 0.6898(7) 0.3385(11) 0.2213(4) 0.0502(15) Uani d 0.555(14) A 1
    C C19 0.6434(6) 0.1406(12) 0.2145(3) 0.0605(15) Uani d 0.555(14) A 1
    H H19A 0.592557 0.104961 0.231710 0.073 Uiso calc 0.555(14) A 1
    C C20 0.6731(7) -0.0041(8) 0.1819(3) 0.0690(16) Uani d 0.555(14) A 1
    H H20A 0.642134 -0.136467 0.177392 0.083 Uiso calc 0.555(14) A 1
    C C21 0.7492(6) 0.0492(13) 0.1562(2) 0.0632(17) Uani d 0.555(14) A 1
    H H21A 0.769056 -0.047586 0.134438 0.076 Uiso calc 0.555(14) A 1
    C C22 0.7955(5) 0.2471(15) 0.1630(3) 0.0640(16) Uani d 0.555(14) A 1
    H H22A 0.846402 0.282725 0.145803 0.077 Uiso calc 0.555(14) A 1
    C C23 0.7658(7) 0.3917(11) 0.1956(3) 0.0584(14) Uani d 0.555(14) A 1
    H H23A 0.796827 0.524156 0.200121 0.070 Uiso calc 0.555(14) A 1
    C C18A 0.6849(10) 0.3222(15) 0.2228(5) 0.0531(18) Uani d 0.445(14) A 2
    C C19A 0.6599(8) 0.1141(15) 0.2091(4) 0.0598(17) Uani d 0.445(14) A 2
    H H19B 0.612225 0.041799 0.223214 0.072 Uiso calc 0.445(14) A 2
    C C20A 0.7062(8) 0.0142(10) 0.1743(4) 0.0644(19) Uani d 0.445(14) A 2
    H H20B 0.689498 -0.125007 0.165074 0.077 Uiso calc 0.445(14) A 2
    C C21A 0.7775(7) 0.1223(17) 0.1532(3) 0.0627(19) Uani d 0.445(14) A 2
    H H21B 0.808463 0.055477 0.129846 0.075 Uiso calc 0.445(14) A 2
    C C22A 0.8025(6) 0.3304(18) 0.1669(4) 0.0675(18) Uani d 0.445(14) A 2
    H H22B 0.850157 0.402767 0.152757 0.081 Uiso calc 0.445(14) A 2
    C C23A 0.7562(9) 0.4304(12) 0.2017(5) 0.0629(18) Uani d 0.445(14) A 2
    H H23B 0.772885 0.569577 0.210896 0.076 Uiso calc 0.445(14) A 2
    C C24 0.9049(2) 0.6355(4) 0.31394(10) 0.0572(6) Uani d 1 . .
    C C25 0.9865(2) 0.3112(4) 0.29936(11) 0.0645(7) Uani d 1 . .
    H H25A 1.026422 0.403648 0.283148 0.097 Uiso calc 1 . .
    H H25B 0.959357 0.197260 0.276855 0.097 Uiso calc 1 . .
    H H25C 1.030196 0.255783 0.329927 0.097 Uiso calc 1 . .
loop_
    _atom_site_aniso_label
    _atom_site_aniso_U_11
    _atom_site_aniso_U_22
    _atom_site_aniso_U_33
    _atom_site_aniso_U_12
    _atom_site_aniso_U_13
    _atom_site_aniso_U_23
    Se1A 0.0461(8) 0.0904(17) 0.0530(12) 0.0220(7) 0.0050(6) -0.0105(10)
    Se1B 0.081(2) 0.0812(14) 0.0464(10) 0.0381(14) 0.0162(11) 0.0066(9)
    O1 0.0773(14) 0.0701(13) 0.1199(17) 0.0161(11) 0.0439(13) -0.0128(12)
    O2A 0.075(7) 0.140(10) 0.057(4) 0.008(5) 0.018(4) -0.023(6)
    O2B 0.072(10) 0.170(19) 0.055(7) -0.012(11) 0.021(7) -0.039(11)
    N1 0.0476(11) 0.0361(10) 0.0676(13) 0.0036(8) 0.0250(10) -0.0006(9)
    N2 0.131(2) 0.0393(14) 0.149(3) -0.0025(13) 0.092(2) 0.0027(15)
    C1 0.0399(12) 0.0427(12) 0.0487(13) 0.0004(9) 0.0134(10) 0.0010(10)
    C2 0.0422(12) 0.0379(12) 0.0502(13) 0.0003(9) 0.0142(10) 0.0010(10)
    C3 0.0530(14) 0.0495(14) 0.0560(14) 0.0052(11) 0.0124(11) 0.0039(11)
    C4 0.0495(14) 0.0508(13) 0.0455(13) -0.0051(11) 0.0136(10) 0.0041(11)
    C5 0.0399(11) 0.0464(13) 0.0482(12) -0.0028(10) 0.0149(10) -0.0007(11)
    C6 0.0435(13) 0.0499(13) 0.0455(12) -0.0042(10) 0.0125(10) -0.0078(11)
    C7 0.0504(14) 0.0523(15) 0.0638(15) -0.0046(11) 0.0205(12) -0.0046(12)
    C8 0.0603(16) 0.0481(15) 0.0793(19) -0.0019(12) 0.0196(14) -0.0024(13)
    C9 0.0516(15) 0.0561(16) 0.0687(17) -0.0022(12) 0.0180(13) -0.0166(13)
    C10 0.0517(15) 0.0740(18) 0.0607(16) -0.0035(13) 0.0248(12) -0.0078(14)
    C11 0.0563(15) 0.0571(15) 0.0568(15) -0.0006(12) 0.0208(12) -0.0024(12)
    C12 0.072(2) 0.116(3) 0.101(3) 0.024(2) 0.0358(19) -0.025(2)
    C13 0.0585(16) 0.0653(16) 0.0566(16) -0.0089(13) 0.0145(12) 0.0097(13)
    C14 0.0679(18) 0.099(2) 0.0490(16) -0.0049(17) 0.0210(13) 0.0127(16)
    C15 0.0529(16) 0.108(2) 0.0532(17) 0.0005(16) 0.0122(13) -0.0099(17)
    C16 0.0529(15) 0.0700(17) 0.0645(17) -0.0075(13) 0.0120(12) -0.0131(14)
    C17 0.0487(14) 0.0558(15) 0.0551(15) -0.0056(11) 0.0119(11) 0.0018(12)
    C18 0.045(3) 0.064(3) 0.041(3) 0.008(3) 0.009(2) 0.003(3)
    C19 0.059(3) 0.070(3) 0.054(3) 0.011(3) 0.017(2) -0.004(3)
    C20 0.068(4) 0.080(3) 0.061(3) 0.009(3) 0.018(3) -0.009(3)
    C21 0.066(4) 0.074(4) 0.053(3) 0.008(3) 0.021(3) -0.006(3)
    C22 0.066(3) 0.075(4) 0.054(3) 0.014(3) 0.020(2) -0.011(3)
    C23 0.057(3) 0.075(3) 0.049(3) 0.007(3) 0.025(2) -0.003(3)
    C18A 0.051(3) 0.063(3) 0.044(3) 0.010(3) 0.009(3) -0.001(3)
    C19A 0.063(3) 0.064(3) 0.055(3) 0.008(3) 0.018(3) -0.007(3)
    C20A 0.070(4) 0.071(3) 0.055(3) 0.010(3) 0.021(3) -0.007(3)
    C21A 0.066(4) 0.070(4) 0.054(3) 0.009(3) 0.018(3) -0.008(3)
    C22A 0.073(3) 0.076(4) 0.057(3) 0.008(3) 0.020(3) -0.009(4)
    C23A 0.062(3) 0.076(3) 0.054(3) 0.014(3) 0.019(3) -0.008(3)
    C24 0.0641(16) 0.0477(16) 0.0697(17) 0.0007(12) 0.0362(13) 0.0036(12)
    C25 0.0585(16) 0.0543(15) 0.091(2) 0.0049(12) 0.0378(14) -0.0049(14)
_geom_special_details
;
 All esds (except the esd in the dihedral angle between two l.s. planes)
 are estimated using the full covariance matrix.  The cell esds are taken
 into account individually in the estimation of esds in distances, angles
 and torsion angles; correlations between esds in cell parameters are only
 used when they are defined by crystal symmetry.  An approximate (isotropic)
 treatment of cell esds is used for estimating esds involving l.s. planes.
;
loop_
    _geom_bond_atom_site_label_1
    _geom_bond_atom_site_label_2
    _geom_bond_site_symmetry_2
    _geom_bond_distance
    _geom_bond_publ_flag
    Se1A C1 . 1.883(4) ?
    Se1A C18 . 1.901(6) ?
    Se1B C18A . 1.921(9) ?
    Se1B C1 . 1.926(5) ?
    O1 C9 . 1.384(3) ?
    O1 C12 . 1.418(4) ?
    O2A C15 . 1.26(3) ?
    O2B C15 . 1.22(4) ?
    N1 C24 . 1.318(3) ?
    N1 C25 . 1.456(3) ?
    N1 C2 . 1.470(3) ?
    N2 C24 . 1.137(3) ?
    C1 C5 . 1.333(3) ?
    C1 C2 . 1.499(3) ?
    C2 C3 . 1.528(3) ?
    C2 H2 . 0.9800 ?
    C3 C4 . 1.562(3) ?
    C3 H3A . 0.9700 ?
    C3 H3B . 0.9700 ?
    C4 C13 . 1.492(3) ?
    C4 C17 . 1.501(3) ?
    C4 C5 . 1.548(3) ?
    C5 C6 . 1.488(3) ?
    C6 C11 . 1.385(3) ?
    C6 C7 . 1.389(3) ?
    C7 C8 . 1.378(3) ?
    C7 H7 . 0.9300 ?
    C8 C9 . 1.376(4) ?
    C8 H8 . 0.9300 ?
    C9 C10 . 1.364(4) ?
    C10 C11 . 1.397(3) ?
    C10 H10 . 0.9300 ?
    C11 H11 . 0.9300 ?
    C12 H12D . 0.9600 ?
    C12 H12E . 0.9600 ?
    C12 H12F . 0.9600 ?
    C13 C14 . 1.328(4) ?
    C13 H13 . 0.9300 ?
    C14 C15 . 1.452(4) ?
    C14 H14 . 0.9300 ?
    C15 C16 . 1.447(4) ?
    C16 C17 . 1.328(3) ?
    C16 H16 . 0.9300 ?
    C17 H17 . 0.9300 ?
    C18 C19 . 1.3900 ?
    C18 C23 . 1.3900 ?
    C19 C20 . 1.3900 ?
    C19 H19A . 0.9300 ?
    C20 C21 . 1.3900 ?
    C20 H20A . 0.9300 ?
    C21 C22 . 1.3900 ?
    C21 H21A . 0.9300 ?
    C22 C23 . 1.3900 ?
    C22 H22A . 0.9300 ?
    C23 H23A . 0.9300 ?
    C18A C19A . 1.3900 ?
    C18A C23A . 1.3900 ?
    C19A C20A . 1.3900 ?
    C19A H19B . 0.9300 ?
    C20A C21A . 1.3900 ?
    C20A H20B . 0.9300 ?
    C21A C22A . 1.3900 ?
    C21A H21B . 0.9300 ?
    C22A C23A . 1.3900 ?
    C22A H22B . 0.9300 ?
    C23A H23B . 0.9300 ?
    C25 H25A . 0.9600 ?
    C25 H25B . 0.9600 ?
    C25 H25C . 0.9600 ?
loop_
    _geom_angle_atom_site_label_1
    _geom_angle_atom_site_label_2
    _geom_angle_atom_site_label_3
    _geom_angle_site_symmetry_1
    _geom_angle_site_symmetry_3
    _geom_angle
    _geom_angle_publ_flag
    C1 Se1A C18 . . 101.2(4) ?
    C18A Se1B C1 . . 98.1(5) ?
    C9 O1 C12 . . 117.8(2) ?
    C24 N1 C25 . . 119.50(19) ?
    C24 N1 C2 . . 120.49(18) ?
    C25 N1 C2 . . 118.50(18) ?
    C5 C1 C2 . . 113.3(2) ?
    C5 C1 Se1A . . 123.6(2) ?
    C2 C1 Se1A . . 123.1(2) ?
    C5 C1 Se1B . . 123.5(3) ?
    C2 C1 Se1B . . 122.7(2) ?
    N1 C2 C1 . . 111.31(17) ?
    N1 C2 C3 . . 114.34(18) ?
    C1 C2 C3 . . 102.90(17) ?
    N1 C2 H2 . . 109.4 ?
    C1 C2 H2 . . 109.4 ?
    C3 C2 H2 . . 109.4 ?
    C2 C3 C4 . . 106.98(18) ?
    C2 C3 H3A . . 110.3 ?
    C4 C3 H3A . . 110.3 ?
    C2 C3 H3B . . 110.3 ?
    C4 C3 H3B . . 110.3 ?
    H3A C3 H3B . . 108.6 ?
    C13 C4 C17 . . 111.3(2) ?
    C13 C4 C5 . . 113.1(2) ?
    C17 C4 C5 . . 107.56(19) ?
    C13 C4 C3 . . 110.4(2) ?
    C17 C4 C3 . . 112.87(19) ?
    C5 C4 C3 . . 101.28(18) ?
    C1 C5 C6 . . 126.2(2) ?
    C1 C5 C4 . . 111.1(2) ?
    C6 C5 C4 . . 122.2(2) ?
    C11 C6 C7 . . 117.8(2) ?
    C11 C6 C5 . . 122.4(2) ?
    C7 C6 C5 . . 119.7(2) ?
    C8 C7 C6 . . 121.3(2) ?
    C8 C7 H7 . . 119.3 ?
    C6 C7 H7 . . 119.3 ?
    C9 C8 C7 . . 119.6(2) ?
    C9 C8 H8 . . 120.2 ?
    C7 C8 H8 . . 120.2 ?
    C10 C9 C8 . . 120.8(2) ?
    C10 C9 O1 . . 124.5(2) ?
    C8 C9 O1 . . 114.7(2) ?
    C9 C10 C11 . . 119.4(2) ?
    C9 C10 H10 . . 120.3 ?
    C11 C10 H10 . . 120.3 ?
    C6 C11 C10 . . 121.0(2) ?
    C6 C11 H11 . . 119.5 ?
    C10 C11 H11 . . 119.5 ?
    O1 C12 H12D . . 109.5 ?
    O1 C12 H12E . . 109.5 ?
    H12D C12 H12E . . 109.5 ?
    O1 C12 H12F . . 109.5 ?
    H12D C12 H12F . . 109.5 ?
    H12E C12 H12F . . 109.5 ?
    C14 C13 C4 . . 124.2(3) ?
    C14 C13 H13 . . 117.9 ?
    C4 C13 H13 . . 117.9 ?
    C13 C14 C15 . . 122.1(3) ?
    C13 C14 H14 . . 119.0 ?
    C15 C14 H14 . . 119.0 ?
    O2B C15 C16 . . 127(2) ?
    O2A C15 C16 . . 118.7(17) ?
    O2B C15 C14 . . 116(2) ?
    O2A C15 C14 . . 124.6(17) ?
    C16 C15 C14 . . 116.2(2) ?
    C17 C16 C15 . . 122.1(3) ?
    C17 C16 H16 . . 118.9 ?
    C15 C16 H16 . . 118.9 ?
    C16 C17 C4 . . 124.0(2) ?
    C16 C17 H17 . . 118.0 ?
    C4 C17 H17 . . 118.0 ?
    C19 C18 C23 . . 120.0 ?
    C19 C18 Se1A . . 108.8(5) ?
    C23 C18 Se1A . . 131.2(5) ?
    C20 C19 C18 . . 120.0 ?
    C20 C19 H19A . . 120.0 ?
    C18 C19 H19A . . 120.0 ?
    C19 C20 C21 . . 120.0 ?
    C19 C20 H20A . . 120.0 ?
    C21 C20 H20A . . 120.0 ?
    C20 C21 C22 . . 120.0 ?
    C20 C21 H21A . . 120.0 ?
    C22 C21 H21A . . 120.0 ?
    C23 C22 C21 . . 120.0 ?
    C23 C22 H22A . . 120.0 ?
    C21 C22 H22A . . 120.0 ?
    C22 C23 C18 . . 120.0 ?
    C22 C23 H23A . . 120.0 ?
    C18 C23 H23A . . 120.0 ?
    C19A C18A C23A . . 120.0 ?
    C19A C18A Se1B . . 134.5(7) ?
    C23A C18A Se1B . . 105.5(7) ?
    C20A C19A C18A . . 120.0 ?
    C20A C19A H19B . . 120.0 ?
    C18A C19A H19B . . 120.0 ?
    C21A C20A C19A . . 120.0 ?
    C21A C20A H20B . . 120.0 ?
    C19A C20A H20B . . 120.0 ?
    C20A C21A C22A . . 120.0 ?
    C20A C21A H21B . . 120.0 ?
    C22A C21A H21B . . 120.0 ?
    C21A C22A C23A . . 120.0 ?
    C21A C22A H22B . . 120.0 ?
    C23A C22A H22B . . 120.0 ?
    C22A C23A C18A . . 120.0 ?
    C22A C23A H23B . . 120.0 ?
    C18A C23A H23B . . 120.0 ?
    N2 C24 N1 . . 179.7(4) ?
    N1 C25 H25A . . 109.5 ?
    N1 C25 H25B . . 109.5 ?
    H25A C25 H25B . . 109.5 ?
    N1 C25 H25C . . 109.5 ?
    H25A C25 H25C . . 109.5 ?
    H25B C25 H25C . . 109.5 ?
loop_
    _geom_torsion_atom_site_label_1
    _geom_torsion_atom_site_label_2
    _geom_torsion_atom_site_label_3
    _geom_torsion_atom_site_label_4
    _geom_torsion_site_symmetry_1
    _geom_torsion_site_symmetry_2
    _geom_torsion_site_symmetry_3
    _geom_torsion_site_symmetry_4
    _geom_torsion
    _geom_torsion_publ_flag
    C18 Se1A C1 C5 . . . . -176.5(3) ?
    C18 Se1A C1 C2 . . . . 3.1(5) ?
    C24 N1 C2 C1 . . . . 30.3(3) ?
    C25 N1 C2 C1 . . . . -163.8(2) ?
    C24 N1 C2 C3 . . . . -85.8(3) ?
    C25 N1 C2 C3 . . . . 80.2(3) ?
    C5 C1 C2 N1 . . . . -109.0(2) ?
    Se1A C1 C2 N1 . . . . 71.3(3) ?
    Se1B C1 C2 N1 . . . . 63.7(4) ?
    C5 C1 C2 C3 . . . . 13.9(2) ?
    Se1A C1 C2 C3 . . . . -165.8(3) ?
    Se1B C1 C2 C3 . . . . -173.4(3) ?
    N1 C2 C3 C4 . . . . 100.3(2) ?
    C1 C2 C3 C4 . . . . -20.6(2) ?
    C2 C3 C4 C13 . . . . 139.8(2) ?
    C2 C3 C4 C17 . . . . -95.0(2) ?
    C2 C3 C4 C5 . . . . 19.7(2) ?
    C2 C1 C5 C6 . . . . 170.7(2) ?
    Se1A C1 C5 C6 . . . . -9.6(4) ?
    Se1B C1 C5 C6 . . . . -1.9(4) ?
    C2 C1 C5 C4 . . . . -1.2(3) ?
    Se1A C1 C5 C4 . . . . 178.5(3) ?
    Se1B C1 C5 C4 . . . . -173.9(3) ?
    C13 C4 C5 C1 . . . . -129.8(2) ?
    C17 C4 C5 C1 . . . . 106.9(2) ?
    C3 C4 C5 C1 . . . . -11.7(2) ?
    C13 C4 C5 C6 . . . . 57.9(3) ?
    C17 C4 C5 C6 . . . . -65.4(3) ?
    C3 C4 C5 C6 . . . . 175.99(19) ?
    C1 C5 C6 C11 . . . . 125.9(3) ?
    C4 C5 C6 C11 . . . . -63.1(3) ?
    C1 C5 C6 C7 . . . . -55.1(3) ?
    C4 C5 C6 C7 . . . . 115.9(2) ?
    C11 C6 C7 C8 . . . . 1.2(4) ?
    C5 C6 C7 C8 . . . . -177.8(2) ?
    C6 C7 C8 C9 . . . . 0.6(4) ?
    C7 C8 C9 C10 . . . . -2.1(4) ?
    C7 C8 C9 O1 . . . . 177.6(2) ?
    C12 O1 C9 C10 . . . . -1.8(4) ?
    C12 O1 C9 C8 . . . . 178.5(3) ?
    C8 C9 C10 C11 . . . . 1.6(4) ?
    O1 C9 C10 C11 . . . . -178.0(2) ?
    C7 C6 C11 C10 . . . . -1.7(4) ?
    C5 C6 C11 C10 . . . . 177.3(2) ?
    C9 C10 C11 C6 . . . . 0.3(4) ?
    C17 C4 C13 C14 . . . . 1.3(4) ?
    C5 C4 C13 C14 . . . . -119.9(3) ?
    C3 C4 C13 C14 . . . . 127.4(3) ?
    C4 C13 C14 C15 . . . . 1.8(5) ?
    C13 C14 C15 O2B . . . . -171.4(16) ?
    C13 C14 C15 O2A . . . . 168.6(13) ?
    C13 C14 C15 C16 . . . . -3.2(4) ?
    O2B C15 C16 C17 . . . . 168.1(17) ?
    O2A C15 C16 C17 . . . . -171.0(13) ?
    C14 C15 C16 C17 . . . . 1.3(4) ?
    C15 C16 C17 C4 . . . . 2.0(4) ?
    C13 C4 C17 C16 . . . . -3.2(3) ?
    C5 C4 C17 C16 . . . . 121.2(3) ?
    C3 C4 C17 C16 . . . . -128.0(3) ?
    C23 C18 C19 C20 . . . . 0.0 ?
    Se1A C18 C19 C20 . . . . 179.8(7) ?
    C18 C19 C20 C21 . . . . 0.0 ?
    C19 C20 C21 C22 . . . . 0.0 ?
    C20 C21 C22 C23 . . . . 0.0 ?
    C21 C22 C23 C18 . . . . 0.0 ?
    C19 C18 C23 C22 . . . . 0.0 ?
    Se1A C18 C23 C22 . . . . -179.8(8) ?
    C23A C18A C19A C20A . . . . 0.0 ?
    Se1B C18A C19A C20A . . . . 176.7(11) ?
    C18A C19A C20A C21A . . . . 0.0 ?
    C19A C20A C21A C22A . . . . 0.0 ?
    C20A C21A C22A C23A . . . . 0.0 ?
    C21A C22A C23A C18A . . . . 0.0 ?
    C19A C18A C23A C22A . . . . 0.0 ?
    Se1B C18A C23A C22A . . . . -177.6(8) ?
loop_
    _geom_hbond_atom_site_label_D
    _geom_hbond_atom_site_label_H
    _geom_hbond_atom_site_label_A
    _geom_hbond_site_symmetry_A
    _geom_hbond_distance_DH
    _geom_hbond_distance_HA
    _geom_hbond_distance_DA
    _geom_hbond_angle_DHA
    _geom_hbond_publ_flag
    C2 H2 N2 1_545 0.98 2.67 3.411(4) 132.4 yes
    C3 H3A O2A 3_766 0.97 2.58 3.55(3) 175.6 yes
    C3 H3A O2B 3_766 0.97 2.44 3.40(4) 167.8 yes
    C12 H12E O2A 3_676 0.96 2.61 3.36(3) 134.8 yes
    C19 H19A Se1A 2_645 0.93 3.04 3.876(8) 151.0 yes
_shelx_space_group_comment
;
The symmetry employed for this shelxl refinement is uniquely defined
by the following loop, which should always be used as a source of
symmetry information in preference to the above space-group names.
They are only intended as comments.
;
_shelx_estimated_absorpt_T_min     0.378
_shelx_estimated_absorpt_T_max     0.846
_shelx_hkl_file
;
   2   0   0  893.31   31.50
  -2   0   0  998.70   31.40
  -3   0   0   18.20    1.20
   3   0   0   20.40    1.30
   3   0   0   19.70    1.10
  -4   0   0 3091.09  101.89
   4   0   0 3090.59  102.19
   4   0   0 3118.79  101.59
   5   0   0   13.40    1.60
  -5   0   0   18.20    1.70
   5   0   0   18.60    1.10
   6   0   0   39.20    2.80
   6   0   0   39.80    1.90
  -6   0   0   39.70    2.40
  -7   0   0  553.64   19.40
   7   0   0  542.75   19.90
   7   0   0  544.55   18.40
   8   0   0  707.33   23.50
   8   0   0  679.43   25.20
  -8   0   0  703.93   24.70
  -9   0   0   20.70    2.50
   9   0   0   17.70    1.40
   9   0   0   18.80    2.90
 -10   0   0    6.40    1.80
  10   0   0    7.20    2.60
  11   0   0  211.78   10.20
 -11   0   0  178.98    8.80
  12   0   0   78.79    6.70
 -12   0   0   83.59    5.50
 -13   0   0   13.20    3.20
  13   0   0   10.70    3.30
  14   0   0   64.29    6.80
 -14   0   0   57.99    5.80
 -15   0   0   75.79    6.70
  15   0   0   63.09    7.20
 -16   0   0    8.90    3.80
  16   0   0   17.70    5.30
 -17   0   0    4.70    3.80
  17   0   0    4.40    4.80
   0  -1   0   -1.30    0.30
   0  -1   0   -1.30    0.30
   0   1   0   -1.10    0.20
   0   1   0   -1.20    0.20
   1  -1   0  209.18    7.50
  -1  -1   0  205.18    7.40
   1  -1   0  204.38    7.40
   1  -1   0  209.78    7.40
  -1  -1   0  218.28    7.50
   1   1   0  222.08    7.30
  -2  -1   0  102.59    4.00
   2  -1   0  101.59    4.10
   2  -1   0   99.49    3.90
   2  -1   0  101.29    3.90
   2   1   0  104.39    3.90
   2   1   0   99.49    3.80
  -3  -1   0 2904.11   94.19
   3  -1   0 2846.42   93.79
   3  -1   0 2869.41   94.39
   3  -1   0 2819.02   94.19
   3   1   0 2901.21   93.79
   3   1   0 2874.91   93.99
  -3   1   0 2820.12   93.99
  -4  -1   0  282.07   10.50
   4  -1   0  286.37   10.80
   4  -1   0  296.77   10.10
   4   1   0  291.57   10.40
  -4   1   0  296.07   10.40
   4   1   0  282.17   10.00
  -5  -1   0  123.69    5.10
   5  -1   0  118.79    4.50
   5  -1   0  117.69    5.40
   5   1   0  121.99    5.10
  -5   1   0  115.69    4.90
   5   1   0  116.29    4.60
  -6  -1   0  160.58    6.80
   6  -1   0  167.78    6.20
   6  -1   0  155.28    7.20
  -6   1   0  173.78    6.80
   6   1   0  166.98    6.20
   6   1   0  171.68    6.90
   7  -1   0  187.28    6.80
  -7  -1   0  172.78    7.60
   7  -1   0  191.28    8.30
   7   1   0  181.98    7.90
  -7   1   0  180.28    7.50
   7   1   0  190.18    7.20
   8  -1   0   22.50    3.00
   8  -1   0   21.70    1.60
  -8  -1   0   20.90    2.50
   8   1   0   22.00    2.30
   8   1   0   19.30    2.50
  -8   1   0   20.90    2.40
   9  -1   0   10.60    2.50
  -9  -1   0   15.00    2.30
   9  -1   0   16.30    1.50
   9   1   0   13.30    2.00
   9   1   0   14.90    2.40
  -9   1   0   12.20    2.10
 -10  -1   0   -0.50    1.40
  10  -1   0    1.60    2.10
 -10   1   0    0.20    1.40
  10   1   0    0.60    1.70
  11  -1   0   11.00    3.20
 -11  -1   0    7.30    2.30
 -11   1   0    4.40    1.90
  11   1   0    4.50    2.40
 -12  -1   0   18.60    3.30
  12  -1   0   19.00    4.00
  12   1   0   18.60    3.90
 -12   1   0   13.70    2.80
  13  -1   0   12.40    3.60
 -13  -1   0    9.00    2.80
  13   1   0    6.60    3.20
 -13   1   0    9.30    3.00
 -14  -1   0   -0.90    2.80
  14  -1   0   -5.90    2.60
  14   1   0   -2.20    2.90
 -14   1   0    0.60    2.30
  15  -1   0   -3.80    3.20
 -15  -1   0    2.10    3.00
 -15   1   0    0.50    2.50
  15   1   0   -1.20    3.40
 -16  -1   0    2.50    3.30
  16  -1   0    3.40    3.90
  16   1   0    2.80    4.10
 -16   1   0    3.50    3.40
 -17  -1   0    2.90    3.30
 -17   1   0   -1.50    3.00
   0  -2   0  972.20   32.70
   0  -2   0  969.90   32.80
   0   2   0  978.30   32.10
   1  -2   0 1954.50   64.99
   1  -2   0 2001.50   65.19
  -1  -2   0 2037.80   65.19
  -1  -2   0 1928.01   65.19
   1  -2   0 1938.81   64.99
   1   2   0 1936.51   64.49
  -2  -2   0  256.27    9.30
   2  -2   0  248.48    9.20
   2  -2   0  239.78    9.00
  -2  -2   0  259.77    9.30
   2  -2   0  240.38    9.20
   2   2   0  247.18    8.80
   3  -2   0  999.30   33.80
   3  -2   0 1009.60   34.20
  -3  -2   0 1005.40   34.10
   3  -2   0  992.90   33.80
  -3  -2   0 1005.20   33.80
   3   2   0 1006.00   33.60
   4  -2   0  242.58    9.20
   4  -2   0  248.68    9.90
   4  -2   0  250.57    9.50
  -4  -2   0  245.18    9.60
   4   2   0  260.27    9.30
   4   2   0  249.48    9.10
   5  -2   0   60.49    3.10
   5  -2   0   62.19    3.80
  -5  -2   0   54.49    3.40
   5  -2   0   62.19    3.40
   5   2   0   64.19    3.30
  -5   2   0   63.19    3.30
   5   2   0   63.79    3.00
  -6  -2   0    8.30    1.70
   6  -2   0    4.40    1.10
   6  -2   0    5.70    1.80
  -6   2   0    6.70    1.40
   6   2   0    4.70    1.30
   6   2   0    5.10    1.10
  -7  -2   0  162.28    7.40
   7  -2   0  169.38    6.60
   7  -2   0  153.88    7.80
   7   2   0  165.18    7.10
  -7   2   0  160.28    6.90
   7   2   0  161.98    6.50
   8  -2   0  130.59    7.20
   8  -2   0  136.69    5.80
  -8  -2   0  134.09    6.70
   8   2   0  140.29    5.80
   8   2   0  137.89    6.60
  -8   2   0  143.79    6.40
  -9  -2   0   37.50    3.70
   9  -2   0   37.10    2.60
   9  -2   0   39.50    4.60
  -9   2   0   38.40    3.50
   9   2   0   35.10    3.60
   9   2   0   44.50    2.80
 -10  -2   0   26.20    3.40
  10  -2   0   26.70    4.10
 -10   2   0   27.80    3.10
  10   2   0   30.60    3.70
  11  -2   0  128.79    8.30
 -11  -2   0  132.79    7.50
 -11   2   0  130.79    6.80
  11   2   0  129.29    7.50
 -12  -2   0   50.89    5.20
  12  -2   0   45.80    5.70
 -12   2   0   59.89    5.00
  12   2   0   43.70    5.00
  13  -2   0    2.10    3.00
 -13  -2   0   -0.30    2.30
 -13   2   0    2.70    2.40
  13   2   0   -2.10    2.70
  14  -2   0   18.80    4.80
 -14  -2   0   18.50    4.10
 -14   2   0   11.10    3.20
  14   2   0   11.40    3.90
 -15  -2   0   13.00    4.00
  15  -2   0   11.10    4.70
 -15   2   0   11.70    3.50
  15   2   0   12.30    4.20
 -16  -2   0    1.60    3.50
  16  -2   0    3.70    4.50
 -16   2   0    2.10    3.40
  16   2   0    3.20    4.10
   0  -3   0    0.20    0.90
   0  -3   0    0.40    0.80
   0   3   0    0.00    0.50
  -1  -3   0   -0.30    0.80
   1  -3   0   -0.80    0.90
  -1  -3   0    0.00    0.80
   1  -3   0    0.50    0.80
   1   3   0   -0.10    0.50
  -1   3   0    0.40    0.50
  -1   3   0    1.50    0.60
   2  -3   0   46.10    3.00
   2  -3   0   50.59    2.80
  -2  -3   0   48.10    3.10
   2  -3   0   52.19    3.10
  -2  -3   0   51.49    3.20
   2   3   0   47.90    2.40
   3  -3   0  187.38    7.80
   3  -3   0  189.18    7.60
  -3  -3   0  189.38    8.00
   3  -3   0  205.28    8.10
  -3  -3   0  191.38    7.90
   3   3   0  182.58    7.30
   4  -3   0    2.50    1.40
  -4  -3   0    3.00    1.40
   4  -3   0    2.40    1.20
   4  -3   0    0.40    0.90
   4   3   0    3.20    1.10
   4   3   0    4.70    1.20
   5  -3   0  144.99    7.20
   5  -3   0  151.48    6.70
  -5  -3   0  159.98    7.10
   5  -3   0  148.79    6.60
   5   3   0  152.38    6.40
   5   3   0  149.39    6.40
   6  -3   0    8.20    2.20
  -6  -3   0    8.90    1.90
   6  -3   0    5.80    1.50
   6  -3   0    7.60    1.80
   6   3   0    4.60    1.50
   6   3   0    4.30    1.40
   7  -3   0   60.79    5.20
  -7  -3   0   40.90    4.00
   7  -3   0   49.30    3.20
  -7   3   0   42.80    3.10
   7   3   0   48.60    3.30
   7   3   0   44.40    3.00
   8  -3   0    2.30    1.40
   8  -3   0    0.40    1.90
  -8  -3   0   -1.00    1.50
   8   3   0    1.10    1.30
  -8   3   0    1.50    1.50
   8   3   0    1.40    1.60
   9  -3   0   26.60    3.90
   9  -3   0   27.10    2.70
  -9  -3   0   21.50    3.30
   9   3   0   26.60    2.70
   9   3   0   24.10    3.10
  -9   3   0   26.60    3.00
 -10  -3   0   16.90    3.20
  10  -3   0   14.20    3.30
  10   3   0   12.20    2.80
 -10   3   0   17.60    2.80
  11  -3   0   17.20    4.10
 -11  -3   0   21.10    3.60
 -11   3   0   25.10    3.30
  11   3   0   30.10    3.90
 -12  -3   0    6.00    2.90
  12  -3   0    6.90    3.50
  12   3   0    0.50    2.50
 -12   3   0    2.20    2.30
 -13  -3   0    9.00    3.40
  13  -3   0    3.70    3.90
  13   3   0    7.40    3.30
 -13   3   0    4.00    2.60
  14  -3   0    5.80    4.50
 -14  -3   0   -1.90    2.70
 -14   3   0    0.40    2.60
  14   3   0    0.10    3.30
  15  -3   0    3.50    4.30
 -15  -3   0    0.00    3.20
 -15   3   0    7.00    3.30
  15   3   0    2.40    4.00
 -16  -3   0   -0.20    3.60
 -16   3   0    1.80    3.20
   0  -4   0   18.40    2.30
   0  -4   0   15.60    2.40
   0   4   0   16.90    1.50
  -1  -4   0  141.49    6.50
  -1  -4   0  132.89    6.50
   1  -4   0  135.39    6.60
   1  -4   0  131.29    6.20
  -1   4   0  138.89    5.40
   1   4   0  132.29    5.30
  -2  -4   0   -0.80    1.30
   2  -4   0    0.00    1.30
  -2  -4   0   -1.10    1.10
   2  -4   0    0.50    1.20
   2   4   0   -1.10    0.80
  -2   4   0   -0.40    0.70
  -2   4   0   -1.30    0.60
  -3  -4   0   81.49    4.70
  -3  -4   0   75.99    4.60
   3  -4   0   82.29    4.40
   3  -4   0   84.69    4.70
   3  -4   0   76.19    4.60
  -3   4   0   81.79    3.70
   3   4   0   79.29    3.90
  -3   4   0   79.59    3.80
   4  -4   0    3.80    1.70
   4  -4   0    5.10    1.60
  -4  -4   0    6.40    1.90
   4  -4   0    7.30    1.90
  -4  -4   0    4.30    1.70
   4   4   0    7.70    1.50
   4   4   0    3.20    1.60
   5  -4   0    1.40    1.60
   5  -4   0    2.40    1.50
  -5  -4   0    4.20    1.70
   5  -4   0    1.10    1.40
   5   4   0    3.90    1.30
   5   4   0    2.50    1.50
   6  -4   0   57.49    4.00
  -6  -4   0   60.29    4.90
   6  -4   0   58.99    4.00
   6  -4   0   59.49    5.30
   6   4   0   49.00    3.70
   6   4   0   55.69    3.60
   7  -4   0   42.60    3.90
   7  -4   0   30.30    3.30
   7  -4   0   28.50    3.90
  -7  -4   0   40.30    4.30
   7   4   0   39.40    3.50
   7   4   0   37.60    3.30
   8  -4   0   55.59    4.00
  -8  -4   0   51.19    4.80
   8  -4   0   58.39    5.80
   8   4   0   60.79    4.00
  -8   4   0   49.99    3.80
   8   4   0   53.59    4.20
  -9  -4   0   55.79    5.50
   9  -4   0   78.49    6.90
   9  -4   0   71.39    4.60
   9   4   0   66.79    4.70
  -9   4   0   67.09    4.50
   9   4   0   65.79    4.30
  10  -4   0    1.10    3.10
 -10  -4   0    0.70    2.30
 -10   4   0    1.40    2.00
  10   4   0    6.80    2.50
  11  -4   0   13.70    4.20
 -11  -4   0   18.30    3.70
 -11   4   0   13.50    2.90
  12  -4   0   20.20    4.80
 -12  -4   0   10.70    3.70
 -12   4   0   14.20    3.10
  13  -4   0    2.60    4.20
 -13  -4   0    0.10    2.90
 -13   4   0    1.00    2.40
 -14  -4   0    0.20    3.60
  14  -4   0    1.20    3.90
  15  -4   0    8.90    5.10
 -15  -4   0    1.00    3.80
   0  -5   0    0.30    1.60
   0  -5   0    1.10    1.70
   0   5   0   -0.80    0.90
  -1  -5   0   27.00    3.20
   1  -5   0   20.10    3.20
   1  -5   0   19.60    2.80
  -1  -5   0   25.30    3.20
  -1   5   0   23.90    2.10
   1   5   0   22.60    2.10
  -2  -5   0   21.50    2.90
  -2  -5   0   20.70    3.20
   2  -5   0   19.90    3.10
   2  -5   0   18.00    2.60
  -2   5   0   21.80    2.10
   2   5   0   26.70    2.30
  -3  -5   0   62.79    4.80
   3  -5   0   65.39    4.30
  -3  -5   0   58.89    4.40
   3  -5   0   55.89    4.40
  -3   5   0   61.49    3.40
  -3   5   0   61.49    3.30
   4  -5   0   15.20    2.90
  -4  -5   0    4.10    2.10
   4  -5   0    8.00    2.10
  -4   5   0   10.40    1.80
   4   5   0   11.70    2.50
  -4   5   0   13.40    1.70
   5  -5   0   12.60    2.30
  -5  -5   0   12.20    2.80
   5  -5   0   14.90    3.00
   5  -5   0   15.10    2.80
  -5   5   0   14.00    2.10
   5   5   0   11.90    2.40
   6  -5   0    4.90    2.30
   6  -5   0   11.20    2.40
  -6  -5   0   11.20    2.80
   6  -5   0    8.60    2.80
   6   5   0    9.60    2.50
   7  -5   0   45.40    4.50
   7  -5   0   35.50    4.00
   7  -5   0   46.50    5.20
  -7  -5   0   48.20    5.00
   7   5   0   51.49    4.40
  -8  -5   0    3.80    2.80
   8  -5   0    3.30    2.90
   8  -5   0    5.70    2.40
   8  -5   0    5.40    2.50
   8   5   0    3.90    2.10
   9  -5   0    7.20    3.30
  -9  -5   0   -1.40    2.20
   9  -5   0    3.00    2.30
   9   5   0   -2.30    1.90
  -9   5   0    1.70    2.10
  10  -5   0    8.60    3.60
 -10  -5   0    8.40    3.50
 -10   5   0    5.90    2.40
  10   5   0    4.10    2.20
  11  -5   0    9.70    4.20
 -11  -5   0   14.70    3.80
  12  -5   0   -0.30    3.70
 -12  -5   0   -5.90    2.50
 -13  -5   0    5.40    3.70
  13  -5   0    1.50    3.80
   0  -6   0   73.89    5.40
   0  -6   0   58.79    5.10
  -1  -6   0   19.90    3.40
   1  -6   0   23.50    3.40
  -1  -6   0   22.90    3.40
   1  -6   0   19.30    3.30
   2  -6   0    3.10    2.10
  -2  -6   0   -0.90    2.00
   2  -6   0    3.20    2.10
  -2  -6   0    2.90    2.20
   3  -6   0   47.90    4.40
   3  -6   0   42.70    4.90
  -3  -6   0   50.29    5.00
  -3  -6   0   50.59    5.00
  -3   6   0   45.30    3.30
   4  -6   0   21.20    3.50
   4  -6   0   19.80    3.10
  -4  -6   0   18.10    3.50
   4   6   0   24.70    3.60
  -4   6   0   23.60    2.60
  -4   6   0   21.70    2.40
  -5  -6   0    9.50    2.90
   5  -6   0    1.90    2.80
   5  -6   0    6.80    2.90
   5   6   0    4.70    2.60
  -5   6   0    6.30    1.90
  -5   6   0    5.40    1.70
   6  -6   0    0.10    2.40
  -6  -6   0   -1.50    2.30
  -6   6   0   -0.50    1.60
   6   6   0    2.20    2.20
  -6   6   0    1.80    1.70
   7  -6   0    5.10    2.90
  -7  -6   0    6.30    2.90
   7   6   0    3.20    2.40
  -7   6   0    7.50    2.10
  -7   6   0   11.00    2.40
   8  -6   0    7.50    3.40
   8  -6   0    7.50    2.90
  -8  -6   0   11.20    3.50
   8   6   0    3.40    2.50
   9  -6   0    3.30    3.50
  -9  -6   0    0.30    2.80
   9  -6   0   -4.10    2.20
   9   6   0    2.90    2.60
  10  -6   0    2.70    3.60
 -10  -6   0   -4.00    2.70
  10   6   0    1.00    2.80
  11  -6   0   12.00    4.60
 -11  -6   0   17.00    4.40
 -12  -6   0    4.00    4.10
   0  -7   0    0.10    2.80
   0  -7   0    2.50    2.40
   1  -7   0    2.10    2.90
   1  -7   0    3.60    2.50
  -1  -7   0   -0.70    1.90
  -1  -7   0    2.90    3.00
  -2  -7   0    2.20    2.60
   2  -7   0   -3.10    2.10
  -2  -7   0    0.80    2.30
   3  -7   0   -0.80    2.80
  -3  -7   0   -2.50    2.20
   3   7   0   -2.90    2.30
   4  -7   0   11.30    3.60
  -4  -7   0    7.00    3.10
   4   7   0    8.90    3.30
  -5  -7   0    3.50    2.80
   5  -7   0    5.60    3.30
   5   7   0    6.40    3.00
   6  -7   0    1.90    3.00
  -6  -7   0    1.20    2.50
   6   7   0    2.20    2.80
  -7  -7   0   -0.20    2.70
   7  -7   0    0.00    3.00
   7   7   0    1.70    3.10
   8  -7   0    7.40    3.70
  -8  -7   0    7.50    3.90
   8   7   0    5.70    3.20
  -9  -7   0    7.20    3.90
  -9   7   0    2.80    2.30
   9   7   0   -0.30    2.80
   0  -8   0    4.80    3.70
   1  -8   0   16.60    4.10
   1   8   0    6.60    3.10
   2  -8   0    1.30    3.10
   2   8   0   -3.30    2.40
   3  -8   0    0.30    3.00
   3   8   0   -4.70    2.40
  -4  -8   0    5.20    3.50
   4  -8   0    3.10    3.70
   4   8   0    2.10    3.00
   5  -8   0    4.10    3.70
  -5  -8   0    2.30    3.60
   5   8   0   -2.40    3.00
  17   0  -1   -3.50    3.80
 -17   0   1   -2.20    3.60
 -16   0   1    0.80    2.80
  16   0  -1   -4.30    3.80
 -15   0   1   -0.20    3.00
  15   0  -1    1.70    3.90
 -14   0   1   -0.70    2.50
  14   0  -1   -0.70    3.30
  13   0  -1   -0.20    2.60
 -13   0   1    1.90    2.20
 -12   0   1    4.00    2.30
  12   0  -1   -1.70    2.60
 -11   0   1   -1.20    1.60
  11   0  -1   -2.10    1.80
  10   0  -1    3.50    2.20
 -10   0   1    0.80    1.40
  -9   0   1    0.50    1.30
   9   0  -1    1.50    1.60
   8   0  -1    0.50    0.50
   8   0  -1    0.30    1.40
  -8   0   1    0.80    1.10
   7   0  -1   -1.00    1.00
   7   0  -1   -0.80    0.40
  -7   0   1   -0.20    0.80
   6   0  -1   -1.90    0.90
  -6   0   1   -0.10    0.70
   6   0  -1   -0.10    0.30
  -5   0   1   -0.80    0.60
   5   0  -1    0.20    0.70
   5   0  -1    0.00    0.30
  -4   0   1    0.30    0.50
   4   0  -1    0.20    0.60
  -3   0   1    0.20    0.40
   3   0  -1    0.00    0.50
   2   0  -1   -1.30    0.30
  -2   0   1   -0.90    0.20
  -2   0  -1   -0.90    0.20
   2   0   1   -0.10    0.30
   2   0   1    0.30    0.40
   3   0   1    0.40    0.50
  -3   0  -1    0.30    0.40
   3   0   1    0.10    0.50
   4   0   1   -0.80    0.40
   4   0   1    0.10    0.60
  -4   0  -1    0.50    0.50
   5   0   1    0.50    0.80
   5   0   1   -0.90    0.40
  -5   0  -1    0.30    0.60
   6   0   1   -0.40    0.80
  -6   0  -1    0.50    0.80
   6   0   1   -0.40    0.50
  -7   0  -1    0.70    0.90
   7   0   1    1.80    1.40
   7   0   1    0.00    0.60
   8   0   1    0.20    0.60
   8   0   1    0.10    1.40
  -8   0  -1    0.00    1.10
   9   0   1   -0.30    1.80
  -9   0  -1    1.70    1.40
   9   0   1    0.30    0.70
 -10   0  -1    1.00    1.70
  10   0   1   -0.20    2.10
 -11   0  -1    2.60    1.80
  11   0   1   -2.60    2.20
 -12   0  -1   -0.10    1.90
  12   0   1   -0.90    2.30
 -13   0  -1    0.00    2.10
  13   0   1    1.40    3.00
 -14   0  -1   -2.10    2.40
  14   0   1   -2.90    2.80
  15   0   1    0.40    3.90
 -15   0  -1    2.90    3.30
  16   0   1    3.10    4.40
 -16   0  -1   -3.50    3.00
 -17   0  -1    2.30    3.80
 -17  -1   1    4.10    4.30
  17  -1  -1    9.40    4.70
 -17   1   1    2.40    3.70
  17   1  -1    1.80    4.50
 -16  -1   1    4.30    3.70
  16  -1  -1   17.10    5.50
  16   1  -1    9.80    4.50
 -16   1   1    8.30    3.50
  15  -1  -1    3.50    3.60
 -15  -1   1    2.10    3.00
 -15   1   1    0.00    2.50
  15   1  -1   -2.80    3.50
  14  -1  -1   28.50    5.40
 -14  -1   1   23.00    4.20
 -14   1   1   19.40    3.60
  14   1  -1   16.10    4.00
 -13  -1   1   52.69    5.20
  13  -1  -1   34.90    5.40
 -13   1   1   47.70    4.80
  13   1  -1   56.89    6.10
 -12  -1   1   17.00    3.30
  12  -1  -1   13.20    3.90
 -12   1   1   21.60    3.30
  12   1  -1   21.70    3.90
 -11  -1   1   48.00    4.50
  11  -1  -1   39.80    4.50
  11   1  -1   42.80    4.60
 -11   1   1   44.60    4.10
 -10  -1   1  146.99    7.30
  10  -1  -1  149.99    8.20
  10   1  -1  151.78    7.80
 -10   1   1  152.98    7.30
   9  -1  -1  198.18    9.60
  -9  -1   1  210.28    9.00
   9   1  -1  199.58    9.10
  -9   1   1  208.98    8.80
   8  -1  -1    8.30    1.00
  -8  -1   1    7.80    1.70
   8  -1  -1    8.10    2.10
   8   1  -1   12.90    1.60
  -8   1   1    9.20    1.70
   8   1  -1   10.30    2.10
   7  -1  -1  115.19    4.50
   7  -1  -1  119.39    6.00
  -7  -1   1  113.49    5.40
   7   1  -1  109.69    5.50
  -7   1   1  111.79    5.30
   7   1  -1  123.99    4.70
   6  -1  -1  272.27   11.10
  -6  -1   1  288.27   10.80
   6  -1  -1  289.57    9.90
   6   1  -1  286.07   10.00
  -6   1   1  284.17   10.60
   6   1  -1  279.77   10.80
   5  -1  -1  440.36   14.90
  -5  -1   1  439.66   15.60
   5  -1  -1  434.06   16.00
  -5   1   1  434.96   15.50
   5   1  -1  442.66   15.60
   5   1  -1  442.56   14.90
   4  -1  -1    0.50    0.70
   4  -1  -1    0.70    0.50
  -4  -1   1    0.50    0.60
   4   1  -1    0.30    0.40
   4   1  -1    1.00    0.70
  -4   1   1    0.80    0.70
   3  -1  -1  107.89    4.60
   3  -1  -1  110.99    4.10
   3   1  -1  109.19    4.10
   3   1  -1  111.89    4.40
   2  -1  -1 3282.97  107.29
   2  -1  -1 3197.98  107.39
   2  -1  -1 3239.98  107.49
  -2  -1   1 3327.47  107.39
  -2  -1   1 3336.57  107.29
   2   1  -1 3269.27  107.39
   1  -1  -1 6010.90  196.48
  -1  -1   1 5813.82  196.48
  -1  -1   1 6054.99  196.48
   1  -1  -1 6134.39  196.78
   1  -1  -1 6002.20  196.48
   1   1  -1 6073.39  197.18
   0  -1   1 1457.65   46.60
   0  -1  -1 1449.15   46.80
   0  -1   1 1387.66   46.80
   0  -1  -1 1383.76   46.70
   0   1  -1 1402.66   46.50
   1  -1   1  335.67   11.70
   1  -1   1  335.37   11.60
   1  -1   1  334.97   11.40
  -1  -1  -1  338.37   11.70
   1   1   1  348.17   11.50
   2  -1   1   16.00    1.10
   2  -1   1   14.60    1.10
   2  -1   1   19.60    1.60
  -2  -1  -1   19.30    1.30
   2   1   1   15.90    1.10
   2   1   1   15.20    1.00
   3  -1   1  686.63   23.10
  -3  -1  -1  693.13   23.50
   3  -1   1  696.53   23.70
   3   1   1  697.83   23.10
   3   1   1  676.23   23.20
  -3   1  -1  690.63   23.20
  -4  -1  -1  277.17   10.40
   4  -1   1  284.67   10.00
   4  -1   1  280.57   10.70
   4   1   1  294.07   10.00
  -4   1  -1  290.17   10.20
   4   1   1  279.47   10.30
  -5  -1  -1  256.57    9.70
   5  -1   1  252.27   10.10
   5  -1   1  265.87    9.10
   5   1   1  253.37    9.60
   5   1   1  257.97    9.20
  -5   1  -1  253.57    9.40
  -6  -1  -1  457.65   16.30
   6  -1   1  465.65   15.60
   6  -1   1  433.66   16.70
   6   1   1  423.66   16.20
  -6   1  -1  464.55   16.00
   6   1   1  457.85   15.70
   7  -1   1  262.37    9.50
  -7  -1  -1  263.37   10.40
   7  -1   1  274.27   11.10
   7   1   1  284.97   10.20
  -7   1  -1  268.17   10.20
   7   1   1  243.68   10.40
  -8  -1  -1   87.89    4.90
   8  -1   1   96.59    4.00
   8  -1   1   98.69    5.70
   8   1   1   86.69    4.70
  -8   1  -1   90.89    4.60
   8   1   1   93.19    5.10
  -9  -1  -1   84.09    5.00
   9  -1   1   85.59    3.80
   9  -1   1   88.89    5.80
  -9   1  -1   87.79    4.70
   9   1   1   84.19    5.20
   9   1   1   77.79    4.50
 -10  -1  -1  236.68   10.00
  10  -1   1  217.28   10.50
 -10   1  -1  216.38    9.40
  10   1   1  208.28   10.00
 -11  -1  -1    6.60    2.20
  11  -1   1    8.00    2.80
  11   1   1   13.20    2.90
 -11   1  -1    7.20    2.10
  12  -1   1  115.09    7.70
 -12  -1  -1  109.69    6.60
  12   1   1  102.09    7.00
 -12   1  -1  112.69    6.40
  13  -1   1   22.30    4.40
 -13  -1  -1   21.90    3.60
  13   1   1   20.90    4.10
 -13   1  -1   22.70    3.60
  14  -1   1   11.50    4.40
 -14  -1  -1   11.60    3.40
  14   1   1   24.00    4.70
 -14   1  -1   18.80    3.60
  15  -1   1    1.50    3.60
 -15  -1  -1   -1.10    2.80
 -15   1  -1   -1.40    2.90
  15   1   1   -2.10    3.30
  16  -1   1    0.90    3.90
 -16  -1  -1   10.80    3.80
 -16   1  -1    3.30    3.00
  16   1   1   -0.30    4.00
  16  -2  -1    4.10    4.60
 -16  -2   1   -1.20    3.90
 -16   2   1    2.10    3.40
  16   2  -1    8.60    4.40
  15  -2  -1    2.40    3.60
 -15  -2   1   -0.20    3.40
 -15   2   1    0.70    3.00
  15   2  -1   -2.90    3.40
 -14  -2   1   14.50    3.80
  14  -2  -1   18.70    4.50
 -14   2   1   14.60    3.30
  14   2  -1   19.60    4.40
  13  -2  -1   16.00    4.00
 -13  -2   1   10.40    3.40
 -13   2   1   10.80    2.80
  13   2  -1    6.90    3.30
  12  -2  -1    8.30    3.50
 -12  -2   1    1.20    2.20
  12   2  -1    1.20    2.40
 -12   2   1   -0.50    2.10
 -11  -2   1    2.20    2.00
  11  -2  -1    1.50    2.70
  11   2  -1   -3.10    2.00
 -11   2   1    1.70    2.00
 -10  -2   1   95.29    5.90
  10  -2  -1  105.59    6.70
 -10   2   1  106.79    5.80
  10   2  -1  105.09    6.20
  -9  -2   1   10.00    2.20
   9  -2  -1   11.10    2.90
   9  -2  -1    7.50    1.50
   9   2  -1   12.90    1.60
  -9   2   1    7.70    2.00
   9   2  -1   12.10    2.30
  -8  -2   1   20.30    2.70
   8  -2  -1   22.70    3.10
   8  -2  -1   21.90    2.00
   8   2  -1   22.50    2.00
   8   2  -1   23.20    2.70
  -8   2   1   19.90    2.50
  -7  -2   1   -0.10    1.10
   7  -2  -1    0.40    0.80
   7  -2  -1    1.30    1.50
   7   2  -1   -0.50    1.10
  -7   2   1    0.30    1.10
   7   2  -1   -0.30    0.80
  -6  -2   1  203.18    8.70
   6  -2  -1  213.78    9.30
   6  -2  -1  214.48    8.20
   6   2  -1  219.28    8.10
   6   2  -1  223.38    8.60
  -6   2   1  215.18    8.60
  -5  -2   1  131.59    5.90
   5  -2  -1  135.79    6.20
   5  -2  -1  132.89    5.40
   5  -2  -1  122.49    5.80
   5   2  -1  133.09    5.70
   5   2  -1  137.19    5.30
   4  -2  -1  269.97   10.00
   4  -2  -1  272.57   10.30
   4  -2  -1  269.57    9.70
  -4  -2   1  256.77   10.00
   4   2  -1  252.47    9.50
   4   2  -1  272.87    9.90
   3  -2  -1   55.49    2.70
  -3  -2   1   49.60    2.70
   3  -2  -1   56.49    3.00
  -3  -2   1   49.10    2.80
   3  -2  -1   50.49    2.70
   3   2  -1   49.70    2.60
   2  -2  -1   69.39    3.20
   2  -2  -1   67.89    3.10
  -2  -2   1   68.99    3.30
  -2  -2   1   66.39    3.20
   2  -2  -1   64.89    3.30
   2   2  -1   67.49    2.90
   1  -2  -1  132.49    5.10
   1  -2  -1  123.49    5.20
  -1  -2   1  132.99    5.30
  -1  -2   1  129.09    5.10
   1  -2  -1  128.09    5.20
   1   2  -1  127.69    4.70
   0  -2   1  112.99    4.80
   0  -2   1  116.19    4.60
   0  -2  -1  113.09    4.70
   0  -2  -1  110.29    4.70
   0   2  -1  109.49    4.20
   0   2   1  115.39    4.10
   1  -2   1  633.14   21.80
   1  -2   1  635.04   21.50
  -1  -2  -1  637.04   21.80
  -1  -2  -1  646.84   21.90
   1   2   1  630.24   21.10
  -1   2  -1  617.14   21.20
  -1   2  -1  645.54   21.20
   2  -2   1  335.47   12.10
   2  -2   1  339.17   11.80
  -2  -2  -1  334.37   12.10
  -2  -2  -1  340.97   12.30
   2  -2   1  333.97   12.30
   2   2   1  337.87   11.60
   3  -2   1  370.96   14.10
   3  -2   1  387.16   13.60
  -3  -2  -1  397.36   14.10
   3  -2   1  387.76   13.80
   3   2   1  384.46   13.60
   3   2   1  391.66   13.40
  -4  -2  -1    1.30    1.00
   4  -2   1    2.90    1.30
   4  -2   1    0.80    0.80
   4  -2   1    0.70    0.70
   4   2   1    2.30    0.80
   4   2   1    2.20    0.80
  -5  -2  -1   44.10    2.90
   5  -2   1   42.10    3.20
   5  -2   1   41.80    2.50
   5   2   1   40.20    2.40
   5   2   1   45.40    2.50
  -5   2  -1   43.60    2.50
   6  -2   1  202.08    8.90
  -6  -2  -1  197.68    8.30
   6  -2   1  195.58    7.70
  -6   2  -1  193.58    7.80
   6   2   1  207.18    7.70
   6   2   1  196.18    8.00
  -7  -2  -1   45.90    3.30
   7  -2   1   37.30    3.90
   7  -2   1   38.20    2.50
   7   2   1   34.80    2.40
   7   2   1   39.70    2.90
  -7   2  -1   37.90    2.70
   8  -2   1    0.00    1.70
   8  -2   1    0.30    1.00
  -8  -2  -1   -0.40    1.30
   8   2   1    0.50    1.10
  -8   2  -1    0.80    1.20
   8   2   1   -0.30    1.30
  -9  -2  -1   82.89    5.30
   9  -2   1   79.39    4.10
   9  -2   1   74.69    5.50
   9   2   1   78.99    4.10
   9   2   1   82.99    5.10
  -9   2  -1   89.99    4.80
  10  -2   1   20.50    3.60
 -10  -2  -1   20.20    3.30
  10   2   1   20.60    3.20
 -10   2  -1   24.30    3.00
  11  -2   1    2.60    2.60
 -11  -2  -1    0.60    2.00
  11   2   1    1.30    2.30
 -11   2  -1    4.20    2.00
 -12  -2  -1   -1.30    2.40
  12  -2   1    3.10    3.20
 -12   2  -1    0.40    2.00
  12   2   1    1.10    2.70
  13  -2   1   15.90    4.10
 -13  -2  -1   12.90    3.70
 -13   2  -1   13.00    3.00
  13   2   1   15.90    4.00
  14  -2   1    2.90    3.90
 -14  -2  -1    3.60    3.00
 -14   2  -1    3.80    2.80
  14   2   1    7.00    3.60
  15  -2   1    0.00    3.50
 -15  -2  -1    3.30    3.20
 -15   2  -1   -0.60    2.80
  15   2   1   -2.90    3.30
 -16  -2  -1    4.90    4.00
  16  -2   1    8.00    4.40
 -16   2  -1    2.30    3.30
  16   2   1    1.80    4.00
 -16  -3   1    2.90    3.70
  16  -3  -1    7.10    4.70
  16   3  -1   -1.10    5.10
 -16   3   1    4.90    3.50
 -15  -3   1    4.50    3.80
  15  -3  -1    4.50    4.70
 -15   3   1   -0.30    2.70
  15   3  -1    5.60    3.90
 -14  -3   1    5.40    3.60
  14  -3  -1    4.40    4.00
  14   3  -1    4.60    3.40
 -14   3   1    3.10    2.80
  13  -3  -1   41.00    5.90
 -13  -3   1   41.90    5.20
  13   3  -1   38.00    5.10
 -13   3   1   33.40    4.10
  12  -3  -1    1.90    2.80
 -12  -3   1    5.70    2.70
  12   3  -1    9.20    3.20
 -12   3   1    8.00    2.40
 -11  -3   1   34.80    4.20
  11  -3  -1   28.20    4.80
  11   3  -1   26.60    3.80
 -11   3   1   33.20    3.60
  10  -3  -1  125.29    7.70
 -10  -3   1  122.49    7.10
 -10   3   1  115.09    6.20
  10   3  -1  125.09    6.70
   9  -3  -1   42.60    4.80
   9  -3  -1   47.70    3.30
  -9  -3   1   45.60    4.50
   9   3  -1   57.49    4.10
   9   3  -1   51.49    3.30
  -9   3   1   52.79    4.20
   8  -3  -1   69.49    4.00
  -8  -3   1   75.49    5.00
   8  -3  -1   72.99    5.30
   8   3  -1   70.69    4.40
  -8   3   1   75.19    4.40
   8   3  -1   66.19    3.80
  -7  -3   1  124.99    6.50
   7  -3  -1  134.69    7.00
   7  -3  -1  123.69    5.80
   7   3  -1  127.89    6.00
   7   3  -1  125.09    5.70
  -7   3   1  129.99    6.10
   6  -3  -1  290.57   11.10
  -6  -3   1  281.77   11.60
   6  -3  -1  278.57   12.00
   6  -3  -1  291.27   11.40
   6   3  -1  287.57   11.10
   6   3  -1  283.77   10.80
   5  -3  -1  260.47   10.10
   5  -3  -1  256.17   10.80
  -5  -3   1  255.87   10.50
   5  -3  -1  261.77   10.30
   5   3  -1  262.27    9.90
   5   3  -1  257.37   10.00
  -4  -3   1  152.48    6.70
  -4  -3   1  143.29    6.50
   4  -3  -1  154.58    6.90
   4  -3  -1  152.28    6.50
   4  -3  -1  155.08    6.50
   4   3  -1  147.09    6.30
  -3  -3   1  477.45   17.10
   3  -3  -1  471.75   17.10
   3  -3  -1  477.55   17.20
  -3  -3   1  470.75   17.20
   3  -3  -1  477.95   16.90
   3   3  -1  464.05   16.60
   2  -3  -1  548.35   19.40
   2  -3  -1  535.25   19.40
  -2  -3   1  549.65   19.70
  -2  -3   1  559.84   19.60
   2  -3  -1  550.94   19.60
   2   3  -1  560.94   18.90
   1  -3  -1   20.00    2.10
   1  -3  -1   20.50    2.00
  -1  -3   1   17.10    2.00
  -1  -3   1   18.40    2.00
  -1   3   1   18.40    1.20
   1   3  -1   19.40    1.30
  -1   3   1   20.30    1.30
   0  -3  -1   55.19    3.20
   0  -3   1   54.89    3.30
   0  -3   1   58.19    3.10
   0  -3  -1   56.29    3.30
   0   3   1   56.79    2.40
   0   3  -1   56.39    2.60
   1  -3   1  392.86   14.30
  -1  -3  -1  399.36   14.60
  -1  -3  -1  408.46   14.70
   1  -3   1  391.36   14.70
  -1   3  -1  397.66   13.80
  -1   3  -1  406.26   13.70
   1   3   1  396.56   13.60
   2  -3   1  274.07   10.50
  -2  -3  -1  270.17   10.50
   2  -3   1  263.87   10.40
  -2  -3  -1  268.27   10.60
   2  -3   1  274.97   10.10
  -2   3  -1  275.47    9.70
   2   3   1  268.67    9.60
  -3  -3  -1    0.70    1.00
   3  -3   1    0.40    1.20
   3  -3   1    1.30    0.90
   3  -3   1    0.60    1.10
   3   3   1    1.00    1.00
   3   3   1    1.70    0.80
   4  -3   1   28.30    2.70
  -4  -3  -1   28.60    2.80
   4  -3   1   23.90    2.80
   4  -3   1   26.00    2.30
   4   3   1   31.40    2.10
   4   3   1   33.10    2.30
   5  -3   1  286.67   10.90
   5  -3   1  281.87   11.60
   5  -3   1  278.17   10.80
  -5  -3  -1  271.77   11.20
   5   3   1  291.47   10.50
   5   3   1  264.77   10.60
   6  -3   1  308.87   11.70
  -6  -3  -1  296.47   12.20
   6  -3   1  299.87   12.70
   6  -3   1  295.57   11.50
  -6   3  -1  309.87   11.50
   6   3   1  289.27   11.30
   6   3   1  295.97   11.30
  -7  -3  -1  127.59    6.60
   7  -3   1  132.19    7.30
   7  -3   1  124.29    5.90
  -7   3  -1  129.99    5.90
   7   3   1  129.79    5.80
   7   3   1  129.99    6.00
   8  -3   1    7.80    1.80
   8  -3   1    8.00    2.50
  -8  -3  -1    5.20    2.10
   8   3   1    4.60    1.70
  -8   3  -1    5.60    1.70
   8   3   1    4.90    1.60
  -9  -3  -1  266.57   12.20
   9  -3   1  282.77   13.10
   9  -3   1  287.97   11.10
   9   3   1  282.47   11.60
  -9   3  -1  270.27   11.20
   9   3   1  281.77   11.00
 -10  -3  -1  112.19    7.20
  10  -3   1  129.59    8.40
  10   3   1  137.09    7.20
  10   3   1  133.59    7.30
 -10   3  -1  138.49    6.70
 -11  -3  -1   -1.60    2.30
  11  -3   1   -2.10    2.90
 -11   3  -1    2.90    1.90
  11   3   1    3.80    2.40
 -12  -3  -1   20.10    3.80
  12  -3   1    7.60    3.90
  12   3   1   12.50    3.40
 -12   3  -1   15.40    2.90
  13  -3   1   38.80    5.90
 -13  -3  -1   45.50    5.60
 -13   3  -1   47.40    4.80
  13   3   1   49.00    5.50
  14  -3   1   -0.60    3.30
 -14  -3  -1    1.20    3.20
 -14   3  -1    2.80    2.70
  14   3   1    1.20    3.50
  15  -3   1    6.60    4.90
 -15  -3  -1    0.50    3.40
 -15   3  -1    3.80    2.90
 -15  -4   1    2.90    3.90
  15  -4  -1   -1.90    4.60
  14  -4  -1    0.80    3.80
 -14  -4   1    2.10    3.50
 -14   4   1    1.40    2.70
 -13  -4   1    1.10    2.90
  13  -4  -1   -0.50    3.80
 -13   4   1   -1.90    2.30
  12  -4  -1   11.30    4.20
 -12  -4   1   11.50    3.40
 -12   4   1   16.70    3.10
  11  -4  -1    4.00    3.20
 -11  -4   1    3.60    2.50
 -11   4   1    2.60    2.20
 -10  -4   1   26.80    3.90
  10  -4  -1   18.40    4.00
 -10   4   1   27.10    3.50
  10   4  -1   21.60    3.30
   9  -4  -1    3.70    1.90
  -9  -4   1    3.60    2.10
   9  -4  -1    2.60    2.60
   9   4  -1    4.40    2.10
   9   4  -1    5.00    1.80
  -9   4   1    2.60    1.90
   8  -4  -1   12.40    3.30
  -8  -4   1   12.70    2.80
   8  -4  -1   16.90    2.50
   8   4  -1   14.80    2.40
  -8   4   1   16.50    2.60
   8   4  -1   16.70    2.60
  -7  -4   1   10.70    2.70
   7  -4  -1    5.40    2.40
   7  -4  -1    8.40    2.10
   7  -4  -1    9.90    2.30
   7   4  -1    7.30    1.90
   7   4  -1   10.30    2.10
  -6  -4   1   67.59    4.80
   6  -4  -1   74.29    5.30
   6  -4  -1   93.79    4.90
   6  -4  -1   82.19    4.80
   6   4  -1   73.19    4.30
   6   4  -1   73.19    4.40
   5  -4  -1   -1.00    1.50
  -5  -4   1   -0.90    1.50
   5  -4  -1   -0.10    1.10
   5  -4  -1   -1.10    1.30
   5   4  -1    2.40    1.50
   5   4  -1    0.40    1.30
   4  -4  -1   -0.20    1.40
   4  -4  -1    0.00    1.30
   4  -4  -1    1.10    1.40
  -4  -4   1   -1.80    1.30
  -4  -4   1   -1.20    1.20
   4   4  -1   -1.10    0.90
  -3  -4   1   31.30    3.20
   3  -4  -1   31.10    3.10
  -3  -4   1   33.30    3.30
   3  -4  -1   31.60    2.90
   3  -4  -1   34.20    3.10
   3   4  -1   31.30    2.30
   2  -4  -1    1.70    1.40
   2  -4  -1    3.50    1.40
  -2  -4   1    3.40    1.30
  -2  -4   1    3.40    1.60
   2   4  -1    2.70    1.00
  -2   4   1    4.50    1.00
  -2   4   1    3.60    0.90
   1  -4  -1   19.90    2.50
  -1  -4   1   15.60    2.30
   1  -4  -1   21.50    2.50
  -1  -4   1   19.60    2.40
  -1   4   1   18.60    1.60
   1   4  -1   18.20    1.70
   0  -4  -1   33.70    3.10
   0  -4  -1   37.70    3.30
   0  -4   1   30.50    2.90
   0  -4   1   32.20    3.20
   0   4   1   34.50    1.90
   0   4  -1   33.30    2.10
  -1  -4  -1    4.10    1.40
   1  -4   1    2.80    1.30
   1  -4   1    3.70    1.60
  -1  -4  -1    3.50    1.60
  -1   4  -1    3.30    1.00
   1   4   1    2.40    0.80
  -2  -4  -1    0.50    1.20
   2  -4   1    1.40    1.20
  -2  -4  -1   -1.40    1.00
   2  -4   1    3.10    1.60
   2   4   1    1.10    0.90
  -2   4  -1    2.70    1.00
  -2   4  -1    1.00    0.80
   3  -4   1   15.30    2.30
   3  -4   1   17.60    2.10
  -3  -4  -1   20.90    2.70
  -3  -4  -1   18.10    2.70
  -3   4  -1   19.10    1.90
   3   4   1   21.30    2.00
  -3   4  -1   23.80    2.00
   4  -4   1   14.50    2.50
  -4  -4  -1    5.00    1.80
   4  -4   1    9.60    1.80
   4  -4   1   12.00    2.30
   4   4   1   11.90    1.70
   4   4   1   10.10    1.90
   5  -4   1    3.60    1.60
   5  -4   1    1.90    1.60
  -5  -4  -1   -0.50    1.70
   5  -4   1    3.90    2.00
   5   4   1    4.10    1.30
   5   4   1    2.70    1.50
  -6  -4  -1   63.79    5.20
   6  -4   1   49.99    3.90
   6  -4   1   60.19    4.00
   6  -4   1   59.19    5.40
   6   4   1   57.99    3.60
   6   4   1   58.69    3.90
   7  -4   1    2.60    2.20
   7  -4   1   -1.00    1.50
  -7  -4  -1    0.70    1.80
   7  -4   1    1.90    1.80
  -7   4  -1    1.30    1.60
   7   4   1    2.60    1.50
   7   4   1    2.60    1.60
   8  -4   1   -0.80    2.50
  -8  -4  -1    2.60    2.00
   8  -4   1    3.20    1.80
  -8   4  -1    1.20    1.50
   8   4   1   -0.10    1.70
   8   4   1    0.00    1.70
  -9  -4  -1   24.20    3.70
   9  -4   1   32.90    3.60
   9  -4   1   27.00    4.30
  -9   4  -1   30.30    3.30
   9   4   1   25.50    3.00
  10  -4   1    7.60    3.20
 -10  -4  -1    6.90    2.90
  10   4   1    3.80    2.00
 -10   4  -1    3.30    2.00
 -11  -4  -1    4.10    2.70
  11  -4   1    4.60    3.40
 -11   4  -1    3.30    2.10
 -12  -4  -1    3.80    3.20
  12  -4   1    2.30    3.20
 -12   4  -1    0.20    2.20
 -13  -4  -1    3.30    3.00
  13  -4   1   -2.20    3.70
  14  -4   1   -0.20    3.90
 -14  -4  -1    7.10    3.70
 -15  -4  -1   -1.30    3.20
  13  -5  -1   11.40    4.80
 -13  -5   1   -1.20    3.20
 -12  -5   1   -1.20    3.30
  12  -5  -1   -0.10    3.30
  11  -5  -1    9.40    4.20
 -11  -5   1   12.60    3.60
 -11   5   1   14.70    3.20
  10  -5  -1   47.30    6.10
 -10  -5   1   34.00    4.80
 -10   5   1   35.00    4.10
  10   5  -1   39.00    5.80
   9  -5  -1   26.10    4.40
   9  -5  -1   28.00    3.60
  -9  -5   1   26.70    4.40
   9   5  -1   31.20    3.60
  -9   5   1   27.20    3.50
   8  -5  -1    3.80    2.40
  -8  -5   1    0.20    2.30
   8  -5  -1    5.90    2.80
   8  -5  -1    6.50    2.40
   8   5  -1    4.30    2.20
   7  -5  -1    1.00    2.40
  -7  -5   1    1.60    2.30
   7  -5  -1   -2.00    1.90
   7  -5  -1   -0.80    1.90
   7   5  -1   -1.70    1.70
   6  -5  -1  104.89    6.10
   6  -5  -1   99.29    5.90
   6  -5  -1   96.99    6.40
  -6  -5   1  105.09    6.30
   6   5  -1   99.09    5.60
   5  -5  -1   50.89    4.90
   5  -5  -1   60.19    4.40
   5  -5  -1   60.49    4.50
  -5  -5   1   63.59    4.70
   5   5  -1   60.79    4.80
   4  -5  -1   -2.00    1.90
  -4  -5   1   -0.40    1.80
   4  -5  -1    0.50    1.60
  -4  -5   1   -2.70    1.70
  -4   5   1   -1.10    1.00
   4   5  -1    6.60    2.80
  -4   5   1    0.60    1.20
  -3  -5   1   29.90    3.70
   3  -5  -1   28.30    3.50
  -3  -5   1   32.40    3.70
   3  -5  -1   28.70    3.30
   3   5  -1   33.00    2.80
  -3   5   1   35.10    2.60
  -3   5   1   33.90    2.50
   2  -5  -1  167.18    7.60
  -2  -5   1  150.88    7.90
   2  -5  -1  153.98    7.80
  -2  -5   1  147.69    7.50
  -2   5   1  151.88    6.30
   2   5  -1  161.28    6.60
  -1  -5   1   25.10    3.10
  -1  -5   1   31.10    3.80
   1  -5  -1   30.20    3.50
   1  -5  -1   22.90    3.00
  -1   5   1   28.00    2.20
   1   5  -1   30.30    2.40
   0  -5  -1    2.30    1.80
   0  -5   1   -0.70    1.60
   0  -5  -1    0.00    1.60
   0  -5   1   -0.50    1.50
   0   5  -1   -1.00    0.90
   0   5   1   -0.10    0.90
  -1  -5  -1   33.70    3.70
   1  -5   1   35.70    4.00
   1  -5   1   49.30    4.00
  -1  -5  -1   49.00    4.40
  -1   5  -1   37.00    2.50
   1   5   1   38.50    2.50
   2  -5   1   65.29    4.10
  -2  -5  -1   63.79    5.10
  -2  -5  -1   63.49    4.70
   2  -5   1   60.39    4.70
  -2   5  -1   59.19    3.40
   3  -5   1    9.60    2.10
  -3  -5  -1    6.10    2.40
   3  -5   1   10.10    2.40
  -3  -5  -1    7.30    2.20
  -3   5  -1   13.50    1.80
   3   5   1   11.20    2.50
  -3   5  -1   11.90    1.60
   4  -5   1    6.70    2.30
   4  -5   1    4.00    1.70
  -4  -5  -1    5.30    2.30
  -4   5  -1    6.20    1.60
   4   5   1    4.50    2.00
  -4   5  -1    4.20    1.40
  -5  -5  -1  116.59    6.90
   5  -5   1  114.79    5.90
   5  -5   1  109.09    6.40
  -5   5  -1  108.49    5.30
  -5   5  -1  110.69    5.40
   5   5   1  100.69    6.00
   6  -5   1   77.29    5.20
   6  -5   1   81.89    5.80
   6  -5   1   86.49    5.70
  -6  -5  -1   90.39    6.00
   6   5   1   90.99    5.40
   7  -5   1   -1.60    1.90
   7  -5   1   -2.20    1.80
   7  -5   1    0.90    2.40
  -7  -5  -1    2.60    2.20
   7   5   1   -2.60    1.80
   8  -5   1    0.70    2.70
   8  -5   1    0.00    2.00
  -8  -5  -1    0.60    2.20
  -8   5  -1   -0.70    1.70
   8   5   1    0.30    1.80
  -9  -5  -1   50.39    5.50
   9  -5   1   52.99    5.00
   9  -5   1   40.60    5.60
  -9   5  -1   47.10    5.10
   9   5   1   52.79    4.50
 -10  -5  -1   24.50    4.30
  10  -5   1   14.80    4.40
  10   5   1   15.40    2.90
  11  -5   1   -3.50    3.10
 -11  -5  -1   -0.10    3.30
  12  -5   1   -1.20    3.10
 -12  -5  -1    2.70    3.30
 -13  -5  -1   14.80    4.20
  13  -5   1   10.20    4.90
  12  -6  -1    1.90    4.00
 -12  -6   1    0.80    4.00
  11  -6  -1   -1.80    3.20
 -11  -6   1   -0.70    3.40
 -10  -6   1   10.20    4.00
  10  -6  -1   12.60    4.30
   9  -6  -1    1.10    3.10
  -9  -6   1    1.50    3.00
   9  -6  -1   -0.30    2.50
   9   6  -1    3.70    2.70
  -8  -6   1    1.50    2.60
   8  -6  -1    3.00    2.90
   8  -6  -1    3.20    2.50
   8   6  -1   -1.80    2.30
   7  -6  -1    2.00    2.20
   7  -6  -1    5.80    2.90
  -7  -6   1    2.70    2.80
  -7   6   1    1.80    1.80
  -7   6   1    2.30    2.00
   7   6  -1    2.80    2.40
   6  -6  -1    0.90    2.30
   6  -6  -1    0.40    2.20
  -6  -6   1   -2.40    2.10
   6   6  -1    4.20    2.40
  -6   6   1    2.50    1.70
  -6   6   1    1.60    1.70
   5  -6  -1    0.70    2.40
  -5  -6   1   -1.30    2.30
   5  -6  -1    1.60    2.20
  -5   6   1    0.40    1.50
  -5   6   1   -0.50    1.30
   5   6  -1   -0.20    2.20
  -4  -6   1   -2.40    1.80
   4  -6  -1    3.20    2.20
   4  -6  -1    0.40    2.30
  -4  -6   1    0.00    2.20
  -4   6   1    0.40    1.40
   4   6  -1   -1.70    2.10
  -4   6   1    1.40    1.40
   3  -6  -1   10.50    2.90
   3  -6  -1   10.30    2.60
  -3  -6   1   11.90    3.00
  -3  -6   1   19.50    3.40
  -2  -6   1    2.50    2.10
   2  -6  -1    1.50    2.30
  -2  -6   1    1.00    2.40
   2  -6  -1    0.10    1.90
   1  -6  -1    0.00    1.80
   1  -6  -1    0.60    2.30
  -1  -6   1    0.00    1.90
  -1  -6   1   -0.10    2.30
   0  -6  -1   25.90    3.80
   0  -6   1   26.80    3.90
   0  -6   1   24.10    3.40
   0  -6  -1   21.20    3.30
   1  -6   1   13.80    2.80
   1  -6   1   14.70    3.30
  -1  -6  -1   16.30    3.20
  -1  -6  -1   15.90    3.50
  -2  -6  -1   33.70    4.30
   2  -6   1   34.50    3.80
   2  -6   1   35.80    4.50
  -2  -6  -1   35.10    4.10
  -2   6  -1   33.90    2.90
  -3  -6  -1   16.70    3.30
   3  -6   1    9.50    2.80
   3  -6   1   15.80    2.90
  -3   6  -1   14.80    2.20
   3   6   1   16.40    3.00
  -4  -6  -1    1.00    2.10
   4  -6   1    2.30    2.60
   4   6   1    2.20    2.10
  -4   6  -1   -0.20    1.30
  -4   6  -1   -0.10    1.50
   5  -6   1   -1.60    2.00
  -5  -6  -1   -0.50    2.10
  -5   6  -1   -0.30    1.30
   5   6   1   -0.50    2.30
  -5   6  -1   -1.40    1.60
  -6  -6  -1    4.70    2.80
   6  -6   1   10.80    3.10
  -6   6  -1    8.40    2.20
  -6   6  -1    9.00    2.00
   6   6   1    7.40    2.50
  -7  -6  -1    2.30    2.50
   7  -6   1    2.40    2.60
  -7   6  -1   -1.60    1.60
  -7   6  -1    0.60    1.80
   7   6   1    1.00    2.40
   8  -6   1    3.10    2.70
  -8  -6  -1    2.10    2.50
   8  -6   1   -0.80    2.80
   8   6   1   -3.10    2.10
  -8   6  -1   -0.70    1.90
  -8   6  -1    3.70    2.20
  -9  -6  -1    4.30    3.10
   9  -6   1    2.10    2.70
   9  -6   1   -0.40    3.20
   9   6   1    3.80    2.60
  10  -6   1    8.60    3.60
 -10  -6  -1   10.50    3.80
  10   6   1   10.10    3.20
 -11  -6  -1    1.10    3.30
  11  -6   1    1.50    3.90
  -9  -7   1    4.40    3.60
   9   7  -1   -1.40    2.70
  -8  -7   1    6.50    3.30
   8  -7  -1    0.10    2.90
   8   7  -1    1.60    2.80
  -7  -7   1    5.20    3.40
   7  -7  -1    3.70    3.10
   7   7  -1    2.50    2.90
   6  -7  -1    6.90    3.20
  -6  -7   1    6.00    3.40
   6   7  -1    2.40    2.90
   5  -7  -1    6.60    3.40
  -5  -7   1    3.70    4.00
   5   7  -1   -1.90    2.30
  -4  -7   1    3.20    2.90
   4  -7  -1    1.20    2.60
   4   7  -1    2.50    2.80
  -3  -7   1    7.70    3.10
   3  -7  -1   10.10    3.20
  -3  -7   1    6.80    3.30
   3   7  -1   11.20    3.30
   2  -7  -1    6.90    3.30
   2  -7  -1    7.10    2.80
  -2  -7   1    3.80    3.00
  -2  -7   1    8.70    3.10
   1  -7  -1    3.70    2.60
  -1  -7   1    0.50    2.20
  -1  -7   1    1.20    2.60
   1  -7  -1   -1.40    2.30
   0  -7   1    0.50    2.50
   0  -7  -1    1.90    2.40
   0  -7   1   -2.50    2.40
   0  -7  -1    0.70    2.40
   1  -7   1   -3.00    2.20
  -1  -7  -1    0.10    2.40
  -1  -7  -1    7.00    2.60
  -2  -7  -1    6.30    3.10
   2  -7   1    4.00    3.00
   2   7   1    6.60    2.70
   3  -7   1    2.00    2.60
  -3  -7  -1    1.70    2.80
   3   7   1    1.10    2.30
  -4  -7  -1   -0.90    2.60
   4  -7   1   -2.10    2.30
   4   7   1    2.40    2.60
  -5  -7  -1   -2.60    2.10
   5  -7   1    2.20    2.60
   5   7   1   -0.80    2.60
  -6  -7  -1   -1.70    2.90
   6  -7   1    4.00    3.10
   6   7   1    1.30    2.90
   7  -7   1   -0.50    2.60
  -7  -7  -1    1.80    2.70
   7   7   1    2.70    3.10
  -7   7  -1    1.30    2.90
   8  -7   1    5.30    3.50
  -8  -7  -1    0.10    3.30
  -8   7  -1    0.60    2.50
  -8   7  -1   -1.80    2.10
   8   7   1    1.40    3.00
  -9  -7  -1    6.90    4.00
   9  -7   1    3.50    4.10
  -9   7  -1    4.30    2.70
  -9   7  -1    6.00    2.50
   9   7   1    0.00    2.80
   5  -8  -1   -1.10    3.20
  -5  -8   1    4.40    3.10
   5   8  -1   -2.00    3.00
   4  -8  -1    1.40    3.20
   4   8  -1   -0.40    3.30
   3  -8  -1    3.20    3.70
   3   8  -1   -2.10    3.00
   2  -8  -1    3.70    3.20
   2   8  -1    1.40    3.10
  -1  -8   1    0.00    3.00
   1  -8  -1    1.60    3.50
  -1   8   1   -0.30    3.40
   0  -8   1   -0.30    3.00
   0   8   1   -0.20    3.10
   1  -8   1    1.50    3.50
   1   8   1    0.00    3.20
  -2  -8  -1    3.90    3.50
   2  -8   1    0.60    3.40
   2   8   1   -6.80    2.80
  -3  -8  -1    3.00    3.30
   3  -8   1    1.00    3.50
   3   8   1    1.40    3.20
   4  -8   1   -2.60    2.70
  -4  -8  -1    3.10    3.60
   4   8   1   -2.20    3.10
   5  -8   1   -1.70    3.30
  -5  -8  -1    3.10    3.30
   5   8   1   -3.80    3.10
 -17   0   2   -2.80    3.30
  17   0  -2   -6.10    3.70
 -16   0   2    0.30    3.10
  16   0  -2    4.10    4.50
 -15   0   2   27.50    4.70
  15   0  -2   21.20    5.10
 -14   0   2    5.80    2.80
  14   0  -2    5.40    3.70
  13   0  -2   59.29    6.20
 -13   0   2   49.70    5.00
 -12   0   2  164.48    8.50
  11   0  -2  201.88    9.90
 -11   0   2  190.58    9.00
  10   0  -2   20.20    3.30
 -10   0   2   29.20    3.20
  -9   0   2   47.70    3.40
   9   0  -2   49.60    4.30
  -8   0   2  117.29    5.60
   8   0  -2  115.89    4.20
   8   0  -2  113.69    6.00
   7   0  -2  260.37   10.50
  -7   0   2  266.67   10.20
   6   0  -2   97.59    3.50
  -6   0   2   92.69    4.40
   6   0  -2   97.69    4.70
  -5   0   2  308.57   11.00
   5   0  -2  295.37   11.20
  -4   0   2  842.42   28.00
   4   0  -2  816.62   28.10
   3   0  -2 1747.33   57.29
  -3   0   2 1720.03   57.19
  -2   0   2  656.53   21.90
   2   0  -2  652.63   22.00
   1   0   2  108.89    4.00
   2   0   2   28.40    1.70
   2   0   2   27.40    1.50
  -2   0  -2   28.80    1.40
   3   0   2 7870.91  297.27
   3   0   2 9439.16  297.37
  -3   0  -2 9999.00  298.57
   4   0   2  300.97   10.90
  -4   0  -2  306.07   10.80
   4   0   2  305.07   11.20
  -5   0  -2   15.60    1.50
   5   0   2   18.10    1.60
   5   0   2   17.20    1.90
   6   0   2   73.49    4.10
   6   0   2   74.69    3.40
  -6   0  -2   78.59    3.80
  -7   0  -2  793.22   27.90
   7   0   2  828.02   27.30
   7   0   2  802.22   28.60
   8   0   2  191.48    8.50
   8   0   2  182.68    7.00
  -8   0  -2  182.78    7.90
  -9   0  -2   16.70    2.40
   9   0   2   13.10    1.50
   9   0   2   14.30    2.80
 -10   0  -2  206.28    9.20
  10   0   2  218.78   10.20
 -11   0  -2  281.87   12.10
  11   0   2  293.27   13.10
 -12   0  -2    8.00    2.50
  12   0   2   14.80    3.70
  13   0   2    0.10    3.20
 -13   0  -2    2.60    2.30
 -14   0  -2    8.10    3.30
  14   0   2    3.80    3.50
 -15   0  -2   19.30    3.90
  15   0   2   21.80    5.10
  16   0   2    3.50    4.40
 -16   0  -2    7.10    3.50
 -17  -1   2   -2.40    3.30
  17  -1  -2    1.60    4.10
  17   1  -2    0.10    4.40
 -17   1   2    0.50    3.70
 -16  -1   2    2.30    3.60
  16  -1  -2   -3.10    3.50
  16   1  -2   -2.10    3.60
 -16   1   2   -5.20    3.00
  15  -1  -2   -2.90    2.90
 -15  -1   2    2.60    3.30
  15   1  -2    2.10    3.40
 -15   1   2    2.30    3.10
 -14  -1   2   -3.80    2.40
  14  -1  -2   -2.10    3.50
  14   1  -2    3.80    3.10
 -14   1   2    3.50    2.70
 -13  -1   2    6.40    2.80
  13  -1  -2    2.70    3.00
  13   1  -2    5.00    2.90
 -13   1   2    1.10    2.20
  12  -1  -2    2.10    2.60
 -12  -1   2    1.80    2.10
 -12   1   2    1.20    1.90
  12   1  -2    5.00    2.90
 -11  -1   2    4.60    2.10
  11  -1  -2    5.60    2.90
  11   1  -2    3.80    2.60
 -11   1   2    5.90    2.00
  10  -1  -2   -0.90    2.00
 -10  -1   2    0.70    1.50
  10   1  -2   -0.20    1.80
 -10   1   2    0.80    1.40
  -9  -1   2   -1.90    1.10
   9  -1  -2   -0.20    1.70
   9   1  -2    0.20    1.40
  -9   1   2   -0.20    1.30
   8  -1  -2    1.50    1.50
   8  -1  -2    1.70    0.70
  -8  -1   2    0.90    1.30
  -8   1   2   -0.10    1.00
   8   1  -2    3.50    1.00
   8   1  -2    0.80    1.30
  -7  -1   2  265.07   10.50
   7  -1  -2  269.97    9.30
   7  -1  -2  266.07   10.90
  -7   1   2  272.17   10.40
   7   1  -2  256.47   10.50
   7   1  -2  269.87    9.40
  -6  -1   2   31.40    2.30
   6  -1  -2   31.60    1.70
   6  -1  -2   38.60    3.20
   6   1  -2   33.60    2.40
  -6   1   2   33.40    2.70
   6   1  -2   32.20    1.70
   5  -1  -2    0.90    1.00
   5  -1  -2    2.50    0.60
  -5  -1   2    1.10    0.80
  -5   1   2    1.40    0.80
   5   1  -2    1.60    0.50
   5   1  -2    1.70    0.90
   4  -1  -2    2.90    0.60
   4  -1  -2    2.50    0.90
  -4  -1   2    2.30    0.70
  -4   1   2    3.10    0.90
   4   1  -2    1.80    0.50
   4   1  -2    2.70    0.90
  -3  -1   2   39.50    2.00
   3  -1  -2   42.50    2.20
   3  -1  -2   43.40    2.30
   3  -1  -2   43.40    1.90
  -3  -1   2   40.60    1.90
   3   1  -2   38.60    2.20
   2  -1  -2   -0.90    0.50
   2  -1  -2    1.10    0.60
   2  -1  -2    0.20    0.70
  -2  -1   2   -0.40    0.50
  -2  -1   2    0.10    0.60
   2   1  -2    1.30    0.70
   1  -1  -2 1583.84   50.99
  -1  -1   2 1571.84   50.89
   1  -1  -2 1570.84   50.89
   1  -1  -2 1504.75   50.99
  -1  -1   2 1538.35   50.99
   1   1  -2 1514.65   50.79
   0  -1   2   77.79    3.10
   0  -1  -2   75.89    3.10
   0   1   2   79.59    3.00
   0   1  -2   76.49    2.90
  -1  -1  -2    0.90    0.50
   1  -1   2    2.20    0.50
   1  -1   2    1.20    0.60
   1   1   2    1.30    0.40
   2  -1   2    9.60    1.00
   2  -1   2   12.20    1.40
  -2  -1  -2   10.30    1.20
   2   1   2   11.50    1.00
   2   1   2   10.80    0.80
  -2   1  -2    8.10    0.70
  -3  -1  -2  461.05   16.20
   3  -1   2  455.25   16.40
   3  -1   2  475.65   15.90
   3   1   2  462.25   15.90
   3   1   2  467.45   15.80
  -3   1  -2  466.65   15.80
   4  -1   2    1.30    1.00
  -4  -1  -2    1.10    0.80
   4  -1   2    1.10    0.60
  -4   1  -2    1.90    0.60
   4   1   2    2.60    0.70
   4   1   2    4.50    0.80
   5  -1   2  217.28    7.70
  -5  -1  -2  213.98    8.20
   5  -1   2  205.38    8.70
  -5   1  -2  202.18    7.80
   5   1   2  203.18    7.70
   5   1   2  215.38    8.10
   6  -1   2   88.59    4.90
   6  -1   2   97.39    4.00
  -6  -1  -2   93.09    4.50
  -6   1  -2   88.39    4.20
   6   1   2   94.19    4.60
   6   1   2   91.99    4.20
   7  -1   2  261.57   10.50
   7  -1   2  246.38    9.00
  -7  -1  -2  225.58    9.70
   7   1   2  241.88    9.80
  -7   1  -2  251.47    9.50
   7   1   2  240.58    9.70
   8  -1   2   66.49    3.20
   8  -1   2   63.79    4.50
  -8  -1  -2   69.29    4.10
  -8   1  -2   63.89    3.70
   8   1   2   66.99    4.10
   8   1   2   61.29    4.20
   9  -1   2    3.30    1.10
   9  -1   2    5.80    2.20
  -9  -1  -2    0.50    1.30
   9   1   2    3.80    1.60
   9   1   2    4.10    1.90
  -9   1  -2    2.90    1.40
 -10  -1  -2   12.90    2.50
  10  -1   2   15.80    3.10
 -10   1  -2   20.40    2.60
  10   1   2   17.90    3.10
  11  -1   2    3.40    2.60
 -11  -1  -2    5.40    2.30
 -11   1  -2    5.80    2.00
  11   1   2    7.20    2.80
  12  -1   2   -0.30    2.40
 -12  -1  -2   -5.60    1.40
  12   1   2    1.00    2.70
 -12   1  -2   -0.30    1.90
  13  -1   2   -0.20    3.10
 -13  -1  -2    3.50    2.80
 -13   1  -2    1.20    2.40
  13   1   2    0.20    3.00
 -14  -1  -2    4.50    3.20
  14  -1   2    7.40    4.10
 -14   1  -2    4.30    3.00
  14   1   2    7.20    3.30
  15  -1   2    9.60    4.30
 -15  -1  -2    8.00    3.80
  15   1   2   12.80    4.50
 -15   1  -2    1.70    3.00
 -16  -1  -2    2.20    3.40
  16  -1   2    2.30    4.30
  16   1   2    5.70    4.30
 -16   1  -2   -1.20    2.80
  16  -2  -2    9.10    4.60
 -16  -2   2    0.10    3.30
 -16   2   2    2.90    3.40
  16   2  -2   -2.00    3.90
  15  -2  -2   20.70    5.30
 -15  -2   2   20.90    4.40
  15   2  -2   21.40    4.80
 -15   2   2   15.90    3.70
  14  -2  -2    8.30    3.70
 -14  -2   2   10.10    3.40
  14   2  -2    6.40    3.50
 -14   2   2    6.20    2.60
 -13  -2   2   16.10    3.80
  13  -2  -2   12.00    3.80
  13   2  -2   16.50    3.90
 -13   2   2   21.00    3.40
  12  -2  -2  107.29    7.70
 -12  -2   2  107.99    6.90
 -12   2   2  116.59    6.70
  12   2  -2  113.69    7.30
 -11  -2   2   40.90    4.30
  11  -2  -2   40.50    4.90
  11   2  -2   42.70    4.40
 -11   2   2   39.90    3.90
 -10  -2   2   10.80    2.60
  10  -2  -2   13.40    3.10
 -10   2   2   12.60    2.40
  10   2  -2    8.40    2.50
  -9  -2   2    3.90    1.70
   9  -2  -2    4.70    2.10
   9   2  -2    0.70    1.60
  -9   2   2    4.50    1.70
   9   2  -2    1.90    1.10
  -8  -2   2  375.76   14.90
   8  -2  -2  383.16   13.80
   8  -2  -2  395.16   15.60
   8   2  -2  383.16   13.70
  -8   2   2  394.26   14.70
   8   2  -2  395.96   14.90
   7  -2  -2  275.87    9.80
   7  -2  -2  240.48   10.90
  -7  -2   2  251.97   10.50
   7   2  -2  269.47    9.70
  -7   2   2  269.37   10.40
   7   2  -2  263.47   10.50
   6  -2  -2    2.20    1.30
  -6  -2   2    1.10    1.10
   6  -2  -2    1.20    0.80
  -6   2   2    2.40    1.10
   6   2  -2    0.60    0.70
   6   2  -2    0.10    1.00
   5  -2  -2   15.50    1.60
   5  -2  -2   14.30    1.90
  -5  -2   2   18.80    2.00
   5  -2  -2   17.30    2.30
   5   2  -2   21.50    1.70
   5   2  -2   20.00    2.00
   4  -2  -2  467.95   16.10
   4  -2  -2  479.25   16.40
  -4  -2   2  455.25   16.10
   4  -2  -2  462.55   16.60
  -4  -2   2  448.36   16.30
   4   2  -2  443.06   16.20
   3  -2  -2  505.15   17.70
  -3  -2   2  521.05   17.70
  -3  -2   2  508.35   17.80
   3  -2  -2  493.55   17.60
   3  -2  -2  514.85   17.90
   3   2  -2  503.65   17.60
   2  -2  -2   50.89    2.70
  -2  -2   2   47.20    2.60
   2  -2  -2   50.49    2.60
   2  -2  -2   57.29    2.70
   2   2  -2   48.80    2.40
   1  -2  -2  735.33   24.80
  -1  -2   2  724.83   24.60
  -1  -2   2  713.13   24.80
   1  -2  -2  726.43   24.40
   1  -2  -2  732.53   24.70
   1   2  -2  720.53   24.20
   0  -2  -2 1204.88   40.60
   0  -2   2 1233.68   40.20
   0  -2   2 1194.38   40.60
   0  -2  -2 1193.98   40.50
   0   2  -2 1210.48   40.00
   0   2   2 1217.58   39.70
  -1  -2  -2  506.15   17.50
   1  -2   2  500.25   17.20
   1  -2   2  501.45   17.60
  -1  -2  -2  504.35   17.60
  -1   2  -2  499.65   17.00
  -1   2  -2  498.85   17.00
   1   2   2  516.15   16.80
   2  -2   2  369.76   13.60
   2  -2   2  379.56   13.40
   2  -2   2  373.46   13.00
  -2  -2  -2  366.96   13.60
   2   2   2  372.76   13.20
   2   2   2  391.56   12.80
  -3  -2  -2  402.86   14.60
   3  -2   2  396.76   14.10
   3  -2   2  412.16   14.80
   3  -2   2  396.16   14.30
   3   2   2  406.46   14.20
   3   2   2  403.06   13.80
   4  -2   2  725.53   24.90
  -4  -2  -2  699.53   24.50
   4  -2   2  694.13   24.10
   4  -2   2  692.53   24.00
   4   2   2  705.83   23.90
   4   2   2  689.63   23.70
  -5  -2  -2   45.80    3.10
   5  -2   2   47.50    2.80
   5  -2   2   53.49    3.70
   5   2   2   47.30    2.70
  -5   2  -2   47.20    2.60
   5   2   2   51.29    2.70
   6  -2   2    7.90    1.40
  -6  -2  -2    4.80    1.50
   6  -2   2    9.70    2.10
   6   2   2    7.90    1.50
   6   2   2    8.00    1.30
  -6   2  -2    4.80    1.20
   7  -2   2  262.07   10.30
  -7  -2  -2  271.67   11.20
   7  -2   2  286.37   12.00
   7   2   2  293.17   10.90
  -7   2  -2  283.97   10.60
   7   2   2  272.07   10.30
  -8  -2  -2  320.27   12.90
   8  -2   2  323.27   11.90
   8  -2   2  310.77   13.50
  -8   2  -2  325.77   12.20
   8   2   2  327.67   12.60
   8   2   2  306.67   11.80
   9  -2   2   36.10    2.90
  -9  -2  -2   33.70    3.70
   9  -2   2   40.00    4.40
  -9   2  -2   38.00    3.30
   9   2   2   34.30    3.00
   9   2   2   31.90    3.60
  10  -2   2   63.89    6.00
 -10  -2  -2   65.59    4.90
 -10   2  -2   68.39    4.30
  10   2   2   68.19    5.00
 -11  -2  -2  110.09    6.80
  11  -2   2  108.29    7.50
 -11   2  -2  107.99    6.10
  11   2   2  123.09    7.10
  12  -2   2    7.60    3.20
 -12  -2  -2    3.80    2.50
 -12   2  -2    4.70    2.30
  12   2   2    2.00    2.60
 -13  -2  -2    5.80    3.10
  13  -2   2    8.90    4.10
 -13   2  -2    2.30    2.50
  13   2   2    2.10    3.00
  14  -2   2   12.10    4.10
 -14  -2  -2    6.10    3.20
 -14   2  -2    5.70    3.10
  14   2   2    9.10    3.60
 -15  -2  -2   17.90    4.70
  15  -2   2   12.20    5.00
 -15   2  -2   17.10    3.70
  15   2   2   14.60    4.40
  16  -2   2   10.20    5.30
 -16  -2  -2    5.90    3.60
 -16   2  -2    0.30    3.40
  16   2   2    6.20    4.40
 -16  -3   2    9.50    4.50
  16  -3  -2    1.80    4.00
  16   3  -2   -2.00    3.70
 -16   3   2   -2.60    2.60
  15  -3  -2    5.80    4.70
 -15  -3   2    3.40    3.80
  15   3  -2    1.90    3.70
 -15   3   2   -2.80    2.70
 -14  -3   2    2.60    3.30
  14  -3  -2    3.10    3.60
  14   3  -2   -0.20    3.00
 -14   3   2    3.60    2.90
 -13  -3   2    2.90    2.80
  13  -3  -2    4.80    3.80
  13   3  -2    0.80    2.70
 -13   3   2    4.50    2.60
 -12  -3   2    6.30    2.70
  12  -3  -2   11.20    3.60
 -12   3   2   11.80    2.90
  12   3  -2   12.30    3.10
 -11  -3   2   13.10    3.30
  11  -3  -2   10.80    3.50
 -11   3   2   16.70    3.00
  11   3  -2   16.90    3.20
 -10  -3   2    8.80    2.60
  10  -3  -2    9.10    3.20
 -10   3   2    6.50    2.00
  10   3  -2   11.90    2.60
   9  -3  -2    0.90    2.20
  -9  -3   2    0.30    1.70
   9  -3  -2    0.20    1.30
   9   3  -2    0.10    1.60
   9   3  -2    0.90    1.30
  -9   3   2    1.20    1.70
  -8  -3   2    9.20    2.30
   8  -3  -2    4.10    1.50
   8  -3  -2    7.10    2.50
   8   3  -2    5.50    1.90
   8   3  -2    3.70    1.40
  -8   3   2    4.80    1.80
   7  -3  -2  106.89    5.20
   7  -3  -2  116.59    6.00
   7  -3  -2  112.49    6.40
  -7  -3   2  110.09    6.00
   7   3  -2  107.69    5.60
   7   3  -2  118.59    5.20
  -6  -3   2  113.89    5.70
   6  -3  -2  109.79    5.90
   6  -3  -2   99.29    5.00
   6  -3  -2  102.49    5.50
   6   3  -2  104.39    4.90
   6   3  -2  112.79    5.30
   5  -3  -2   13.70    2.00
  -5  -3   2   14.20    2.10
   5  -3  -2   13.40    2.20
  -5  -3   2   13.60    1.90
   5  -3  -2   13.50    1.90
   5   3  -2   15.50    2.00
  -4  -3   2    0.40    1.10
  -4  -3   2    0.10    1.00
   4  -3  -2    0.50    1.20
   4  -3  -2    0.90    1.00
   4  -3  -2    0.60    1.00
   4   3  -2   -0.30    0.90
  -3  -3   2   18.50    2.20
   3  -3  -2   16.10    2.00
   3  -3  -2   16.70    2.00
   3  -3  -2   22.20    2.30
  -3  -3   2   22.00    2.20
   3   3  -2   23.80    2.00
   2  -3  -2    4.20    1.30
   2  -3  -2    5.70    1.40
  -2  -3   2    4.10    1.30
  -2  -3   2    5.50    1.30
   2  -3  -2    6.00    1.30
   2   3  -2    5.70    1.00
  -1  -3   2    9.40    1.40
   1  -3  -2    7.90    1.40
  -1  -3   2    9.50    1.60
   1  -3  -2    8.60    1.50
  -1   3   2   11.10    1.00
   1   3  -2   10.90    1.10
  -1   3   2    7.90    0.80
   0  -3   2    0.60    1.00
   0  -3  -2   -0.10    0.90
   0  -3  -2    0.50    0.90
   0  -3   2    0.70    0.80
   0   3   2    0.30    0.50
   0   3  -2   -0.60    0.60
  -1  -3  -2   32.60    2.80
  -1  -3  -2   41.80    2.80
   1  -3   2   33.90    2.30
   1  -3   2   34.50    2.70
   1   3   2   35.60    1.70
  -1   3  -2   38.40    2.10
  -1   3  -2   37.50    2.00
   2  -3   2    3.80    1.30
   2  -3   2    5.80    1.10
  -2  -3  -2    3.30    1.20
  -2  -3  -2    5.70    1.50
  -2   3  -2    5.70    1.00
   2   3   2    4.90    0.80
  -2   3  -2    5.40    0.90
   2   3   2    6.90    1.30
   3  -3   2   80.79    4.30
  -3  -3  -2   83.09    4.50
   3  -3   2   84.19    4.60
   3  -3   2   83.09    3.90
   3   3   2   77.69    4.10
   3   3   2   87.49    3.60
   4  -3   2    8.30    1.80
   4  -3   2    9.40    1.50
   4  -3   2    7.20    1.60
  -4  -3  -2    8.30    1.80
   4   3   2    8.60    1.20
   4   3   2    6.30    1.30
  -5  -3  -2   10.80    2.10
   5  -3   2   15.60    2.00
   5  -3   2   10.50    2.30
   5  -3   2   11.00    1.90
   5   3   2   10.90    1.70
   5   3   2   11.10    1.50
  -6  -3  -2   11.50    2.20
   6  -3   2   11.20    1.90
   6  -3   2   14.70    2.70
   6   3   2   13.70    1.80
   6   3   2   11.00    1.90
  -6   3  -2   10.20    1.70
  -7  -3  -2   57.19    4.40
   7  -3   2   53.29    3.60
   7  -3   2   66.29    5.80
   7   3   2   58.39    3.60
   7   3   2   60.59    3.60
  -7   3  -2   53.09    3.40
   8  -3   2   70.29    4.10
   8  -3   2   57.09    5.60
  -8  -3  -2   65.09    4.80
   8   3   2   61.79    4.10
   8   3   2   63.39    3.80
  -8   3  -2   62.39    3.80
   9  -3   2    8.70    3.20
   9  -3   2    5.20    1.90
  -9  -3  -2    6.20    2.60
   9   3   2    4.50    2.00
  -9   3  -2    6.20    1.80
   9   3   2    6.30    1.80
  10  -3   2   15.60    3.50
 -10  -3  -2   13.80    3.00
 -10   3  -2   16.70    2.60
  10   3   2   14.40    2.40
  10   3   2   24.80    3.30
  11  -3   2    2.90    3.20
 -11  -3  -2    0.00    2.50
  11   3   2   -1.90    2.10
 -11   3  -2    0.20    1.90
  12  -3   2    5.00    3.30
 -12  -3  -2    6.00    2.90
  12   3   2   10.60    3.20
 -12   3  -2    4.20    2.30
 -13  -3  -2    6.50    3.50
  13  -3   2   -0.60    3.70
  13   3   2   -3.80    3.00
 -13   3  -2   -1.10    2.20
  14  -3   2   10.50    4.50
 -14  -3  -2    8.00    4.10
 -14   3  -2    2.70    2.80
 -15  -3  -2   -1.50    3.00
  15  -3   2    5.40    5.10
 -15   3  -2    4.80    3.60
 -15  -4   2    0.70    3.40
  15  -4  -2   -2.10    4.60
 -15   4   2    5.90    3.40
  14  -4  -2   -2.30    4.20
 -14  -4   2    1.60    3.40
 -14   4   2    1.60    2.80
 -13  -4   2   13.00    4.20
  13  -4  -2   13.00    4.30
 -13   4   2    6.30    2.70
 -12  -4   2   22.20    4.20
  12  -4  -2   34.50    5.50
 -12   4   2   40.60    4.50
 -11  -4   2   31.50    4.60
  11  -4  -2   40.80    5.60
 -11   4   2   36.00    4.10
  11   4  -2   42.30    4.60
 -10  -4   2   14.00    3.10
  10  -4  -2   16.20    3.90
  10   4  -2    6.70    2.50
 -10   4   2   16.00    2.90
   9  -4  -2   14.60    2.50
  -9  -4   2   13.60    2.90
   9  -4  -2   18.60    3.90
   9   4  -2   17.90    2.90
   9   4  -2   17.00    2.60
  -9   4   2   10.90    2.40
   8  -4  -2   22.00    3.90
   8  -4  -2   22.40    3.10
   8  -4  -2   18.60    2.60
  -8  -4   2   12.00    3.00
   8   4  -2   15.10    2.60
   8   4  -2   18.00    2.50
   7  -4  -2   47.40    4.80
   7  -4  -2   45.10    4.10
   7  -4  -2   44.30    3.80
  -7  -4   2   37.80    4.10
   7   4  -2   38.30    3.60
   7   4  -2   42.00    3.60
   6  -4  -2   10.40    2.30
   6  -4  -2    7.90    2.00
  -6  -4   2    9.40    2.20
   6  -4  -2   10.30    2.30
   6   4  -2   11.50    2.10
   6   4  -2   10.10    2.00
   5  -4  -2   76.29    5.00
  -5  -4   2   78.49    5.00
   5  -4  -2   86.29    4.80
   5  -4  -2   81.59    4.70
  -5  -4   2   82.69    4.80
   5   4  -2   81.69    4.50
   4  -4  -2  116.49    5.70
  -4  -4   2  104.69    5.70
   4  -4  -2  115.89    5.80
   4  -4  -2  107.59    5.80
  -4  -4   2  118.39    5.90
   4   4  -2  115.89    5.40
  -3  -4   2   60.39    3.90
   3  -4  -2   58.79    3.80
   3  -4  -2   60.09    4.00
   3  -4  -2   69.59    4.00
  -3  -4   2   59.69    4.10
   3   4  -2   59.79    3.40
   2  -4  -2    1.90    1.40
  -2  -4   2    2.20    1.40
  -2  -4   2    3.20    1.40
   2  -4  -2    2.40    1.40
  -2   4   2    2.70    0.80
   2   4  -2    3.30    1.10
  -2   4   2    2.30    0.90
   1  -4  -2  160.58    7.10
  -1  -4   2  147.69    6.70
   1  -4  -2  141.19    6.80
  -1  -4   2  149.49    7.10
   1   4  -2  145.59    5.90
  -1   4   2  152.38    5.70
   0  -4  -2  227.88    9.90
   0  -4   2  242.28   10.10
   0  -4   2  234.18    9.60
   0  -4  -2  250.57   10.10
   0   4   2  242.58    8.60
   0   4  -2  242.98    8.90
   1  -4   2   37.30    2.80
  -1  -4  -2   43.90    3.70
  -1  -4  -2   40.70    3.60
   1  -4   2   41.90    3.70
   1   4   2   39.50    2.10
  -1   4  -2   38.20    2.40
  -2  -4  -2   45.50    3.50
   2  -4   2   44.20    3.40
   2  -4   2   46.60    3.10
  -2  -4  -2   47.80    3.40
  -2   4  -2   45.10    2.60
   2   4   2   44.90    2.40
  -2   4  -2   46.80    2.70
  -3  -4  -2   54.39    3.90
   3  -4   2   60.59    3.50
   3  -4   2   55.69    4.00
   3   4   2   64.49    3.10
   3   4   2   62.79    3.70
  -3   4  -2   58.59    3.20
  -3   4  -2   56.19    3.10
  -4  -4  -2  264.47   10.80
   4  -4   2  250.67    9.80
   4  -4   2  250.87   10.40
   4  -4   2  238.28   10.60
   4   4   2  251.17   10.10
   4   4   2  230.28    9.20
   5  -4   2  116.29    6.60
   5  -4   2  122.49    5.90
  -5  -4  -2  134.79    6.90
   5  -4   2  131.39    6.50
   5   4   2  128.89    5.50
   5   4   2  122.39    6.00
   6  -4   2    2.00    2.10
   6  -4   2   -0.30    1.60
   6  -4   2    0.50    1.40
  -6  -4  -2   -0.40    1.60
   6   4   2    1.40    1.50
   6   4   2    0.40    1.20
  -7  -4  -2   30.40    3.80
   7  -4   2   34.90    4.30
   7  -4   2   27.40    3.30
  -7   4  -2   25.20    2.70
   7   4   2   25.10    3.00
  -8  -4  -2   94.79    6.20
   8  -4   2   93.59    5.40
   8  -4   2   93.39    6.60
   8   4   2   74.79    4.80
  -8   4  -2   87.19    4.90
   9  -4   2    0.60    1.80
   9  -4   2   -0.80    2.40
  -9  -4  -2    3.80    2.50
   9   4   2    1.70    1.80
  -9   4  -2   -0.20    1.60
 -10  -4  -2   17.60    3.50
  10  -4   2   17.20    4.20
 -10   4  -2   16.70    2.80
  10   4   2   19.90    3.00
 -11  -4  -2    6.70    3.00
  11  -4   2   17.90    4.30
 -11   4  -2   10.50    2.60
  12  -4   2   19.40    5.10
 -12  -4  -2   29.80    5.00
  13  -4   2   -1.30    3.80
 -13  -4  -2   -1.80    2.90
  14  -4   2   -1.40    4.20
 -14  -4  -2    4.80    3.70
 -14  -5   2    0.20    4.00
 -13  -5   2    8.60    3.90
  13  -5  -2    2.20    4.00
 -12  -5   2    5.90    3.70
  12  -5  -2   18.40    4.90
 -12   5   2   13.40    3.20
 -11  -5   2   25.50    4.80
  11  -5  -2   22.70    5.10
 -11   5   2   20.20    3.50
  10  -5  -2    7.30    3.20
 -10  -5   2    4.40    2.80
 -10   5   2    8.90    2.70
  -9  -5   2   -0.10    2.60
   9  -5  -2    0.30    2.00
   9  -5  -2    3.60    3.10
   9   5  -2    1.80    2.00
  -9   5   2   -0.50    1.80
   8  -5  -2    7.10    2.80
   8  -5  -2    7.10    2.70
  -8  -5   2    3.20    2.30
   8  -5  -2    8.20    2.50
   8   5  -2    8.60    2.40
   7  -5  -2   35.00    3.80
   7  -5  -2   25.50    3.90
   7  -5  -2   32.60    3.90
  -7  -5   2   29.70    4.10
   7   5  -2   36.30    3.70
  -6  -5   2    5.00    2.10
   6  -5  -2    9.00    2.30
   6  -5  -2    9.50    2.70
   6  -5  -2    6.40    2.20
   6   5  -2    5.70    2.30
   5  -5  -2   16.90    2.80
   5  -5  -2   25.20    3.40
   5  -5  -2   24.30    3.30
  -5  -5   2   25.00    3.50
  -5  -5   2   16.70    2.90
   5   5  -2   25.50    3.00
  -4  -5   2   58.09    4.40
  -4  -5   2   63.09    4.70
   4  -5  -2   74.79    4.60
   4  -5  -2   65.19    4.80
  -4   5   2   64.59    3.50
   4   5  -2   74.09    4.20
  -4   5   2   64.49    3.60
   3  -5  -2    4.00    2.00
  -3  -5   2    3.10    2.00
   3  -5  -2    4.10    1.80
  -3  -5   2    6.20    2.10
  -3   5   2    2.80    1.20
   3   5  -2    5.00    1.60
  -3   5   2    6.40    1.30
  -2  -5   2    1.00    1.70
  -2  -5   2    6.30    2.00
   2  -5  -2    2.10    2.10
   2  -5  -2    4.10    2.00
   2   5  -2    4.60    1.40
  -2   5   2    4.80    1.30
  -1  -5   2    0.80    1.80
   1  -5  -2    2.40    1.80
  -1  -5   2    3.20    1.70
   1  -5  -2    0.50    1.70
   1   5  -2    3.90    1.30
  -1   5   2    3.20    1.10
   0  -5   2   34.00    3.30
   0  -5   2   24.20    3.30
   0  -5  -2   31.80    3.60
   0  -5  -2   32.70    3.60
   0   5   2   25.50    2.00
   0   5  -2   26.80    2.40
  -1  -5  -2   29.20    3.60
   1  -5   2   30.80    3.00
  -1  -5  -2   24.70    3.30
   1  -5   2   16.60    2.70
  -1   5  -2   26.30    2.30
  -2  -5  -2   39.50    4.00
   2  -5   2   38.90    3.50
   2  -5   2   45.60    4.40
  -2  -5  -2   33.00    3.70
  -2   5  -2   36.00    2.70
   2   5   2   39.00    3.60
  -3  -5  -2    8.40    2.60
   3  -5   2    5.20    1.80
   3  -5   2    9.80    2.50
  -3   5  -2    4.80    1.50
   3   5   2    7.50    2.20
  -3   5  -2    5.50    1.40
   4  -5   2   39.30    3.50
  -4  -5  -2   38.60    4.20
   4  -5   2   29.90    3.80
  -4   5  -2   38.10    3.10
  -4   5  -2   43.80    2.90
   4   5   2   39.00    3.70
  -5  -5  -2   26.70    3.90
   5  -5   2   22.60    3.30
   5  -5   2   27.50    3.00
  -5   5  -2   33.40    2.80
  -5   5  -2   26.70    2.80
   5   5   2   25.30    3.10
  -6  -5  -2   -0.70    1.90
   6  -5   2    1.70    1.90
   6  -5   2   -0.90    2.20
   6  -5   2    3.40    2.00
   6   5   2    1.70    1.80
  -7  -5  -2   22.60    4.00
   7  -5   2   30.20    3.70
   7  -5   2   32.10    4.30
   7   5   2   32.20    3.60
   8  -5   2    5.20    2.40
   8  -5   2    2.60    2.70
  -8  -5  -2    3.40    2.80
   8   5   2   -0.80    2.00
   9  -5   2    8.00    2.70
  -9  -5  -2    9.10    3.10
   9  -5   2    4.80    3.10
   9   5   2    2.60    2.30
 -10  -5  -2    2.90    2.70
  10  -5   2   -0.10    3.40
  10   5   2    0.70    2.20
  11  -5   2   -4.30    2.70
 -11  -5  -2    1.10    2.90
  12  -5   2    3.40    4.10
 -12  -5  -2    2.00    3.10
 -13  -5  -2    5.70    4.20
  13  -5   2   -2.20    4.20
 -12  -6   2    6.30    3.90
  12  -6  -2    4.60    4.10
  11  -6  -2   10.70    4.40
 -11  -6   2    3.00    3.20
 -10  -6   2    0.70    3.10
  10  -6  -2    5.70    3.70
  -9  -6   2   17.40    3.80
   9  -6  -2   13.60    5.40
   9  -6  -2   15.30    4.10
   9   6  -2   10.30    2.90
   8  -6  -2    8.70    3.50
   8  -6  -2    9.50    3.00
  -8  -6   2    7.60    3.40
   8   6  -2   11.30    3.00
   7  -6  -2    1.90    2.40
  -7  -6   2    1.30    2.60
   7  -6  -2    2.50    2.60
   7  -6  -2    4.20    2.70
   7   6  -2    0.60    2.40
   6  -6  -2   -0.80    2.10
  -6  -6   2    1.90    2.50
   6  -6  -2    1.60    2.40
  -6   6   2   -1.30    1.50
  -6   6   2    3.00    1.60
   6   6  -2   -2.30    2.10
  -5  -6   2   15.90    3.30
   5  -6  -2    9.50    2.70
   5  -6  -2    9.10    3.00
   5   6  -2    9.70    2.60
  -5   6   2    9.20    1.80
  -5   6   2   10.30    2.00
  -4  -6   2   33.00    4.20
  -4  -6   2   25.20    3.80
   4  -6  -2   23.70    3.60
   4  -6  -2   26.50    3.70
   3  -6  -2    7.30    2.40
  -3  -6   2    3.50    2.70
   3  -6  -2    6.30    2.70
  -3  -6   2    2.60    2.20
  -2  -6   2   15.80    3.00
   2  -6  -2   14.90    3.00
   2  -6  -2   17.90    3.20
  -2  -6   2   16.70    3.30
  -1  -6   2   33.60    4.50
  -1  -6   2   31.50    3.80
   1  -6  -2   28.50    3.80
   1  -6  -2   38.30    4.60
   0  -6  -2   52.89    4.90
   0  -6   2   53.59    5.40
   0  -6   2   55.59    4.80
   0  -6  -2   52.09    5.30
  -1  -6  -2   -0.10    1.80
   1  -6   2    0.40    2.30
   1  -6   2    2.00    2.00
  -1  -6  -2   -0.30    1.90
  -1   6  -2    2.00    1.50
   2  -6   2    4.40    2.10
  -2  -6  -2   11.00    3.00
   2  -6   2    8.80    2.70
   2   6   2    6.40    2.20
  -2   6  -2    8.20    1.80
   3  -6   2   25.80    3.80
  -3  -6  -2   18.20    3.40
  -3   6  -2   21.40    2.60
   3   6   2   22.30    3.50
  -4  -6  -2   23.20    3.80
   4  -6   2   25.00    4.00
   4   6   2   33.60    4.00
  -4   6  -2   25.30    2.80
  -5  -6  -2    4.70    2.80
   5  -6   2   11.90    3.20
  -5   6  -2   10.20    2.10
   5   6   2    5.20    2.40
  -5   6  -2   11.40    2.30
  -6  -6  -2   38.80    5.00
   6  -6   2   34.00    4.50
   6   6   2   35.40    4.20
  -6   6  -2   32.00    3.30
  -6   6  -2   36.20    3.20
  -7  -6  -2   13.40    3.50
   7  -6   2    8.50    3.20
  -7   6  -2    8.60    2.50
   7   6   2   12.00    2.80
  -7   6  -2   10.80    2.40
  -8  -6  -2    1.30    3.20
   8  -6   2    3.70    2.80
  -8   6  -2    3.60    2.10
  -8   6  -2    0.60    2.00
   8   6   2    1.30    2.60
   9  -6   2   -4.00    2.90
  -9  -6  -2    0.10    3.20
   9  -6   2    0.40    2.60
   9   6   2   -0.20    2.50
 -10  -6  -2    5.10    3.20
  10  -6   2    3.20    3.70
  10   6   2    7.70    3.10
  11  -6   2    5.00    4.20
 -11  -6  -2    6.70    3.70
  -9  -7   2    3.70    3.50
   9   7  -2    2.30    2.90
  -8  -7   2   -0.70    2.70
   8  -7  -2   -2.60    2.80
   8   7  -2    3.10    3.00
   7  -7  -2    5.20    3.10
  -7  -7   2    2.50    2.70
   7   7  -2    2.20    2.60
  -6  -7   2    1.30    2.80
   6  -7  -2    0.70    2.80
   6   7  -2   -1.40    2.30
  -5  -7   2   12.50    3.40
   5  -7  -2    8.70    3.40
   5   7  -2    9.90    3.40
   4  -7  -2    1.70    2.90
  -4  -7   2   -2.00    2.00
   4   7  -2    2.20    2.50
  -3  -7   2    3.70    2.90
   3  -7  -2    0.40    3.00
  -3  -7   2    7.70    2.80
   3  -7  -2    1.80    2.60
  -2  -7   2   -1.40    2.70
  -2  -7   2   -1.60    2.10
   2  -7  -2   -1.00    2.20
   2  -7  -2    3.20    2.70
   1  -7  -2    0.80    2.80
  -1  -7   2   -1.60    2.40
   1  -7  -2   -5.00    2.00
   0  -7  -2    5.40    3.00
   0  -7  -2    0.10    2.00
   0  -7   2   -0.90    2.50
   0   7   2   -2.10    2.40
  -1  -7  -2    1.40    2.50
   1  -7   2   -1.20    2.30
   1   7   2    2.00    2.20
   2  -7   2   -4.20    2.50
  -2  -7  -2    1.10    2.70
   2   7   2    1.40    2.80
  -3  -7  -2   -0.90    2.60
   3  -7   2    3.90    3.00
   3   7   2   -0.70    2.60
  -4  -7  -2    5.10    3.10
   4  -7   2    1.10    2.50
   4   7   2   -1.80    2.60
  -5  -7  -2    2.90    3.10
   5  -7   2    0.20    2.80
   5   7   2   -0.50    2.30
  -6  -7  -2   -1.60    2.50
   6  -7   2   -3.10    2.90
   6   7   2   -1.40    2.40
  -7  -7  -2   -0.30    2.80
   7  -7   2   -1.10    2.80
  -7   7  -2    2.60    2.30
  -7   7  -2    2.00    2.10
   7   7   2   -1.70    2.80
  -8  -7  -2    2.30    3.60
   8  -7   2    7.60    3.70
  -8   7  -2   13.40    2.80
  -8   7  -2    5.80    2.60
   8   7   2    9.80    3.50
  -9  -7  -2    7.10    3.90
   9  -7   2    3.30    3.50
  -9   7  -2    4.20    2.70
  -9   7  -2    3.60    2.40
   9   7   2    5.50    3.20
   5  -8  -2    1.50    2.90
   5   8  -2    0.40    3.30
   4  -8  -2    0.50    3.00
   4   8  -2    0.10    2.90
   3  -8  -2   -1.80    3.40
   3   8  -2   -0.90    2.60
  -2  -8   2    5.20    3.80
  -2   8   2    1.00    3.10
  -1  -8   2    9.20    4.00
  -1   8   2    1.00    2.80
   0  -8   2    1.00    3.40
   0   8   2   -0.10    3.20
  -1  -8  -2    7.00    3.40
   1  -8   2    1.20    3.00
   1   8   2    1.40    3.20
   2  -8   2    3.90    3.20
  -2  -8  -2    3.60    3.50
   2   8   2    5.30    3.50
  -3  -8  -2    0.30    3.10
   3  -8   2    5.60    3.50
   3   8   2    6.70    3.60
  -4  -8  -2   -1.00    3.10
   4  -8   2    6.90    3.90
   4   8   2    0.10    3.30
   5  -8   2    0.50    3.40
  -5  -8  -2   -3.00    2.70
   5   8   2   -2.90    2.80
 -17   0   3    0.40    3.10
  17   0  -3    7.50    5.10
 -16   0   3   -6.20    2.50
  16   0  -3   -3.30    3.90
 -15   0   3   -0.90    2.90
  15   0  -3    5.90    4.00
 -14   0   3   -2.80    2.60
  14   0  -3   -1.10    2.90
 -13   0   3    2.80    2.60
  13   0  -3    1.80    2.80
 -12   0   3    1.10    2.20
  12   0  -3    1.70    2.80
  11   0  -3    0.80    2.00
 -11   0   3    0.50    1.90
 -10   0   3    1.10    1.50
  10   0  -3   -0.90    1.70
  -9   0   3    1.60    1.40
   9   0  -3    0.90    1.50
  -8   0   3   -0.30    1.20
   8   0  -3   -1.70    1.10
   7   0  -3    1.50    1.20
  -7   0   3    0.10    0.90
   6   0  -3    0.00    0.90
  -6   0   3   -0.80    0.70
   5   0  -3   -0.10    0.70
  -5   0   3    0.30    0.60
   4   0  -3   -0.20    0.60
  -4   0   3   -0.90    0.50
  -3   0   3   -0.10    0.40
   3   0  -3   -0.60    0.40
  -2   0   3   -1.60    0.30
   2   0  -3   -1.90    0.40
   1   0  -3   -0.40    0.20
   1   0  -3   -0.30    0.20
   0   0   3   -0.70    0.30
   1   0   3   -2.00    0.50
   1   0   3   -1.80    0.30
  -1   0  -3   -2.20    0.20
   2   0   3   -1.30    0.60
   2   0   3   -1.00    0.40
  -2   0  -3   -0.60    0.30
   3   0   3    0.20    0.70
   3   0   3   -0.90    0.60
  -3   0  -3    0.70    0.60
   4   0   3   -0.20    0.60
   4   0   3   -0.20    0.60
  -4   0  -3   -0.20    0.50
   5   0   3   -0.60    0.60
   5   0   3   -0.20    0.80
  -5   0  -3    0.90    0.70
   6   0   3   -0.30    1.10
  -6   0  -3   -0.80    0.70
   6   0   3   -0.60    0.60
   7   0   3   -0.90    0.60
  -7   0  -3    0.40    1.10
   7   0   3   -0.20    1.50
   8   0   3    0.40    0.70
  -8   0  -3   -0.30    1.00
   8   0   3    1.20    1.50
   9   0   3    1.30    1.90
  -9   0  -3    0.40    1.20
   9   0   3   -0.20    0.80
  10   0   3   -1.90    1.70
 -10   0  -3    0.00    1.50
  11   0   3   -1.10    2.40
 -11   0  -3    3.40    1.90
  12   0   3   -0.20    2.80
 -12   0  -3    0.00    2.00
 -13   0  -3   -3.70    2.10
  13   0   3    4.50    3.00
  14   0   3    1.00    3.00
 -14   0  -3    2.20    2.70
 -15   0  -3   -1.10    2.50
  15   0   3    0.10    3.80
  16   0   3    1.50    3.70
 -16   0  -3   -0.30    3.50
 -17  -1   3    7.10    4.00
  17  -1  -3   -0.40    4.70
  17   1  -3    3.00    4.30
 -17   1   3    1.60    3.20
 -16  -1   3    3.80    3.30
  16  -1  -3   -3.20    4.30
 -16   1   3    5.50    3.50
  16   1  -3   10.20    4.80
 -15  -1   3    5.60    3.20
  15  -1  -3   12.80    4.70
  15   1  -3   12.60    4.40
 -15   1   3    8.90    3.50
  14  -1  -3   42.90    6.30
 -14  -1   3   60.89    6.10
  14   1  -3   54.39    6.30
 -14   1   3   50.39    5.30
 -13  -1   3   38.50    4.80
  13  -1  -3   35.00    5.20
 -13   1   3   32.50    4.10
  13   1  -3   29.10    4.60
 -12  -1   3    0.60    2.30
  12  -1  -3   -0.20    2.60
 -12   1   3    2.30    1.90
  12   1  -3   -1.80    2.50
  11  -1  -3  138.19    8.30
 -11  -1   3  157.28    7.80
 -11   1   3  143.79    7.60
  11   1  -3  149.49    8.10
  10  -1  -3  101.09    6.60
 -10  -1   3  105.89    5.80
 -10   1   3  102.49    5.70
  10   1  -3  105.09    6.20
   9  -1  -3  114.69    6.50
  -9  -1   3  116.99    5.90
   9   1  -3  115.89    6.10
  -9   1   3  110.29    5.70
   8  -1  -3    2.80    1.60
   8  -1  -3    2.90    0.60
  -8  -1   3    5.00    1.50
   8   1  -3    5.70    0.90
  -8   1   3    4.00    1.40
   8   1  -3    2.30    1.40
   7  -1  -3  273.47   11.10
  -7  -1   3  264.07   10.60
   7  -1  -3  274.87    9.50
   7   1  -3  276.17    9.50
  -7   1   3  281.57   10.70
   7   1  -3  275.47   10.90
  -6  -1   3  431.56   15.80
   6  -1  -3  414.46   16.10
   6  -1  -3  446.46   14.90
  -6   1   3  435.46   15.80
   6   1  -3  450.65   14.90
   6   1  -3  458.55   16.10
  -5  -1   3 1029.80   34.90
   5  -1  -3 1012.30   35.20
   5  -1  -3 1041.20   34.20
   5   1  -3 1042.10   35.20
   5   1  -3 1048.60   34.20
  -5   1   3 1018.60   35.00
  -4  -1   3   15.90    1.40
   4  -1  -3   15.10    1.00
   4  -1  -3   17.20    1.80
  -4  -1   3   14.40    1.00
   4  -1  -3   12.90    1.50
   4   1  -3   16.20    1.70
  -3  -1   3 2389.86   77.99
  -3  -1   3 2314.17   78.09
   3  -1  -3 2392.86   78.39
   3  -1  -3 2343.17   78.29
   3  -1  -3 2449.25   77.89
   3   1  -3 2359.76   78.39
  -2  -1   3  879.11   28.40
  -2  -1   3  836.02   28.30
   2  -1  -3  832.82   28.50
   2  -1  -3  823.62   28.40
   2  -1  -3  875.51   28.30
   2   1  -3  855.51   28.50
   1  -1  -3   68.99    2.60
  -1  -1   3   71.19    2.60
  -1  -1   3   68.69    2.80
   1  -1  -3   66.49    2.90
  -1   1   3   67.39    2.70
   1   1  -3   67.19    2.70
   0  -1   3  393.36   13.70
   0  -1  -3  396.76   13.80
   0   1  -3  411.96   13.50
   0   1   3  395.36   13.50
   1  -1   3  503.75   16.90
  -1  -1  -3  494.45   16.80
   1  -1   3  485.75   16.70
   1   1   3  482.25   16.60
   2  -1   3   64.59    2.70
  -2  -1  -3   60.09    2.90
   2  -1   3   50.99    2.90
  -2   1  -3   63.99    2.40
   2   1   3   64.19    2.70
   3  -1   3  415.06   14.80
  -3  -1  -3  420.06   14.50
   3  -1   3  409.36   14.20
   3   1   3  417.96   14.20
  -3   1  -3  396.96   13.90
   3   1   3  406.26   14.10
  -4  -1  -3  375.46   13.40
   4  -1   3  362.16   13.70
   4  -1   3  380.16   13.00
  -4   1  -3  366.66   12.80
   4   1   3  370.96   13.10
   4   1   3  366.06   12.90
  -5  -1  -3  240.18    9.20
   5  -1   3  235.48    9.60
   5  -1   3  248.28    8.70
  -5   1  -3  226.68    8.70
   5   1   3  232.18    9.10
   5   1   3  238.58    8.80
  -6  -1  -3  335.27   12.70
   6  -1   3  339.87   13.30
   6  -1   3  338.77   12.10
  -6   1  -3  341.97   12.30
   6   1   3  344.97   12.60
   6   1   3  332.87   12.70
   7  -1   3   36.50    2.20
   7  -1   3   35.90    3.50
  -7  -1  -3   38.50    3.30
   7   1   3   40.60    3.00
  -7   1  -3   39.00    2.60
   7   1   3   34.30    3.20
   8  -1   3  172.78    8.50
   8  -1   3  182.28    7.00
  -8  -1  -3  179.48    7.90
   8   1   3  189.48    8.20
  -8   1  -3  176.58    7.50
   8   1   3  168.58    8.00
   9  -1   3  381.86   13.90
   9  -1   3  380.06   15.90
  -9  -1  -3  407.36   15.30
   9   1   3  391.36   15.40
  -9   1  -3  397.56   14.80
   9   1   3  382.66   15.00
 -10  -1  -3   89.69    5.30
  10  -1   3   95.19    6.50
 -10   1  -3   87.59    5.00
  10   1   3   71.89    5.50
 -11  -1  -3   31.40    3.80
  11  -1   3   37.80    5.00
  11   1   3   37.20    4.50
 -11   1  -3   39.30    3.80
 -12  -1  -3    6.80    2.70
  12  -1   3   13.60    3.60
 -12   1  -3    9.90    2.60
  12   1   3   10.40    3.10
 -13  -1  -3   12.10    3.50
  13  -1   3    8.70    3.90
  13   1   3   14.50    4.00
 -13   1  -3   12.30    3.00
 -14  -1  -3   30.70    4.60
  14  -1   3   19.70    4.60
 -14   1  -3   30.20    4.20
  14   1   3   21.20    4.60
  15  -1   3   -2.50    3.20
 -15  -1  -3   -0.80    2.80
 -15   1  -3   -1.60    2.40
  15   1   3    2.30    3.80
 -16  -1  -3   -1.90    3.00
  16  -1   3    1.20    4.50
  16   1   3    3.50    4.60
 -16   1  -3    2.20    3.50
  16  -2  -3   -3.10    3.50
 -16  -2   3    3.80    3.50
 -16   2   3    1.30    2.90
  16   2  -3    5.90    3.90
  15  -2  -3    2.30    3.70
 -15  -2   3   -0.70    3.10
  15   2  -3    1.60    3.30
 -15   2   3    3.10    3.00
 -14  -2   3    0.00    2.80
  14  -2  -3    1.60    3.60
 -14   2   3   -1.00    2.60
  14   2  -3    1.70    3.30
  13  -2  -3   -1.30    2.70
 -13  -2   3    2.80    2.60
  13   2  -3    7.20    3.20
 -13   2   3    4.60    2.40
  12  -2  -3    7.90    3.40
 -12  -2   3    9.00    2.70
 -12   2   3   12.90    2.70
  12   2  -3    5.40    3.00
 -11  -2   3    2.30    2.10
  11  -2  -3   -1.40    2.20
  11   2  -3    1.70    2.30
 -11   2   3    0.20    1.90
  10  -2  -3   21.40    3.60
 -10  -2   3   14.60    2.60
 -10   2   3   14.20    2.60
  10   2  -3   12.90    2.70
  -9  -2   3    0.40    1.40
   9  -2  -3    1.80    1.80
   9   2  -3   -2.30    1.30
   9   2  -3    0.80    0.90
  -9   2   3   -0.20    1.40
  -8  -2   3   56.49    3.90
   8  -2  -3   61.29    4.50
   8  -2  -3   66.39    3.20
   8   2  -3   61.89    3.10
  -8   2   3   72.49    4.10
   8   2  -3   57.29    4.00
   7  -2  -3  252.67   11.00
   7  -2  -3  263.47    9.80
  -7  -2   3  267.57   10.70
  -7   2   3  266.47   10.60
   7   2  -3  278.17   10.80
   7   2  -3  271.27    9.70
   6  -2  -3   17.40    2.10
   6  -2  -3   17.20    1.60
  -6  -2   3   16.10    2.00
   6  -2  -3   15.40    2.20
   6   2  -3   19.60    2.20
   6   2  -3   17.90    1.60
  -5  -2   3  122.09    5.40
   5  -2  -3  119.99    5.60
   5  -2  -3  125.79    5.00
   5  -2  -3  124.79    5.60
  -5  -2   3  112.29    5.00
   5   2  -3  121.69    5.50
   4  -2  -3   37.00    2.60
  -4  -2   3   41.20    2.60
   4  -2  -3   45.00    2.40
   4  -2  -3   43.00    2.60
  -4  -2   3   43.10    2.50
   4   2  -3   45.30    2.70
   3  -2  -3   68.89    3.40
  -3  -2   3   69.19    3.30
  -3  -2   3   77.59    3.40
   3  -2  -3   65.99    3.40
   3  -2  -3   70.19    3.30
   3   2  -3   66.99    3.30
   2  -2  -3    0.50    0.60
  -2  -2   3    1.60    0.60
  -2  -2   3    1.90    0.70
   2  -2  -3    2.30    0.80
   2  -2  -3    1.70    0.80
   2   2  -3    1.50    0.60
  -1  -2   3  205.78    7.40
  -1  -2   3  210.58    7.80
   1  -2  -3  193.18    7.70
   1  -2  -3  198.08    7.60
   1  -2  -3  200.98    7.30
   1   2  -3  203.48    7.20
   0  -2   3  145.89    6.00
   0  -2   3  154.58    5.70
   0  -2  -3  143.59    6.10
   0  -2  -3  150.58    6.00
   0   2  -3  152.48    5.60
   0   2   3  157.78    5.20
   0   2   3  153.38    5.30
   1  -2   3    0.20    0.70
   1  -2   3    0.90    0.50
  -1  -2  -3    0.10    0.70
   1   2   3    1.90    0.70
  -1   2  -3    1.50    0.50
  -1   2  -3    1.80    0.50
   2  -2   3  303.17   11.20
   2  -2   3  306.27   10.70
   2  -2   3  306.87   11.50
  -2  -2  -3  297.67   11.40
   2   2   3  316.77   10.50
   2   2   3  315.37   11.10
   3  -2   3  346.27   13.00
  -3  -2  -3  346.37   12.80
   3  -2   3  336.07   12.50
   3  -2   3  346.67   12.20
   3   2   3  351.16   11.90
   3   2   3  344.67   12.30
   4  -2   3   11.10    1.40
   4  -2   3    4.20    1.60
  -4  -2  -3    9.00    1.50
   4   2   3   11.10    1.20
  -4   2  -3    9.30    1.10
   4   2   3    7.90    1.20
  -5  -2  -3    3.40    1.30
   5  -2   3    3.60    1.60
   5  -2   3    3.30    1.00
   5   2   3    3.70    1.00
  -5   2  -3    3.30    0.90
   5   2   3    3.30    1.00
   6  -2   3  349.96   13.80
  -6  -2  -3  337.87   13.20
   6  -2   3  345.57   12.50
  -6   2  -3  336.47   12.40
   6   2   3  348.57   12.50
   6   2   3  327.27   12.50
   7  -2   3   25.30    3.40
  -7  -2  -3   25.80    2.90
   7  -2   3   22.00    2.20
  -7   2  -3   25.30    2.30
   7   2   3   24.30    2.30
   7   2   3   21.40    2.50
   8  -2   3    3.30    1.30
   8  -2   3    3.70    2.10
  -8  -2  -3    4.70    1.80
   8   2   3    2.50    1.60
   8   2   3    1.70    1.30
  -8   2  -3    3.90    1.30
  -9  -2  -3    8.70    2.20
   9  -2   3   11.20    1.80
   9  -2   3    6.80    2.60
   9   2   3   14.90    2.60
  -9   2  -3   11.60    2.00
   9   2   3   13.70    2.20
 -10  -2  -3   -0.80    1.70
  10  -2   3    0.30    2.50
  10   2   3    0.40    2.00
 -10   2  -3   -0.80    1.40
  10   2   3    2.90    2.10
  11  -2   3   -1.10    2.40
 -11  -2  -3   -1.00    2.20
 -11   2  -3   -1.90    1.70
  11   2   3    1.70    2.40
 -12  -2  -3    2.50    2.40
  12  -2   3   -0.40    2.90
  12   2   3   -0.50    2.40
 -12   2  -3    0.90    1.80
 -13  -2  -3   10.30    3.20
  13  -2   3   10.30    4.30
  13   2   3   14.00    3.80
 -13   2  -3    6.60    2.80
  14  -2   3   -1.60    3.30
 -14  -2  -3    2.40    2.90
  14   2   3   -2.80    3.00
 -14   2  -3    3.70    2.80
 -15  -2  -3    1.00    3.40
  15  -2   3   -2.00    3.90
  15   2   3    5.40    4.10
 -15   2  -3    7.10    3.50
 -16  -2  -3    6.70    4.30
  16  -2   3    5.00    4.80
  16   2   3   -3.80    3.80
 -16   2  -3    0.80    3.10
  16  -3  -3    1.60    4.70
 -16  -3   3   -1.10    4.00
  16   3  -3    3.40    4.20
 -16   3   3    9.60    3.70
  15  -3  -3   -1.90    3.90
 -15  -3   3    1.80    3.30
  15   3  -3   -2.40    3.30
 -15   3   3   -1.50    2.30
 -14  -3   3   14.70    4.30
  14  -3  -3   16.70    4.60
  14   3  -3   14.30    4.20
 -14   3   3   21.80    4.00
 -13  -3   3   42.50    5.40
  13  -3  -3   27.70    5.10
  13   3  -3   33.00    4.60
 -13   3   3   41.50    4.50
 -12  -3   3    1.80    2.80
  12  -3  -3    3.50    3.40
  12   3  -3    0.50    2.50
 -12   3   3    5.10    2.50
 -11  -3   3   -0.50    2.10
  11  -3  -3   -0.30    2.80
 -11   3   3   -1.50    1.60
  11   3  -3    1.00    2.20
  10  -3  -3   29.80    4.30
 -10  -3   3   37.80    4.30
  10   3  -3   35.60    4.00
 -10   3   3   31.00    3.60
   9  -3  -3  109.99    7.00
  -9  -3   3   90.89    5.90
   9   3  -3  111.99    5.10
  -9   3   3  113.19    6.00
   9   3  -3  107.89    6.00
   8  -3  -3   10.70    1.80
  -8  -3   3    7.20    2.10
   8  -3  -3   10.60    2.90
   8   3  -3    9.10    1.70
   8   3  -3   15.00    2.50
  -8   3   3   11.20    2.10
   7  -3  -3  160.58    7.90
  -7  -3   3  150.08    7.30
   7  -3  -3  154.98    6.70
   7  -3  -3  159.68    7.60
   7   3  -3  146.39    7.10
   7   3  -3  164.28    6.70
   6  -3  -3  129.49    6.20
   6  -3  -3  128.29    6.50
  -6  -3   3  130.59    6.20
   6  -3  -3  123.69    5.60
   6   3  -3  123.89    5.50
   6   3  -3  120.49    5.90
  -5  -3   3  315.97   12.40
   5  -3  -3  317.47   12.30
  -5  -3   3  336.47   12.30
   5  -3  -3  312.47   12.60
   5  -3  -3  322.07   12.10
   5   3  -3  320.47   12.20
   4  -3  -3  111.39    5.40
  -4  -3   3  112.29    5.60
   4  -3  -3  129.59    5.70
  -4  -3   3  129.59    5.70
   4  -3  -3  124.39    5.80
   4   3  -3  126.69    5.50
   3  -3  -3  900.21   30.50
   3  -3  -3  899.81   30.60
  -3  -3   3  876.91   30.70
   3  -3  -3  889.61   30.50
  -3  -3   3  876.41   30.50
   3   3  -3  872.01   30.10
   2  -3  -3 1300.27   44.90
  -2  -3   3 1362.86   44.90
   2  -3  -3 1338.67   44.70
   2  -3  -3 1345.07   45.10
  -2  -3   3 1316.57   45.10
   2   3  -3 1320.67   44.40
   1  -3  -3  233.08    9.20
  -1  -3   3  226.38    9.20
  -1  -3   3  238.58    8.90
   1  -3  -3  225.08    9.10
  -1   3   3  235.58    8.00
   1   3  -3  234.18    8.40
  -1   3   3  224.48    8.00
   0  -3  -3  311.77   12.20
   0  -3   3  339.97   11.90
   0  -3  -3  310.17   12.10
   0  -3   3  331.07   12.40
   0   3   3  327.07   11.00
   0   3  -3  329.67   11.50
   1  -3   3  383.36   13.60
  -1  -3  -3  388.96   14.40
   1  -3   3  382.26   14.30
  -1  -3  -3  388.56   14.20
  -1   3  -3  388.16   13.40
   1   3   3  370.76   13.00
   1   3   3  386.36   13.90
  -1   3  -3  387.36   13.40
   2  -3   3  126.89    5.00
  -2  -3  -3  120.49    5.70
   2  -3   3  119.29    5.60
  -2   3  -3  122.69    4.90
   2   3   3  117.69    4.60
  -2   3  -3  121.49    4.90
   2   3   3  116.09    5.30
   3  -3   3  205.98    8.30
   3  -3   3  204.48    7.70
  -3  -3  -3  206.18    8.60
   3  -3   3  195.28    8.50
   3   3   3  188.48    7.90
   3   3   3  201.38    7.30
   4  -3   3    2.80    1.20
   4  -3   3    4.40    1.20
  -4  -3  -3    6.40    1.60
   4  -3   3    1.00    1.30
   4   3   3    4.90    1.00
   4   3   3    1.60    1.10
   5  -3   3   41.90    4.00
   5  -3   3   49.90    3.00
  -5  -3  -3   47.60    3.50
   5  -3   3   46.40    3.20
   5   3   3   41.50    3.00
   5   3   3   44.20    2.60
  -6  -3  -3  372.36   14.70
   6  -3   3  387.36   15.30
   6  -3   3  369.76   14.10
   6   3   3  377.46   13.90
  -6   3  -3  358.56   13.60
   6   3   3  381.46   13.60
   7  -3   3   27.60    2.80
  -7  -3  -3   17.40    2.80
   7  -3   3   24.80    3.50
  -7   3  -3   29.40    2.60
   7   3   3   29.50    2.70
   7   3   3   27.70    2.70
   8  -3   3  121.49    6.10
   8  -3   3  129.29    7.60
  -8  -3  -3  120.49    6.90
   8   3   3  130.59    6.20
   8   3   3  135.19    6.10
  -8   3  -3  133.89    6.10
   9  -3   3  138.69    6.50
  -9  -3  -3  131.49    7.40
   9  -3   3  129.59    8.10
  -9   3  -3  136.09    6.40
   9   3   3  138.19    6.80
   9   3   3  129.39    6.30
 -10  -3  -3   44.10    4.70
  10  -3   3   39.70    5.30
  10   3   3   43.90    4.30
 -10   3  -3   44.10    3.80
  10   3   3   49.20    3.90
  11  -3   3    0.20    3.30
 -11  -3  -3    5.90    3.00
 -11   3  -3    4.50    2.10
  11   3   3    2.30    2.40
 -12  -3  -3   59.29    6.00
  12  -3   3   59.09    7.00
  12   3   3   49.40    5.40
 -12   3  -3   65.39    5.20
 -13  -3  -3   39.30    5.30
  13  -3   3   36.30    6.00
 -13   3  -3   43.60    4.50
 -14  -3  -3   10.10    3.90
  14  -3   3    2.20    4.50
 -14   3  -3   11.40    4.00
 -15  -3  -3   -2.10    3.60
  15  -3   3    0.70    4.10
  15  -4  -3    1.10    4.30
 -15  -4   3    2.00    3.70
 -15   4   3    5.80    3.20
 -14  -4   3    4.10    3.90
  14  -4  -3    0.50    3.60
 -14   4   3    3.50    2.60
  13  -4  -3    5.00    3.70
 -13  -4   3    8.60    3.50
 -13   4   3   12.30    3.20
  12  -4  -3    0.30    2.90
 -12  -4   3    1.70    2.70
 -12   4   3   -0.80    2.30
  12   4  -3   -1.40    2.40
 -11  -4   3   11.00    3.30
  11  -4  -3   10.40    3.90
 -11   4   3   10.50    2.90
  11   4  -3   13.80    3.20
  10  -4  -3    5.50    2.90
 -10  -4   3    7.20    3.00
 -10   4   3    4.30    2.30
  10   4  -3    8.60    2.70
   9  -4  -3    4.00    2.20
   9  -4  -3    6.40    2.90
  -9  -4   3    2.90    2.10
   9   4  -3   -0.70    1.90
   9   4  -3    6.00    1.90
  -9   4   3    7.20    2.10
   8  -4  -3    1.10    2.00
  -8  -4   3    0.10    1.90
   8  -4  -3    2.60    2.30
   8  -4  -3    1.50    1.70
   8   4  -3    1.50    1.60
   8   4  -3    1.30    1.70
   7  -4  -3   59.69    4.40
  -7  -4   3   53.19    4.70
   7  -4  -3   51.89    3.80
   7  -4  -3   61.99    5.60
   7   4  -3   54.29    4.00
   7   4  -3   54.79    3.70
   6  -4  -3   33.60    3.80
   6  -4  -3   31.90    3.20
  -6  -4   3   29.40    3.30
  -6  -4   3   29.90    3.20
   6  -4  -3   29.50    3.30
   6   4  -3   36.50    3.40
  -5  -4   3    3.60    1.80
   5  -4  -3    1.90    1.60
   5  -4  -3    2.90    1.60
  -5  -4   3    2.70    1.70
   5  -4  -3    2.90    1.70
   5   4  -3    2.30    1.50
   4  -4  -3    4.10    1.70
   4  -4  -3    4.90    1.60
  -4  -4   3    4.40    1.70
  -4  -4   3    0.40    1.40
   4  -4  -3    1.30    1.40
   4   4  -3    1.20    1.20
  -3  -4   3    1.60    1.30
   3  -4  -3    0.90    1.50
   3  -4  -3    2.80    1.30
  -3  -4   3    2.00    1.60
   3  -4  -3    0.40    1.20
   3   4  -3    1.10    1.10
   2  -4  -3    7.50    1.80
  -2  -4   3    8.90    1.80
  -2  -4   3    5.90    1.70
   2  -4  -3    9.20    1.90
  -2   4   3   10.90    1.20
   2   4  -3    7.70    1.30
  -2   4   3   10.50    1.20
  -1  -4   3   -0.40    1.40
   1  -4  -3    0.00    1.10
   1  -4  -3   -0.80    1.10
  -1  -4   3    2.40    1.20
   1   4  -3    1.00    0.90
  -1   4   3    1.80    0.70
   0  -4   3   24.90    2.80
   0  -4  -3   18.20    2.40
   0  -4   3   22.30    2.40
   0  -4  -3   19.70    2.50
   0   4   3   19.50    1.40
   0   4  -3   22.90    1.90
   1  -4   3    5.30    1.40
  -1  -4  -3    9.20    2.10
  -1  -4  -3    8.00    1.80
   1  -4   3    6.60    1.80
  -1   4  -3    4.10    1.10
   1   4   3    9.10    1.00
   2  -4   3    2.90    1.20
   2  -4   3    4.30    1.70
  -2  -4  -3    2.00    1.60
  -2   4  -3    2.50    1.10
   2   4   3    5.90    1.00
  -2   4  -3    2.70    1.00
   2   4   3    2.90    1.40
   3  -4   3   63.29    3.50
   3  -4   3   71.79    4.40
  -3  -4  -3   57.39    4.10
   3   4   3   63.29    3.00
   3   4   3   56.39    3.70
  -3   4  -3   60.19    3.30
  -3   4  -3   59.29    3.20
   4  -4   3    1.70    1.70
   4  -4   3    1.20    1.20
  -4  -4  -3    4.20    1.80
   4  -4   3    1.00    1.60
  -4   4  -3    5.20    1.50
   4   4   3    3.90    1.10
   4   4   3    3.40    1.50
   5  -4   3   24.70    3.10
  -5  -4  -3   22.40    3.10
   5  -4   3   18.20    2.90
   5  -4   3   14.80    2.20
   5   4   3   15.80    2.30
   6  -4   3   85.69    5.20
   6  -4   3   77.69    6.50
  -6  -4  -3   84.39    5.50
   6  -4   3   86.99    4.90
   6   4   3   91.29    5.00
  -7  -4  -3    1.70    1.90
   7  -4   3    1.40    1.70
   7  -4   3    1.70    2.20
   7   4   3   -0.30    1.60
  -7   4  -3   -0.30    1.30
  -8  -4  -3   12.20    2.80
   8  -4   3   12.80    2.60
   8  -4   3   14.90    3.40
   8   4   3   16.30    2.60
  -8   4  -3   13.80    2.30
   9  -4   3    4.40    3.10
   9  -4   3    9.00    2.50
  -9  -4  -3    9.90    2.90
   9   4   3    5.60    2.10
  -9   4  -3   12.00    2.30
  10  -4   3    3.10    3.00
 -10  -4  -3   -0.10    2.30
  10   4   3    2.90    2.10
 -10   4  -3   -0.90    1.60
  11  -4   3   -4.10    2.60
 -11  -4  -3    5.10    3.20
  12  -4   3   11.30    4.40
 -12  -4  -3   12.00    3.50
 -13  -4  -3    8.40    3.50
  13  -4   3    3.40    4.30
  14  -4   3   -3.50    3.90
 -14  -4  -3   -6.10    2.60
  14  -5  -3    8.40    4.60
 -14  -5   3    6.30    4.10
  13  -5  -3    8.40    4.40
 -13  -5   3   11.20    3.90
 -13   5   3    1.90    2.90
  12  -5  -3    6.30    3.90
 -12  -5   3    6.10    3.20
 -12   5   3    0.00    2.50
 -11  -5   3    1.30    3.00
  11  -5  -3    2.80    3.30
 -11   5   3    3.40    2.40
  10  -5  -3    6.10    3.60
 -10  -5   3   11.60    3.70
 -10   5   3   14.60    3.10
   9  -5  -3   -1.80    2.30
  -9  -5   3    1.50    2.30
   9  -5  -3    0.80    2.60
   9  -5  -3    0.10    2.40
   9   5  -3    0.50    1.90
  -8  -5   3   -2.30    1.80
   8  -5  -3    2.60    2.40
   8  -5  -3    1.40    2.50
   8  -5  -3    1.30    2.00
   8   5  -3    5.30    2.20
   7  -5  -3    0.00    1.80
  -7  -5   3    1.20    2.10
   7  -5  -3    0.80    2.30
   7  -5  -3    1.20    1.90
   7   5  -3   -1.90    1.50
   6  -5  -3  147.19    7.60
   6  -5  -3  164.98    7.90
  -6  -5   3  150.38    7.90
   6  -5  -3  135.69    7.90
   6   5  -3  151.38    7.30
   6   5  -3  154.08    7.40
   5  -5  -3   -2.40    1.30
   5  -5  -3    3.10    2.00
  -5  -5   3    1.20    1.70
   5  -5  -3    0.20    1.60
  -5  -5   3    0.80    2.00
   5   5  -3    2.60    1.80
   4  -5  -3    2.70    2.00
   4  -5  -3   -0.10    1.60
   4  -5  -3    2.80    1.80
  -4  -5   3    1.50    2.10
  -4  -5   3    3.00    1.70
   4   5  -3    3.70    1.70
  -4   5   3    3.40    1.30
  -3  -5   3  122.79    7.00
   3  -5  -3  123.19    6.80
  -3  -5   3  122.39    6.60
   3  -5  -3  125.39    6.60
  -3   5   3  123.09    5.30
   3   5  -3  128.99    6.00
  -3   5   3  128.79    5.20
  -2  -5   3  238.88   10.90
   2  -5  -3  237.28   10.60
   2  -5  -3  239.38   10.50
  -2  -5   3  241.78   10.40
  -2   5   3  249.88    9.00
   2   5  -3  252.97    9.60
   1  -5  -3   15.00    2.60
  -1  -5   3   10.10    2.20
   1  -5  -3   11.80    2.50
  -1  -5   3   11.50    2.50
  -1   5   3   14.00    1.50
   1   5  -3   14.70    1.90
   0  -5   3    2.00    1.50
   0  -5  -3    6.50    2.20
   0  -5   3    3.60    2.10
   0  -5  -3    4.30    2.10
   0   5  -3    5.90    1.50
  -1  -5  -3   66.39    4.80
   1  -5   3   56.19    5.10
   1  -5   3   60.79    3.90
  -1  -5  -3   57.09    5.00
  -1   5  -3   58.99    3.40
   1   5   3   65.79    4.20
  -2  -5  -3   60.59    5.10
   2  -5   3   68.19    4.90
   2  -5   3   60.59    3.90
   2   5   3   62.79    4.20
  -2   5  -3   57.79    3.40
   3  -5   3   23.90    2.80
  -3  -5  -3   29.20    3.70
   3  -5   3   22.30    3.30
   3   5   3   32.20    3.40
  -3   5  -3   24.60    2.30
  -3   5  -3   21.30    2.40
   4  -5   3    4.10    2.10
   4  -5   3    3.30    1.70
  -4  -5  -3    6.10    2.30
  -4   5  -3    4.60    1.60
   4   5   3    6.00    2.20
  -4   5  -3    4.80    1.50
   5  -5   3   94.89    6.00
  -5  -5  -3  106.79    6.60
  -5   5  -3  105.59    5.30
  -5   5  -3  105.09    5.10
   5   5   3  103.89    6.00
   6  -5   3    3.80    2.30
   6  -5   3    2.30    2.50
  -6  -5  -3    3.70    2.70
  -6   5  -3    4.20    2.00
   6   5   3    3.80    2.00
  -6   5  -3    3.10    1.70
  -7  -5  -3    1.80    2.30
   7  -5   3    7.80    3.10
   7  -5   3    2.20    2.10
   7   5   3    1.10    2.10
   8  -5   3    5.30    2.50
   8  -5   3   11.00    3.30
  -8  -5  -3   -0.60    2.30
   8   5   3    5.00    2.20
  -9  -5  -3   42.70    5.30
   9  -5   3   45.80    5.80
   9  -5   3   46.00    4.80
   9   5   3   55.99    4.80
 -10  -5  -3   -0.80    2.60
  10  -5   3   -0.80    2.90
  10   5   3   -1.20    2.20
  11  -5   3    1.60    3.70
 -11  -5  -3   -5.30    2.60
  12  -5   3   23.10    5.50
 -12  -5  -3   11.50    3.90
 -13  -5  -3    5.80    3.80
  13  -5   3   13.00    5.10
  12  -6  -3    0.60    4.10
 -12  -6   3    2.80    4.00
  11  -6  -3   -1.00    3.60
 -11  -6   3   -7.00    2.90
  10  -6  -3    7.00    3.70
 -10  -6   3    7.30    3.70
 -10   6   3    8.90    3.50
   9  -6  -3    1.30    2.90
  -9  -6   3    0.70    2.90
   9   6  -3    0.80    2.40
   8  -6  -3    1.10    2.90
   8  -6  -3    2.50    2.60
   8  -6  -3    1.30    2.70
  -8  -6   3   -0.30    2.60
   8   6  -3    0.30    2.20
   7  -6  -3    8.10    2.90
  -7  -6   3   11.60    3.20
   7  -6  -3    5.30    2.70
   7  -6  -3    4.30    2.80
   7   6  -3    5.90    2.70
   6  -6  -3    0.50    2.30
  -6  -6   3    1.20    2.20
   6  -6  -3   -1.40    2.20
   6   6  -3    3.00    2.40
  -6   6   3    0.80    1.70
  -6   6   3    1.10    1.50
   5  -6  -3    2.30    2.30
   5  -6  -3   -0.80    2.30
  -5  -6   3    1.90    2.40
  -5  -6   3    5.20    2.80
  -4  -6   3   -1.80    2.40
   4  -6  -3   -0.10    2.10
  -4  -6   3    1.70    2.20
   4  -6  -3   -2.00    1.70
  -3  -6   3    3.20    2.60
   3  -6  -3   -0.50    1.90
  -3  -6   3    2.90    2.20
   3  -6  -3    0.90    2.30
  -2  -6   3   29.80    3.70
  -2  -6   3   17.80    3.40
   2  -6  -3   23.30    3.40
   2  -6  -3   25.90    3.70
   1  -6  -3   -2.30    1.60
  -1  -6   3    1.20    2.10
   1  -6  -3    3.40    2.20
  -1  -6   3    2.10    2.00
   0  -6   3   10.90    3.20
   0  -6  -3   13.50    3.10
   0  -6  -3   13.20    3.10
   0  -6   3   20.60    3.00
   0   6  -3   17.40    2.30
  -1  -6  -3   29.10    4.10
   1  -6   3   26.20    3.30
   1  -6   3   15.00    3.60
  -1   6  -3   24.70    2.70
   1   6   3   26.20    3.60
   2  -6   3   14.70    3.10
  -2  -6  -3   14.80    3.30
   2   6   3   10.40    2.60
  -2   6  -3   11.20    2.00
   3  -6   3    3.50    2.30
  -3  -6  -3    3.80    2.70
   3   6   3    5.10    2.40
  -3   6  -3    7.10    1.80
   4  -6   3    4.90    2.70
  -4  -6  -3   -1.60    2.30
  -4   6  -3    2.50    1.70
   4   6   3    1.40    2.30
  -5  -6  -3    6.40    3.10
   5  -6   3    5.80    2.60
   5   6   3    0.40    2.30
  -5   6  -3    2.50    1.80
  -5   6  -3    5.10    1.90
  -6  -6  -3   11.30    3.40
   6  -6   3    6.70    2.90
  -6   6  -3   15.50    2.60
  -6   6  -3   10.20    2.30
   6   6   3   11.60    3.10
  -7  -6  -3    0.40    2.80
   7  -6   3   -1.90    2.40
   7   6   3    4.70    2.40
  -7   6  -3   -0.40    1.80
  -7   6  -3   -1.00    1.80
  -8  -6  -3   -2.20    2.90
   8  -6   3    1.20    2.60
  -8   6  -3   -2.30    2.00
   8   6   3   -1.10    2.40
  -8   6  -3    0.00    2.00
   9  -6   3    6.20    3.30
  -9  -6  -3   11.10    4.10
   9   6   3    6.90    2.90
  -9   6  -3    8.50    2.90
  -9   6  -3    6.50    2.60
  10  -6   3   -0.30    3.50
 -10  -6  -3    4.10    3.30
  10   6   3   -4.50    2.40
  11  -6   3    0.60    3.80
 -11  -6  -3    1.00    3.20
  -9  -7   3   -3.90    2.90
   9   7  -3   -0.30    2.80
  -8  -7   3   -1.60    3.10
   8  -7  -3   -2.00    2.80
   8   7  -3   -0.80    2.80
   7  -7  -3    3.70    2.90
  -7  -7   3    6.50    3.40
   7   7  -3    3.90    2.70
  -6  -7   3    8.20    3.20
   6  -7  -3   11.90    3.60
   6   7  -3    6.70    2.90
  -5  -7   3    6.60    3.00
   5  -7  -3    6.80    3.00
   5   7  -3    3.60    3.00
   4  -7  -3    4.20    3.10
  -4  -7   3    1.50    3.20
   4  -7  -3    0.70    2.70
  -4  -7   3   -0.80    2.50
  -3  -7   3    0.40    2.50
  -3  -7   3   10.80    3.50
   3  -7  -3   11.40    3.30
   3  -7  -3   11.50    3.20
  -2  -7   3    8.50    3.60
   2  -7  -3    3.20    2.80
   2  -7  -3    1.30    2.70
  -1  -7   3    4.50    3.10
   1  -7  -3    0.70    2.50
  -1   7   3    1.70    2.40
   0  -7  -3    2.00    2.60
   0  -7   3   -3.00    2.10
   0   7   3    0.00    2.20
   1  -7   3    1.80    2.90
  -1  -7  -3    1.30    2.60
   1   7   3    3.30    2.70
  -2  -7  -3    3.10    2.80
   2  -7   3   -0.90    2.60
   2   7   3    1.30    2.30
  -3  -7  -3    4.70    3.00
   3  -7   3    0.60    2.80
   3   7   3   -4.80    2.10
   4  -7   3    1.50    2.60
  -4  -7  -3   -2.70    2.70
   4   7   3    1.60    2.50
   5  -7   3    1.50    3.00
  -5  -7  -3    0.50    2.70
   5   7   3    1.70    2.90
  -6  -7  -3    2.20    3.00
   6  -7   3    6.10    3.50
  -6   7  -3    4.50    2.30
   6   7   3    4.60    2.90
  -7  -7  -3   -0.30    3.00
   7  -7   3    2.50    3.30
  -7   7  -3   -0.90    2.00
   7   7   3    3.60    3.00
  -7   7  -3    2.40    2.30
   8  -7   3    0.00    3.40
  -8  -7  -3    3.30    3.30
  -8   7  -3   -0.80    2.30
  -8   7  -3   -0.20    2.20
   8   7   3   -3.10    2.60
   9  -7   3   -4.60    3.10
  -9  -7  -3    5.30    3.60
   9   7   3   -1.80    3.00
  -9   7  -3    0.40    2.40
  -9   7  -3    1.90    2.50
   5  -8  -3   -3.20    2.70
   5   8  -3    2.60    3.60
  -5   8   3    0.80    3.10
  -4   8   3   -0.90    3.10
   4   8  -3   -0.50    3.20
  -3  -8   3   -0.10    3.60
  -3   8   3    3.30    2.90
  -2  -8   3    5.40    3.60
  -2   8   3    0.70    2.70
  -1  -8   3    3.20    3.20
  -1   8   3   -2.20    2.70
   0  -8  -3    3.20    3.00
   0  -8   3    1.20    3.10
   0   8   3    2.30    3.40
  -1  -8  -3    2.10    3.00
   1  -8   3    2.80    3.60
   1   8   3    2.10    3.50
   2  -8   3   -2.90    3.00
  -2  -8  -3    0.80    3.20
   2   8   3   -3.10    2.60
  -3  -8  -3    2.10    3.30
   3  -8   3    0.60    3.50
   3   8   3   -0.30    3.10
  -4  -8  -3    0.90    3.00
   4  -8   3   -2.50    3.10
   4   8   3    4.40    3.10
   5  -8   3   -0.80    3.50
  -5  -8  -3   -6.10    2.60
  17   0  -4    0.00    3.90
 -17   0   4    2.30    3.90
  16   0  -4   -1.40    4.00
 -16   0   4    6.20    3.80
  15   0  -4   21.50    5.30
 -15   0   4   11.20    3.70
 -14   0   4   15.40    3.70
  14   0  -4   14.90    4.00
 -13   0   4   29.10    4.00
  13   0  -4   26.20    4.70
  12   0  -4  198.78   10.40
 -12   0   4  189.38    9.40
  11   0  -4    6.30    2.50
 -11   0   4    8.50    2.50
 -10   0   4   81.39    4.90
  10   0  -4   82.69    5.40
  -9   0   4   19.50    2.50
   9   0  -4   19.10    2.80
   8   0  -4  370.46   14.50
  -8   0   4  374.56   14.10
   7   0  -4  206.78    9.00
  -7   0   4  226.28    8.80
   6   0  -4  121.29    5.50
  -6   0   4  113.89    5.20
  -5   0   4  697.33   24.00
   5   0  -4  698.03   24.20
   4   0  -4 2156.38   71.69
  -4   0   4 2170.78   71.49
  -3   0   4  162.68    6.10
   3   0  -4  159.98    6.20
   2   0  -4  121.09    4.70
   1   0  -4   20.40    1.10
   1   0  -4   20.20    1.00
   0   0   4    8.70    1.10
   0   0  -4    7.30    0.60
   0   0  -4    8.40    0.50
  -1   0  -4  118.49    4.30
   1   0   4  123.19    4.60
  -2   0  -4  119.29    4.10
   2   0   4   90.89    4.60
   2   0   4  107.19    4.30
   3   0   4 6734.63  210.38
   3   0   4 5605.94  210.48
  -3   0  -4 6916.01  209.98
  -4   0  -4  369.86   12.80
   4   0   4  355.96   13.20
   4   0   4  361.06   13.20
   5   0   4    5.60    1.20
  -5   0  -4    7.70    1.20
   5   0   4    5.50    1.30
   6   0   4   65.79    3.30
  -6   0  -4   69.49    3.50
   6   0   4   59.49    3.80
   7   0   4  891.41   30.20
   7   0   4  894.51   31.40
  -7   0  -4  881.31   30.60
   8   0   4  244.48    9.30
  -8   0  -4  251.17    9.90
   8   0   4  247.08   10.70
  -9   0  -4   76.89    4.40
   9   0   4   73.39    5.30
   9   0   4   76.59    3.70
 -10   0  -4  222.28    9.70
  10   0   4  232.78   10.80
  11   0   4   49.50    5.20
 -11   0  -4   61.19    4.60
  12   0   4    3.20    3.00
 -12   0  -4   -0.30    2.00
 -13   0  -4   12.70    3.00
  13   0   4    6.10    3.50
  14   0   4   10.00    4.30
 -14   0  -4    6.90    2.90
 -15   0  -4    2.10    2.90
  15   0   4    1.30    3.60
  16   0   4   -4.40    3.90
 -16   0  -4   -5.00    3.00
  17  -1  -4   -3.50    4.50
 -17  -1   4    0.10    3.60
 -17   1   4    2.20    3.50
  17   1  -4   -2.00    4.30
 -16  -1   4   -2.50    2.90
  16  -1  -4   -0.40    3.60
 -16   1   4   -2.60    2.70
  16   1  -4   -0.10    4.20
 -15  -1   4    5.60    3.00
  15  -1  -4    0.60    3.80
  15   1  -4    2.40    3.80
 -15   1   4   -1.20    2.90
 -14  -1   4    3.90    2.70
  14  -1  -4    2.00    3.30
  14   1  -4    4.50    3.60
 -14   1   4    4.20    3.00
  13  -1  -4   10.30    3.90
 -13  -1   4   10.40    3.10
  13   1  -4   11.10    3.70
 -13   1   4   13.10    3.00
 -12  -1   4    6.10    2.40
  12  -1  -4    0.10    2.50
  12   1  -4    6.50    2.70
 -12   1   4    4.50    2.20
 -11  -1   4   11.40    2.50
  11  -1  -4   10.30    3.10
 -11   1   4   13.30    2.80
  11   1  -4   11.40    2.90
  10  -1  -4   19.70    3.20
 -10  -1   4   27.60    3.10
 -10   1   4   22.90    2.90
  10   1  -4   19.70    3.20
   9  -1  -4   56.59    4.80
  -9  -1   4   46.10    4.00
   9   1  -4   58.49    4.70
  -9   1   4   49.70    3.60
  -8  -1   4    1.50    1.20
   8  -1  -4    1.80    1.50
   8  -1  -4    0.90    0.50
  -8   1   4    1.20    1.20
   8   1  -4    0.90    1.40
   8   1  -4    0.90    0.60
   7  -1  -4   15.60    2.20
  -7  -1   4   20.60    2.30
   7  -1  -4   18.90    1.10
   7   1  -4   17.50    1.20
  -7   1   4   21.30    2.30
   7   1  -4   20.30    2.50
   6  -1  -4  320.07   10.60
  -6  -1   4  305.37   11.60
  -6   1   4  311.97   11.70
   6   1  -4  306.37   10.60
   6   1  -4  304.37   11.80
  -5  -1   4   52.39    2.90
   5  -1  -4   57.19    3.10
   5  -1  -4   52.49    2.20
  -5  -1   4   53.79    2.30
   5   1  -4   54.09    3.20
  -5   1   4   53.09    2.90
  -4  -1   4  392.56   13.70
   4  -1  -4  403.16   13.20
  -4  -1   4  391.26   13.40
   4  -1  -4  386.96   14.10
   4  -1  -4  385.26   14.00
   4   1  -4  386.46   14.10
  -3  -1   4   -0.20    0.40
  -3  -1   4    0.40    0.40
   3  -1  -4   -0.10    0.60
   3  -1  -4   -0.80    0.40
   3   1  -4    0.00    0.70
  -3   1   4   -0.50    0.30
  -2  -1   4   58.29    2.40
   2  -1  -4   58.99    2.70
  -2  -1   4   57.99    2.50
   2  -1  -4   58.19    2.50
  -2   1   4   60.29    2.40
   2   1  -4   57.29    2.60
   1  -1  -4    0.30    0.50
   1  -1  -4   -0.30    0.30
  -1  -1   4   -0.30    0.30
  -1  -1   4   -0.30    0.40
   1   1  -4    0.10    0.40
  -1   1   4   -0.20    0.40
   0  -1   4  429.56   15.10
   0  -1  -4  452.65   15.20
   0   1   4  437.06   14.90
   0   1  -4  441.46   14.80
   1  -1   4   38.60    2.00
  -1  -1  -4   39.50    2.10
   1   1   4   42.80    2.00
  -1   1  -4   39.30    1.80
  -1   1  -4   40.60    1.80
   2  -1   4 3128.79  101.59
   2  -1   4 3086.89  101.19
  -2  -1  -4 3166.88  101.39
  -2   1  -4 3036.00  100.69
   2   1   4 2979.50  101.09
   2   1   4 3090.49  100.89
   3  -1   4   18.90    1.50
  -3  -1  -4   20.60    1.80
   3  -1   4   20.90    2.00
  -3   1  -4   21.40    1.20
   3   1   4   23.30    1.50
   3   1   4   19.20    1.50
  -4  -1  -4   80.59    4.00
   4  -1   4   81.59    3.70
   4  -1   4   90.19    4.40
   4   1   4   83.89    3.80
  -4   1  -4   88.79    3.50
   4   1   4   80.09    3.70
  -5  -1  -4   22.90    2.10
   5  -1   4   26.10    1.80
   5  -1   4   22.90    2.50
   5   1   4   25.00    2.20
   5   1   4   23.20    2.10
  -5   1  -4   20.90    1.60
   6  -1   4    0.40    1.20
   6  -1   4    3.00    0.90
  -6  -1  -4    1.70    1.10
   6   1   4    3.70    1.40
   6   1   4    1.80    1.20
  -6   1  -4    2.80    0.90
   7  -1   4   35.20    2.30
  -7  -1  -4   33.00    3.10
   7  -1   4   39.50    3.70
  -7   1  -4   35.90    2.50
   7   1   4   28.90    3.20
   7   1   4   40.20    3.40
   8  -1   4    8.20    1.40
   8  -1   4    7.30    2.40
  -8  -1  -4    5.80    1.70
   8   1   4    4.30    1.80
  -8   1  -4    6.90    1.50
   8   1   4    8.70    2.10
  -9  -1  -4   20.30    2.70
   9  -1   4   22.30    2.10
   9  -1   4   20.90    3.30
   9   1   4   15.80    2.70
  -9   1  -4   25.90    2.70
   9   1   4   26.60    3.30
 -10  -1  -4    9.70    2.50
  10  -1   4   11.50    3.20
 -10   1  -4   11.50    2.30
  10   1   4   13.90    3.00
  10   1   4   11.70    2.40
  11  -1   4    1.40    2.40
 -11  -1  -4    0.50    1.80
 -11   1  -4   -0.30    1.50
  11   1   4   -1.80    1.90
  12  -1   4    0.30    3.00
 -12  -1  -4    5.20    2.50
 -12   1  -4    5.70    2.40
  12   1   4    8.50    3.20
 -13  -1  -4    2.10    2.80
  13  -1   4   -1.50    3.10
 -13   1  -4   -0.20    2.20
  13   1   4    1.30    3.00
 -14  -1  -4   10.80    3.70
  14  -1   4    2.40    3.90
 -14   1  -4   10.90    2.90
  14   1   4    5.40    3.70
  15  -1   4   -1.70    3.90
 -15  -1  -4   -1.90    3.20
  15   1   4    6.10    4.10
 -15   1  -4   -1.00    3.10
 -16  -1  -4   -0.30    3.50
  16  -1   4   -5.10    4.30
 -16   1  -4   -4.00    2.70
  16   1   4    2.70    4.10
 -17  -2   4   -1.40    4.10
 -17   2   4   -0.90    3.50
  16  -2  -4   10.40    4.60
 -16  -2   4    9.90    3.90
  16   2  -4    9.50    4.80
 -16   2   4   11.70    3.60
  15  -2  -4    9.60    4.30
 -15  -2   4   15.20    4.20
  15   2  -4    9.60    4.20
 -15   2   4   13.60    3.60
  14  -2  -4    2.50    3.30
 -14  -2   4    5.40    3.00
 -14   2   4    1.70    2.40
  14   2  -4   -1.50    2.90
 -13  -2   4   51.29    5.50
  13  -2  -4   36.50    5.20
 -13   2   4   50.79    5.10
  13   2  -4   37.40    5.00
  12  -2  -4   58.29    6.40
 -12  -2   4   71.69    5.40
  12   2  -4   69.49    6.20
 -12   2   4   69.59    5.60
  11  -2  -4   46.30    5.20
 -11  -2   4   29.50    3.80
 -11   2   4   30.90    3.60
  11   2  -4   29.90    3.90
 -10  -2   4    5.20    2.00
  10  -2  -4    8.40    2.60
  10   2  -4    7.50    2.50
 -10   2   4    8.70    2.20
   9  -2  -4  127.39    7.20
  -9  -2   4  121.39    6.50
  -9   2   4  115.19    6.20
   9   2  -4  135.29    6.00
   9   2  -4  132.89    6.80
   8  -2  -4  456.55   15.60
   8  -2  -4  449.56   17.50
  -8  -2   4  441.16   16.90
   8   2  -4  443.86   15.60
   8   2  -4  444.26   17.00
  -8   2   4  454.35   16.80
   7  -2  -4  163.08    6.10
   7  -2  -4  146.19    7.40
  -7  -2   4  148.79    6.90
   7   2  -4  151.18    7.10
   7   2  -4  155.88    6.10
  -7   2   4  155.38    6.90
   6  -2  -4   35.10    2.10
  -6  -2   4   32.90    2.50
   6  -2  -4   34.80    3.20
   6  -2  -4   42.00    3.50
   6   2  -4   34.00    3.00
   5  -2  -4  845.42   29.10
   5  -2  -4  814.92   29.00
  -5  -2   4  803.92   28.60
   5  -2  -4  864.21   28.30
  -5  -2   4  857.21   28.40
   5   2  -4  822.72   28.90
  -4  -2   4 1799.62   60.59
   4  -2  -4 1830.52   60.89
   4  -2  -4 1888.01   60.39
   4  -2  -4 1784.72   60.79
  -4  -2   4 1806.52   60.59
   4   2  -4 1817.72   60.89
   3  -2  -4   60.39    3.00
   3  -2  -4   65.69    3.20
  -3  -2   4   64.79    3.20
   3  -2  -4   64.09    3.30
  -3  -2   4   58.69    3.00
   3   2  -4   64.99    3.20
  -2  -2   4  156.58    6.30
   2  -2  -4  167.58    6.20
   2  -2  -4  151.68    5.90
  -2  -2   4  156.38    6.00
   2  -2  -4  149.39    6.30
   2   2  -4  152.18    5.90
  -1  -2   4  421.46   14.90
   1  -2  -4  417.96   14.30
  -1  -2   4  422.16   14.50
   1  -2  -4  428.96   15.00
  -1   2   4  413.06   14.60
   1   2  -4  419.86   14.40
   0  -2   4  390.46   13.60
   0  -2  -4  362.56   13.60
   0  -2   4  381.56   13.00
   0   2  -4  380.46   13.00
   0   2   4  375.06   13.30
   1  -2   4    8.30    0.80
  -1  -2  -4    7.30    1.20
   1  -2   4    6.10    1.20
   1   2   4    6.20    1.10
  -1   2  -4    7.50    0.90
  -1   2  -4    7.20    0.90
   2  -2   4  260.97    9.70
  -2  -2  -4  273.57   10.00
   2  -2   4  262.17    9.10
   2  -2   4  252.77   10.00
   2   2   4  251.57    9.50
  -3  -2  -4  463.55   16.60
   3  -2   4  461.45   15.80
   3  -2   4  436.36   16.70
   3  -2   4  469.55   16.30
   3   2   4  457.65   15.60
   3   2   4  467.35   16.10
   4  -2   4  831.52   28.60
  -4  -2  -4  818.62   29.10
   4  -2   4  852.41   29.50
  -4   2  -4  839.62   28.10
   4   2   4  844.82   28.20
   4   2   4  836.82   28.50
   5  -2   4  103.59    4.70
   5  -2   4  107.19    5.70
  -5  -2  -4  107.19    5.30
   5   2   4  103.69    4.60
   5   2   4   97.89    4.60
  -5   2  -4  109.09    4.40
   6  -2   4  252.57   11.10
  -6  -2  -4  260.37   10.60
   6  -2   4  264.27    9.90
   6   2   4  258.97    9.90
  -6   2  -4  251.07    9.60
   6   2   4  258.47    9.80
  -7  -2  -4  619.64   22.10
   7  -2   4  600.14   21.10
   7  -2   4  597.54   22.70
   7   2   4  580.54   21.10
   7   2   4  623.44   21.50
  -7   2  -4  587.94   21.00
  -8  -2  -4  114.79    6.30
   8  -2   4  126.09    7.30
   8  -2   4  112.49    5.40
  -8   2  -4  113.99    5.40
   8   2   4  121.39    6.00
   8   2   4  121.09    5.70
   9  -2   4    1.50    2.40
  -9  -2  -4    1.30    2.00
   9  -2   4   -1.00    1.20
  -9   2  -4    0.70    1.30
   9   2   4    0.00    1.70
   9   2   4   -0.30    1.60
  10  -2   4  120.09    7.90
 -10  -2  -4  114.39    6.80
 -10   2  -4  133.49    6.20
  10   2   4  114.89    6.80
  10   2   4  119.69    6.80
  11  -2   4   75.09    6.80
 -11  -2  -4   67.49    6.00
  11   2   4   74.39    6.00
 -11   2  -4   63.99    4.60
 -12  -2  -4   19.50    3.60
  12  -2   4   13.90    4.00
  12   2   4   13.70    3.50
 -12   2  -4   21.50    3.20
 -13  -2  -4    3.00    2.70
  13  -2   4   -1.70    3.40
 -13   2  -4   -2.10    2.10
  13   2   4    2.70    3.10
  14  -2   4   10.80    4.10
 -14  -2  -4    9.60    3.70
  14   2   4   16.70    4.40
 -14   2  -4   19.40    3.70
  15  -2   4   -5.90    3.60
 -15  -2  -4    2.90    3.90
 -15   2  -4    4.10    3.10
  15   2   4   10.60    4.30
  16  -2   4    4.10    5.20
 -16  -2  -4   -1.40    3.90
 -16   2  -4    9.60    4.00
  16  -3  -4    2.50    4.30
 -16  -3   4    6.70    3.90
  16   3  -4   -4.20    3.80
 -16   3   4    0.00    3.20
 -15  -3   4    2.10    3.10
  15  -3  -4   -2.50    3.60
  15   3  -4    2.90    3.70
 -15   3   4    5.30    3.40
 -14  -3   4   -0.60    3.40
  14  -3  -4   -0.20    3.50
 -14   3   4   -1.00    2.50
  14   3  -4   -1.80    3.20
  13  -3  -4   -7.10    2.80
 -13  -3   4   -0.70    2.90
 -13   3   4    0.30    2.60
  13   3  -4    2.40    3.00
  12  -3  -4   18.30    4.10
 -12  -3   4   14.00    3.40
 -12   3   4   18.90    3.40
  12   3  -4   18.30    3.70
 -11  -3   4    4.20    2.40
  11  -3  -4    8.40    3.50
 -11   3   4    5.30    2.20
  11   3  -4    3.10    2.50
  10  -3  -4    9.00    2.90
 -10  -3   4   11.80    2.80
  10   3  -4    8.40    2.60
 -10   3   4   10.70    2.50
  -9  -3   4   16.70    3.00
   9  -3  -4   15.30    3.10
  -9   3   4   16.10    2.60
   9   3  -4   12.90    1.90
   9   3  -4   14.70    2.70
   8  -3  -4    7.40    1.60
  -8  -3   4    8.00    2.10
   8  -3  -4    9.70    2.50
  -8   3   4   11.00    2.30
   8   3  -4   11.30    2.30
   8   3  -4    7.60    1.50
   7  -3  -4    0.30    1.60
   7  -3  -4    0.90    1.10
   7  -3  -4    1.30    1.50
  -7  -3   4    0.30    1.30
   7   3  -4    0.30    1.50
   7   3  -4    0.00    1.00
   6  -3  -4   43.30    3.30
   6  -3  -4   46.30    4.00
  -6  -3   4   41.30    3.00
   6  -3  -4   41.10    2.90
  -6  -3   4   41.40    3.50
   6   3  -4   42.90    3.60
   5  -3  -4   34.90    3.30
   5  -3  -4   29.40    2.60
  -5  -3   4   32.50    2.90
   5  -3  -4   27.00    2.80
  -5  -3   4   30.70    2.90
   5   3  -4   34.10    3.00
   4  -3  -4   95.09    4.60
   4  -3  -4   96.69    4.80
  -4  -3   4   87.79    4.70
   4  -3  -4   93.19    4.70
  -4  -3   4   92.39    4.60
   4   3  -4   90.09    4.50
   3  -3  -4   12.40    1.80
   3  -3  -4   14.70    1.90
   3  -3  -4   16.90    2.00
  -3  -3   4   12.70    1.80
  -3  -3   4   19.20    2.20
   3   3  -4   15.50    1.70
  -2  -3   4   12.90    1.90
   2  -3  -4   11.50    1.50
  -2  -3   4    8.90    1.40
   2  -3  -4   13.20    1.90
   2  -3  -4   13.70    1.90
   2   3  -4   10.70    1.40
  -1  -3   4   77.79    3.80
   1  -3  -4   81.39    4.20
   1  -3  -4   84.09    4.20
  -1  -3   4   82.39    4.40
  -1   3   4   82.19    3.10
   1   3  -4   84.09    3.60
   0  -3  -4   45.00    3.00
   0  -3   4   42.10    2.40
   0  -3   4   43.70    3.00
   0   3   4   43.40    2.70
   0   3   4   39.70    1.70
   0   3  -4   43.60    2.30
  -1  -3  -4   10.20    1.80
   1  -3   4   14.80    2.00
   1  -3   4   16.90    1.50
  -1   3  -4   11.60    1.20
   1   3   4   14.10    1.70
  -1   3  -4   14.20    1.50
   1   3   4   15.70    0.90
   2  -3   4    2.60    0.90
  -2  -3  -4    2.70    1.40
   2  -3   4    1.40    1.10
  -2   3  -4    1.50    0.80
   2   3   4    3.10    0.60
  -2   3  -4    2.50    0.80
   2   3   4    2.80    1.10
   3  -3   4   51.29    3.60
  -3  -3  -4   55.69    3.70
   3  -3   4   55.09    3.50
   3  -3   4   60.79    3.00
   3   3   4   58.49    3.40
   3   3   4   59.79    2.50
   4  -3   4   16.30    2.50
  -4  -3  -4   14.40    2.20
   4  -3   4   19.00    1.90
   4  -3   4   12.80    1.90
   4   3   4   12.30    1.80
   4   3   4   16.00    1.40
  -5  -3  -4   51.09    3.90
   5  -3   4   46.60    3.30
   5  -3   4   57.59    4.80
   5   3   4   53.89    2.80
  -5   3  -4   51.49    2.90
   5   3   4   51.69    3.30
  -6  -3  -4   37.50    3.70
   6  -3   4   39.60    4.20
   6  -3   4   39.40    3.30
   6   3   4   37.20    2.70
  -6   3  -4   38.50    2.60
   6   3   4   43.10    3.10
   7  -3   4   72.69    4.40
   7  -3   4   79.59    5.60
  -7  -3  -4   68.49    4.80
  -7   3  -4   75.09    4.00
   7   3   4   75.59    4.30
   7   3   4   71.19    4.10
   8  -3   4    6.70    2.60
   8  -3   4    6.00    1.80
  -8  -3  -4    7.40    2.30
  -8   3  -4    7.00    1.70
   8   3   4    6.20    1.90
   8   3   4    6.40    1.80
  -9  -3  -4    5.80    2.30
   9  -3   4    3.50    2.80
   9  -3   4   -0.30    1.60
   9   3   4    3.70    1.70
   9   3   4    1.80    1.90
  -9   3  -4    5.70    1.70
  10  -3   4    6.60    3.50
 -10  -3  -4    2.70    2.20
  10   3   4    6.70    2.60
 -10   3  -4    8.30    2.10
  10   3   4    8.50    2.20
  11  -3   4   13.20    4.20
 -11  -3  -4   10.10    3.30
  11   3   4   12.10    3.00
 -11   3  -4    8.30    2.20
 -12  -3  -4   -1.70    2.40
  12  -3   4   -0.90    3.50
 -12   3  -4    0.60    1.90
 -13  -3  -4   -2.90    2.50
  13  -3   4    2.10    3.70
 -13   3  -4    1.10    3.50
 -14  -3  -4    3.50    3.60
  14  -3   4    3.90    3.70
  15  -3   4   11.50    4.70
 -15  -3  -4    8.70    3.80
 -15  -4   4   20.00    5.10
  15  -4  -4    5.20    4.50
 -15   4   4   13.20    3.80
  14  -4  -4   -7.40    3.60
 -14  -4   4    1.80    3.00
 -14   4   4   -2.50    2.70
 -13  -4   4    9.60    4.00
  13  -4  -4    4.10    3.90
  13   4  -4    9.30    3.60
 -13   4   4    9.10    3.20
 -12  -4   4   32.30    5.00
  12  -4  -4   21.10    4.40
  12   4  -4   19.70    3.80
 -12   4   4   19.70    3.40
  11  -4  -4   55.09    6.30
 -11  -4   4   63.79    6.20
 -11   4   4   46.50    4.80
  11   4  -4   44.30    4.90
  10  -4  -4   -0.70    2.50
 -10  -4   4    4.30    2.60
 -10   4   4    7.20    2.30
  10   4  -4    7.70    2.70
   9  -4  -4   30.70    4.40
  -9  -4   4   46.00    4.70
   9   4  -4   45.80    3.70
   9   4  -4   43.20    4.20
  -9   4   4   45.20    4.20
   8  -4  -4   77.69    5.90
  -8  -4   4   76.09    5.20
   8  -4  -4   82.09    4.60
   8  -4  -4   77.89    5.40
   8   4  -4   73.79    5.00
   8   4  -4   73.19    4.40
   7  -4  -4   92.69    5.00
   7  -4  -4   88.69    5.60
  -7  -4   4   97.69    5.80
   7  -4  -4   86.79    5.90
   7   4  -4   90.09    5.30
   7   4  -4   92.59    4.90
   6  -4  -4   32.10    3.10
  -6  -4   4   27.80    3.10
   6  -4  -4   23.90    3.00
  -6  -4   4   25.80    3.20
   6  -4  -4   22.00    3.20
   6   4  -4   30.40    3.10
  -5  -4   4  195.78    9.00
   5  -4  -4  212.48    9.10
   5  -4  -4  219.38    9.40
   5  -4  -4  207.58    8.90
  -5  -4   4  208.58    9.10
   5   4  -4  206.38    8.80
  -4  -4   4  270.77   10.80
   4  -4  -4  261.87   10.70
   4  -4  -4  268.37   10.70
   4  -4  -4  259.37   10.80
  -4  -4   4  256.67   10.90
   4   4  -4  258.77   10.40
   3  -4  -4  194.38    8.60
  -3  -4   4  201.38    8.50
   3  -4  -4  187.98    8.20
   3  -4  -4  203.08    8.70
  -3  -4   4  198.28    8.80
   3   4  -4  210.68    8.10
  -2  -4   4   98.09    5.00
   2  -4  -4   99.99    5.20
  -2  -4   4  101.39    5.60
   2  -4  -4  104.69    5.40
  -2   4   4  100.89    4.00
   2   4  -4   92.29    4.50
  -2   4   4   98.49    4.00
   1  -4  -4  193.48    8.60
  -1  -4   4  199.68    8.80
   1  -4  -4  203.58    8.60
  -1  -4   4  207.28    8.20
   1   4  -4  197.38    7.70
  -1   4   4  195.18    7.10
   0  -4   4   61.99    3.50
   0  -4  -4   65.69    4.10
   0  -4  -4   57.79    4.10
   0  -4   4   60.59    4.10
   0   4  -4   57.19    3.10
   0   4   4   59.59    2.60
   1  -4   4   50.69    3.10
  -1  -4  -4   49.10    3.70
   1  -4   4   61.49    4.00
   1   4   4   50.69    2.40
  -1   4  -4   62.79    3.10
   1   4   4   54.69    3.50
   2  -4   4   25.60    2.30
   2  -4   4   21.10    2.70
  -2  -4  -4   25.30    3.10
  -2   4  -4   22.90    2.00
   2   4   4   20.30    2.50
  -2   4  -4   25.10    2.20
   2   4   4   23.90    1.60
   3  -4   4  135.39    7.00
  -3  -4  -4  156.08    7.40
   3  -4   4  144.09    6.20
   3   4   4  151.58    6.80
  -3   4  -4  152.38    6.30
  -3   4  -4  154.78    6.20
  -4  -4  -4  262.97   11.50
   4  -4   4  257.87   11.10
   4  -4   4  254.97   10.30
  -4   4  -4  277.97   10.30
  -4   4  -4  294.57   10.50
   4   4   4  267.27   10.80
   5  -4   4   50.19    3.40
   5  -4   4   57.49    4.10
   5  -4   4   42.70    4.60
  -5  -4  -4   42.70    4.30
   5   4   4   50.69    3.70
   6  -4   4   25.30    3.30
   6  -4   4   39.10    4.50
  -6  -4  -4   31.10    3.90
   6   4   4   30.20    3.20
  -6   4  -4   28.30    2.60
  -7  -4  -4  109.09    6.70
   7  -4   4  114.49    7.40
   7  -4   4  117.29    6.30
  -7   4  -4  108.19    5.40
   7   4   4  115.39    6.00
  -8  -4  -4   39.90    4.80
   8  -4   4   44.40    4.10
   8  -4   4   50.99    5.70
  -8   4  -4   44.30    3.60
   8   4   4   38.70    3.80
   9  -4   4    8.90    2.40
   9  -4   4    9.40    3.50
  -9  -4  -4    8.00    2.70
  -9   4  -4    5.00    2.30
   9   4   4    5.90    2.10
 -10  -4  -4   20.30    3.90
  10  -4   4   15.70    4.40
  10   4   4   16.40    2.90
 -11  -4  -4   32.20    4.90
  11  -4   4   30.40    5.60
  12  -4   4    6.60    4.30
 -12  -4  -4    5.10    3.20
 -13  -4  -4   -0.10    3.00
  13  -4   4    5.20    4.30
 -14  -4  -4    1.40    3.40
  14  -4   4    2.40    4.10
 -14  -5   4   -1.50    3.90
  14  -5  -4    7.20    4.60
 -14   5   4   -2.80    2.80
  13  -5  -4    9.50    5.20
 -13  -5   4    1.00    3.10
 -13   5   4   13.90    3.50
  12  -5  -4    9.60    3.90
 -12  -5   4    2.70    3.20
 -12   5   4    8.80    3.30
  11  -5  -4   12.20    3.90
 -11  -5   4   11.00    3.60
 -11   5   4   12.70    3.30
  10  -5  -4    8.90    3.40
 -10  -5   4    8.20    3.20
 -10   5   4    5.60    2.60
   9  -5  -4   18.50    4.00
   9  -5  -4   27.10    4.10
  -9  -5   4   19.10    3.60
   9   5  -4   20.40    3.10
   8  -5  -4   27.80    4.30
  -8  -5   4   23.20    3.70
   8  -5  -4   23.20    3.70
   8  -5  -4   23.90    3.20
   8   5  -4   31.90    3.50
   7  -5  -4   10.70    3.00
   7  -5  -4    9.80    2.50
  -7  -5   4   10.50    2.70
   7  -5  -4   13.00    2.80
   7   5  -4   12.80    2.60
   7   5  -4    9.50    2.50
  -6  -5   4   19.50    3.20
  -6  -5   4   26.80    3.60
   6  -5  -4   24.10    3.10
   6  -5  -4   20.20    3.40
   6  -5  -4   23.10    3.30
   6   5  -4   28.90    3.40
  -5  -5   4    4.70    2.10
   5  -5  -4    3.40    2.10
  -5  -5   4    0.50    1.80
   5  -5  -4    4.30    2.10
   5  -5  -4    5.20    2.10
   5   5  -4    2.00    1.90
   4  -5  -4    1.60    1.80
   4  -5  -4    3.80    1.80
  -4  -5   4    1.50    1.80
  -4  -5   4    3.80    2.00
   4  -5  -4    2.30    2.00
  -4   5   4    0.80    1.10
   4   5  -4   -0.60    1.50
  -3  -5   4    4.50    1.90
  -3  -5   4    4.90    2.00
   3  -5  -4    5.40    2.00
   3  -5  -4    4.80    2.20
   3   5  -4    5.10    1.80
  -3   5   4    7.60    1.30
  -3   5   4    5.70    1.20
   2  -5  -4   66.39    4.40
   2  -5  -4   63.39    5.20
  -2  -5   4   56.39    4.10
  -2  -5   4   57.59    5.10
   2   5  -4   57.29    3.50
  -2   5   4   58.99    3.00
   1  -5  -4   81.79    5.20
  -1  -5   4   81.19    5.50
  -1  -5   4   82.89    4.90
   1  -5  -4   81.49    5.30
   1   5  -4   84.09    4.20
   0  -5  -4   21.70    3.20
   0  -5  -4   22.70    3.10
   0  -5   4   23.40    3.40
   0  -5   4   19.80    2.50
   0   5   4   26.10    3.10
   0   5  -4   19.50    2.10
   1  -5   4   49.50    3.50
   1  -5   4   48.40    4.60
  -1  -5  -4   44.70    4.40
  -1   5  -4   45.00    2.90
   1   5   4   45.10    4.00
   2  -5   4    7.20    1.80
   2  -5   4    3.10    1.90
  -2  -5  -4    6.60    2.40
  -2   5  -4    7.00    1.60
   2   5   4    6.40    2.00
   3  -5   4    0.50    1.40
  -3  -5  -4    3.80    2.00
   3  -5   4    0.80    2.00
  -3   5  -4    2.40    1.30
  -3   5  -4    1.40    1.40
   3   5   4    4.10    1.90
   4  -5   4    3.50    2.20
  -4  -5  -4    2.20    2.40
  -4   5  -4    8.50    1.90
  -4   5  -4    3.30    1.40
   4   5   4    4.50    2.00
   5  -5   4   72.79    5.30
  -5  -5  -4   72.49    5.30
  -5   5  -4   64.99    4.20
  -5   5  -4   67.99    4.10
   5   5   4   68.89    4.60
   6  -5   4    4.50    2.40
  -6  -5  -4    6.10    2.60
  -6   5  -4    3.40    1.70
  -6   5  -4    4.50    1.80
   6   5   4    4.90    2.10
   7  -5   4    4.80    2.90
   7  -5   4   -0.10    1.90
  -7  -5  -4    1.10    2.50
   7   5   4   -1.70    1.60
   8  -5   4    7.50    3.40
  -8  -5  -4    1.40    2.80
   8  -5   4    2.60    2.20
   8   5   4    4.30    2.40
  -9  -5  -4    1.10    2.70
   9  -5   4    4.30    2.70
   9  -5   4    5.50    3.40
   9   5   4    4.00    2.50
 -10  -5  -4    8.50    3.70
  10  -5   4    2.00    3.50
  10   5   4    4.20    2.60
  11  -5   4    7.60    3.80
 -11  -5  -4    3.90    3.20
 -12  -5  -4    2.40    3.30
  12  -5   4    7.50    4.60
  13  -5   4   -3.40    4.10
 -13  -5  -4    3.60    4.20
  12  -6  -4   -1.40    3.90
 -12  -6   4    6.30    3.60
 -11  -6   4   -3.10    2.60
  11  -6  -4    3.00    3.80
 -11   6   4    1.50    3.00
  10  -6  -4   -3.70    2.90
 -10  -6   4   -2.90    2.50
 -10   6   4    2.80    2.80
   9  -6  -4    3.40    3.00
  -9  -6   4    1.10    3.20
   9  -6  -4    7.30    3.50
   9   6  -4    5.00    2.70
   8  -6  -4   15.90    3.20
   8  -6  -4   12.50    3.60
  -8  -6   4   14.00    3.50
   8  -6  -4   12.50    3.30
   8   6  -4   15.10    3.20
  -7  -6   4    7.90    3.00
   7  -6  -4    7.80    2.70
   7  -6  -4    8.30    2.80
   7   6  -4    8.50    2.80
  -6  -6   4    0.70    2.10
  -6  -6   4    5.30    2.90
   6  -6  -4    6.10    2.60
   6  -6  -4    4.70    2.70
  -6   6   4    3.30    2.40
  -5  -6   4   16.30    3.20
   5  -6  -4    7.70    2.80
  -5  -6   4    9.80    3.10
   5  -6  -4    9.40    2.90
   4  -6  -4    3.30    2.20
  -4  -6   4    2.80    2.60
  -4  -6   4   -0.70    2.10
   4  -6  -4    2.80    2.30
   3  -6  -4    2.20    2.30
  -3  -6   4   -2.10    1.80
  -3  -6   4    0.00    1.90
   3  -6  -4   -3.50    2.00
  -2  -6   4    3.20    2.10
  -2  -6   4    2.70    2.50
   2  -6  -4    1.90    2.10
   2  -6  -4    2.50    2.40
  -1  -6   4   -0.10    1.90
   1  -6  -4    0.40    2.00
   1  -6  -4    0.30    2.10
  -1  -6   4   -2.10    1.90
   1   6  -4    3.50    1.70
  -1   6   4    2.10    2.30
   0  -6   4    8.30    2.70
   0  -6  -4    8.20    2.70
   0  -6   4    4.40    2.50
   0   6   4    8.30    2.70
   0   6  -4    7.70    1.90
   1  -6   4   -2.70    2.20
  -1  -6  -4   -0.30    1.90
  -1   6  -4    1.50    1.60
   1   6   4    0.60    2.00
  -2  -6  -4    1.20    2.10
   2  -6   4   -1.40    2.20
   2   6   4   -2.80    2.00
  -2   6  -4    1.30    1.50
  -3  -6  -4   14.60    3.20
   3  -6   4   13.50    3.20
  -3   6  -4   15.00    2.30
   3   6   4   21.30    3.50
   4  -6   4   29.60    4.10
  -4  -6  -4   40.80    4.80
   4   6   4   25.40    3.60
  -4   6  -4   27.90    3.00
  -5  -6  -4    0.70    2.30
   5  -6   4    1.10    2.60
  -5   6  -4    1.70    1.90
   5   6   4   -0.50    2.30
  -5   6  -4    0.30    1.70
   6  -6   4   13.70    3.40
  -6  -6  -4    7.70    3.30
   6   6   4   12.80    3.20
  -6   6  -4    8.90    2.40
  -6   6  -4    9.20    2.20
  -7  -6  -4    4.00    2.90
   7  -6   4    5.40    2.90
  -7   6  -4    4.40    2.30
   7   6   4    8.50    2.90
  -7   6  -4    4.00    2.10
   8  -6   4    7.50    3.20
  -8  -6  -4   -0.40    2.60
  -8   6  -4    5.60    2.50
  -8   6  -4    9.10    2.30
   8   6   4   10.30    3.00
   9  -6   4    0.00    2.70
  -9  -6  -4   -1.70    3.30
  -9   6  -4   -2.80    1.90
  -9   6  -4   -1.00    2.30
   9   6   4    2.30    2.70
  10  -6   4    3.80    4.00
 -10  -6  -4   -2.60    3.00
  10   6   4    4.50    2.90
 -10   6  -4   -0.60    2.50
 -10   6  -4   -1.40    2.30
 -11  -6  -4   -2.90    3.10
  11  -6   4    2.80    4.00
  -9  -7   4    2.60    3.20
   9   7  -4   -3.10    2.70
  -8  -7   4    0.20    3.00
   8  -7  -4    4.80    3.40
   8   7  -4    3.10    3.00
   7  -7  -4   -1.60    2.80
  -7  -7   4   -1.60    2.80
   7   7  -4    1.90    2.50
  -6  -7   4   -1.70    2.60
   6  -7  -4    3.80    3.10
   6   7  -4    2.80    2.60
  -5  -7   4    3.80    2.80
  -5  -7   4    4.90    3.60
   5  -7  -4    2.30    2.80
   5  -7  -4    6.10    3.10
  -4  -7   4    0.00    2.60
   4  -7  -4    2.90    2.70
  -4  -7   4    5.00    3.20
   4  -7  -4   -1.30    2.40
   3  -7  -4   -0.20    2.30
   3  -7  -4   -1.70    2.00
  -3  -7   4   -0.20    3.00
  -3   7   4   -1.10    2.50
   2  -7  -4    0.20    2.50
  -2  -7   4   -1.30    2.70
  -2   7   4    0.10    2.70
  -1  -7   4   -2.10    2.80
   1  -7  -4    3.10    2.70
  -1   7   4   -2.20    2.50
   0  -7  -4   -4.00    2.10
   0  -7   4    0.10    2.40
   0   7   4   -3.20    2.30
   1  -7   4   -1.30    2.20
  -1  -7  -4    4.20    2.80
   1   7   4    2.70    2.70
  -2  -7  -4    0.80    2.50
   2  -7   4    4.50    3.30
   2   7   4    2.20    2.50
   3  -7   4   -0.40    2.60
  -3  -7  -4   -1.70    2.70
   3   7   4   -2.10    2.50
  -4  -7  -4   -0.40    2.50
   4  -7   4   -4.20    2.30
   4   7   4   -2.00    2.70
   5  -7   4    0.30    2.60
  -5  -7  -4   -1.20    2.70
  -5   7  -4   -1.20    2.10
   5   7   4    3.30    3.00
   6  -7   4    0.10    3.20
  -6  -7  -4    3.30    3.00
   6   7   4   -2.90    2.70
  -6   7  -4    0.40    2.10
   7  -7   4    4.50    3.30
  -7  -7  -4    1.10    2.90
  -7   7  -4    3.50    2.20
   7   7   4    2.20    3.00
  -7   7  -4    2.10    2.40
   8  -7   4    6.70    3.60
  -8  -7  -4    1.30    3.30
  -8   7  -4    2.50    2.50
  -8   7  -4    7.70    2.70
   8   7   4    3.90    3.00
   9  -7   4   -0.50    3.40
   5   8  -4   -3.20    2.70
  -5   8   4    4.60    3.30
  -4  -8   4    2.90    3.50
  -4   8   4   -1.70    3.10
   4   8  -4   -0.90    3.20
  -3  -8   4    3.90    3.40
  -3   8   4   -1.70    2.70
  -2  -8   4    4.20    3.80
  -2   8   4   -2.00    2.60
   1  -8  -4    2.90    3.30
  -1  -8   4   -0.70    2.70
  -1   8   4    4.90    3.20
   0  -8   4   -4.50    3.10
   0  -8  -4    1.10    2.90
   0   8   4    3.30    3.30
   1  -8   4    0.80    3.50
  -1  -8  -4    2.30    3.10
   1   8   4   -2.80    3.00
   2  -8   4    3.80    3.80
  -2  -8  -4    7.70    3.80
   2   8   4    2.10    3.00
   3  -8   4   -0.30    3.40
  -3  -8  -4   -0.40    3.00
   3   8   4    1.60    3.00
   4  -8   4    3.90    3.20
  -4  -8  -4    2.10    3.70
   4   8   4    8.80    3.40
  17   0  -5   -2.60    4.30
 -17   0   5   -1.10    3.50
 -16   0   5    3.60    3.20
  16   0  -5   -3.10    3.50
  15   0  -5    2.00    3.90
 -15   0   5    3.70    3.00
  14   0  -5    1.30    3.30
 -14   0   5    2.00    2.80
  13   0  -5   -1.30    2.80
 -13   0   5    0.70    2.10
 -12   0   5   -1.50    2.00
  12   0  -5   -0.30    2.60
 -11   0   5   -2.50    1.40
  11   0  -5   -2.80    1.90
  10   0  -5    1.00    2.10
 -10   0   5    1.70    1.70
  -9   0   5    1.80    1.40
   9   0  -5    0.10    1.50
   8   0  -5   -1.40    1.30
  -8   0   5    0.20    1.10
  -7   0   5    0.80    1.10
   7   0  -5    2.40    1.30
  -6   0   5   -0.20    0.70
   6   0  -5    0.60    1.00
   5   0  -5    0.20    0.90
  -5   0   5   -0.30    0.60
   4   0  -5   -0.70    0.60
  -4   0   5   -0.30    0.60
   3   0  -5   -0.30    0.60
  -3   0   5    0.10    0.50
  -2   0   5   -0.60    0.30
   2   0  -5   -0.10    0.50
   2   0  -5   -0.30    0.50
   1   0  -5   -0.80    0.30
   1   0  -5   -1.10    0.30
  -1   0   5   -0.30    0.50
   0   0  -5   -0.10    0.30
   0   0   5    0.10    0.60
   0   0  -5    0.30    0.20
  -1   0  -5   -4.60    0.30
  -1   0  -5   -4.30    0.30
   1   0   5   -4.40    0.70
  -1   0  -5   -4.40    0.20
   2   0   5   -1.20    0.80
  -2   0  -5   -0.10    0.40
   2   0   5    0.10    0.50
   3   0   5    0.80    0.90
   3   0   5   -1.40    0.60
  -3   0  -5   -0.90    0.50
   4   0   5   -0.20    0.80
   4   0   5    0.20    0.80
  -4   0  -5    0.20    0.70
  -5   0  -5   -1.00    0.60
   5   0   5   -0.90    1.00
   5   0   5   -0.10    0.80
   6   0   5    0.60    0.80
  -6   0  -5    0.50    0.80
   6   0   5    0.40    1.20
  -7   0  -5    0.20    1.20
   7   0   5    1.70    0.90
   7   0   5    1.70    1.40
   8   0   5    0.70    1.50
  -8   0  -5    1.20    1.30
   8   0   5   -0.90    0.80
  -9   0  -5   -0.10    1.30
   9   0   5   -0.30    1.90
   9   0   5    0.70    1.00
  10   0   5    4.50    2.40
  10   0   5    0.90    1.20
 -10   0  -5    2.40    1.80
  11   0   5    2.30    2.70
 -11   0  -5    2.10    2.00
 -12   0  -5    1.30    1.80
  12   0   5   -0.90    2.80
  13   0   5    2.80    2.80
 -13   0  -5    3.20    2.40
  14   0   5   -0.10    3.10
 -14   0  -5   -3.40    2.60
 -15   0  -5    0.40    2.70
  15   0   5   -8.20    3.10
 -16   0  -5    0.10    2.90
  16   0   5   -6.20    3.90
  17  -1  -5   -1.60    4.80
 -17  -1   5   13.10    4.70
 -17   1   5    7.30    4.00
  17   1  -5    2.30    4.80
  16  -1  -5    6.10    4.60
 -16  -1   5    1.30    3.60
 -16   1   5   -2.70    2.80
  16   1  -5   -1.10    4.00
  15  -1  -5   29.40    5.20
 -15  -1   5   32.80    4.90
 -15   1   5   25.60    4.60
  15   1  -5   22.30    4.70
  14  -1  -5   65.69    7.20
 -14  -1   5   58.09    5.90
  14   1  -5   53.89    6.20
 -14   1   5   59.59    5.90
 -13  -1   5   45.30    5.30
  13  -1  -5   51.49    5.90
 -13   1   5   56.99    5.30
  13   1  -5   53.09    5.90
  12  -1  -5    5.90    3.10
 -12  -1   5    3.90    2.20
  12   1  -5   11.90    3.20
 -12   1   5    4.20    2.20
  11  -1  -5   61.79    5.60
 -11  -1   5   54.39    4.70
  11   1  -5   53.89    5.10
 -11   1   5   60.49    5.10
 -10  -1   5   54.29    4.00
  10  -1  -5   39.00    4.30
  10   1  -5   51.49    4.60
 -10   1   5   57.59    4.60
   9  -1  -5  147.69    7.60
  -9  -1   5  155.28    7.20
   9   1  -5  155.58    7.60
  -9   1   5  152.88    7.30
   8  -1  -5    1.00    1.50
  -8  -1   5    1.00    1.20
  -8   1   5    0.40    1.20
   8   1  -5    2.90    1.60
   8   1  -5    2.30    0.60
  -7  -1   5  326.57   12.50
   7  -1  -5  348.37   13.00
   7   1  -5  329.97   11.20
  -7   1   5  327.77   11.00
   7   1  -5  331.77   12.90
  -7   1   5  320.87   12.50
  -6  -1   5 1103.89   38.30
   6  -1  -5 1117.59   38.60
  -6   1   5 1116.39   37.10
  -6   1   5 1100.39   38.40
   6   1  -5 1139.39   38.70
   6   1  -5 1186.38   37.30
   5  -1  -5  340.47   12.90
   5  -1  -5  337.97   12.80
  -5  -1   5  346.97   11.90
  -5  -1   5  345.67   12.50
  -5   1   5  353.46   11.70
   5   1  -5  350.96   13.00
  -4  -1   5  431.26   15.00
  -4  -1   5  448.26   15.40
   4  -1  -5  436.96   15.60
   4  -1  -5  434.26   15.70
   4   1  -5  442.26   15.80
  -4   1   5  449.56   14.80
   3  -1  -5 1386.76   46.90
  -3  -1   5 1403.76   46.60
   3  -1  -5 1356.36   47.00
  -3  -1   5 1423.26   46.70
   3   1  -5 1442.56   47.10
  -3   1   5 1442.66   46.40
   2  -1  -5 1501.05   50.59
  -2  -1   5 1497.55   50.19
  -2  -1   5 1525.15   50.29
   2  -1  -5 1540.25   50.29
  -2   1   5 1539.05   50.19
   2   1  -5 1530.45   50.49
   1  -1  -5  234.18    8.70
   1  -1  -5  243.98    8.30
  -1  -1   5  233.98    8.10
  -1  -1   5  236.68    8.50
   1   1  -5  238.98    8.40
  -1   1   5  236.98    8.40
   0  -1   5 1902.71   63.09
   0  -1  -5 1926.11   63.19
   0   1  -5 1895.31   62.79
   0   1   5 1921.71   62.99
  -1  -1  -5 2558.44   84.59
   1  -1   5 2535.95   84.59
  -1   1  -5 2602.94   84.29
   1   1   5 2550.04   84.39
  -1   1  -5 2587.04   84.19
   2  -1   5 3341.17  112.19
   2  -1   5 3389.86  111.89
  -2  -1  -5 3433.46  111.99
   2   1   5 3364.66  111.69
   2   1   5 3422.36  111.49
  -2   1  -5 3464.35  111.19
  -3  -1  -5  120.09    5.10
   3  -1   5  122.69    5.40
   3  -1   5  124.99    5.00
   3   1   5  117.29    4.90
  -3   1  -5  116.79    4.40
   3   1   5  117.09    4.70
   4  -1   5  243.58    9.90
  -4  -1  -5  249.88    9.50
   4  -1   5  256.77    9.30
  -4   1  -5  249.78    8.80
   4   1   5  241.48    9.30
   4   1   5  249.88    9.30
  -5  -1  -5  284.77   10.60
   5  -1   5  286.37   10.30
   5  -1   5  262.97   11.00
   5   1   5  271.07   10.50
  -5   1  -5  272.47   10.00
   5   1   5  278.17   10.70
  -6  -1  -5  303.77   12.00
   6  -1   5  325.67   12.70
   6  -1   5  310.97   11.50
   6   1   5  327.77   12.60
   6   1   5  317.17   12.00
  -6   1  -5  309.67   11.40
  -7  -1  -5   37.00    3.30
   7  -1   5   46.00    4.20
   7  -1   5   39.40    2.60
  -7   1  -5   34.60    2.50
   7   1   5   42.10    3.50
   7   1   5   39.00    3.80
  -8  -1  -5  387.86   15.30
   8  -1   5  418.06   16.30
   8  -1   5  409.36   14.60
  -8   1  -5  401.76   14.80
   8   1   5  402.06   15.60
   8   1   5  392.36   15.80
   9  -1   5  152.08    8.40
   9  -1   5  161.28    6.70
  -9  -1  -5  157.08    7.60
  -9   1  -5  157.38    7.20
   9   1   5  163.18    7.90
   9   1   5  166.18    8.10
  10  -1   5   13.80    2.20
  10  -1   5   10.20    3.00
 -10  -1  -5   12.20    2.60
  10   1   5   16.70    2.60
 -10   1  -5   11.60    2.30
  10   1   5   19.10    3.40
  11  -1   5   20.80    3.90
 -11  -1  -5   17.10    3.20
  11   1   5   17.20    3.60
 -11   1  -5   17.60    2.80
 -12  -1  -5   21.50    3.80
  12  -1   5   17.90    4.20
  12   1   5   17.60    3.90
 -12   1  -5   22.40    3.30
  13  -1   5   27.10    4.80
 -13  -1  -5   28.40    4.50
  13   1   5   31.80    4.90
 -13   1  -5   30.50    3.90
  14  -1   5    9.30    4.00
 -14  -1  -5    3.90    3.30
  14   1   5   14.90    4.30
 -14   1  -5    6.10    2.80
  15  -1   5    3.60    4.60
 -15  -1  -5    1.90    2.90
 -15   1  -5    0.10    2.80
  15   1   5   -2.90    3.10
 -16  -1  -5   -0.80    3.30
  16  -1   5   10.90    5.20
  16   1   5    1.90    4.20
 -16   1  -5    7.80    3.90
 -17  -2   5    4.70    3.90
 -17   2   5   -0.30    3.20
 -16  -2   5   -5.60    2.80
  16  -2  -5    1.70    4.00
  16   2  -5   -2.30    3.70
 -16   2   5    2.40    3.30
  15  -2  -5   -1.60    3.40
 -15  -2   5    0.30    2.90
 -15   2   5   -0.80    2.70
  15   2  -5   -0.10    3.00
  14  -2  -5   -1.60    3.40
 -14  -2   5    3.20    2.80
 -14   2   5    2.90    2.60
  14   2  -5    3.70    3.40
  13  -2  -5   29.90    5.20
 -13  -2   5   18.90    3.60
 -13   2   5   20.50    3.40
  13   2  -5   23.70    4.30
  12  -2  -5    7.50    3.30
 -12  -2   5    3.90    2.40
 -12   2   5    5.20    2.30
  12   2  -5    5.60    2.60
  11  -2  -5   66.29    6.10
 -11  -2   5   76.99    5.30
 -11   2   5   67.39    5.00
  11   2  -5   69.79    5.80
 -10  -2   5   21.10    3.10
  10  -2  -5   18.90    3.40
 -10   2   5   19.90    2.90
  10   2  -5   23.30    3.50
  -9  -2   5    3.60    1.70
   9  -2  -5    8.10    2.40
   9   2  -5    9.20    2.30
  -9   2   5    4.10    1.90
   8  -2  -5   -0.30    0.80
  -8  -2   5    1.20    1.30
   8  -2  -5   -2.10    1.40
   8   2  -5    4.30    1.80
   8   2  -5    0.10    0.80
  -8   2   5    0.40    1.30
   7  -2  -5   38.30    3.60
   7  -2  -5   35.90    2.20
  -7  -2   5   41.40    3.10
   7   2  -5   44.90    3.70
   7   2  -5   40.50    2.30
  -7   2   5   38.20    3.20
   6  -2  -5   31.20    1.90
  -6  -2   5   32.10    2.40
   6  -2  -5   26.60    2.80
   6  -2  -5   30.00    2.90
  -6  -2   5   30.50    2.10
   6   2  -5   33.40    3.10
  -5  -2   5    3.70    1.00
  -5  -2   5    0.00    0.90
   5  -2  -5    1.60    1.10
   5  -2  -5    2.40    1.20
   5  -2  -5    2.50    0.90
   5   2  -5    5.00    1.40
   4  -2  -5  109.39    4.60
  -4  -2   5  110.89    4.80
   4  -2  -5  110.99    4.90
   4  -2  -5  109.39    5.00
   4   2  -5  106.09    5.00
  -3  -2   5  160.58    6.10
   3  -2  -5  157.38    6.10
   3  -2  -5  156.48    6.50
   3  -2  -5  159.88    6.20
  -3  -2   5  150.78    6.30
   3   2  -5  153.98    6.30
  -2  -2   5   24.60    1.60
   2  -2  -5   24.20    2.10
  -2  -2   5   24.90    1.90
   2  -2  -5   22.80    1.50
   2   2  -5   24.30    1.60
  -2   2   5   22.40    1.60
   1  -2  -5    5.50    1.10
  -1  -2   5    3.40    0.90
   1  -2  -5    4.30    0.60
  -1  -2   5    2.40    0.60
   1   2  -5    3.00    0.80
  -1   2   5    4.10    0.80
   0  -2   5  137.09    5.70
   0  -2  -5  132.29    5.70
   0  -2   5  136.39    5.00
   0   2  -5  132.09    5.20
   0   2   5  139.39    5.40
  -1  -2  -5  102.59    4.70
   1  -2   5  103.59    4.60
   1  -2   5  102.69    3.80
  -1   2  -5  102.69    4.10
  -1   2  -5   97.99    4.10
   1   2   5  102.99    4.30
   2  -2   5    0.70    0.50
  -2  -2  -5    0.70    0.90
   2  -2   5    0.20    0.70
   2   2   5   -0.40    0.60
  -2   2  -5    0.70    0.60
  -2   2  -5   -0.70    0.40
   3  -2   5   13.40    1.70
   3  -2   5   14.50    2.00
  -3  -2  -5   13.50    1.80
  -3   2  -5   14.60    1.10
   3   2   5   15.10    1.20
   3   2   5   12.60    1.50
   4  -2   5  149.39    6.90
  -4  -2  -5  146.29    6.50
   4  -2   5  150.18    6.20
   4   2   5  138.29    6.00
   4   2   5  144.59    5.70
  -4   2  -5  148.19    5.50
   5  -2   5    0.10    0.90
   5  -2   5   -0.30    1.40
  -5  -2  -5    0.40    1.10
  -5   2  -5    0.10    0.60
   5   2   5    0.10    0.90
   5   2   5   -0.30    0.80
   6  -2   5    0.90    1.10
  -6  -2  -5    0.20    1.10
   6  -2   5   -1.90    1.30
   6   2   5    0.00    1.10
   6   2   5    0.90    1.10
  -6   2  -5    0.00    0.80
   7  -2   5    1.10    2.10
   7  -2   5    2.80    1.30
  -7  -2  -5   -0.80    1.20
  -7   2  -5    0.30    1.00
   7   2   5    0.90    1.30
   7   2   5    0.40    1.20
   8  -2   5    0.90    1.20
   8  -2   5    3.90    2.40
  -8  -2  -5    0.00    1.80
  -8   2  -5    0.00    1.10
   8   2   5   -1.00    1.40
   8   2   5   -0.60    1.40
   9  -2   5   -0.80    2.10
   9  -2   5    0.00    1.20
  -9  -2  -5   -0.50    1.60
   9   2   5    2.20    1.80
   9   2   5    3.80    2.10
  -9   2  -5    1.70    1.40
 -10  -2  -5    2.70    2.10
  10  -2   5    2.50    2.50
  10  -2   5    1.60    1.80
 -10   2  -5   -0.90    1.30
  10   2   5    4.00    2.50
  10   2   5    2.60    2.20
 -11  -2  -5    1.30    2.50
  11  -2   5    3.20    3.10
 -11   2  -5    6.00    2.10
  11   2   5    5.50    2.70
  12  -2   5   -5.90    3.00
 -12  -2  -5   -0.60    2.60
  12   2   5    1.00    2.60
 -12   2  -5    1.50    2.10
  13  -2   5    4.30    3.70
 -13  -2  -5   10.50    3.70
  13   2   5    6.90    3.60
 -13   2  -5   10.30    2.90
 -14  -2  -5   -1.20    3.30
  14  -2   5   -0.40    3.60
  14   2   5    0.70    3.30
 -14   2  -5    3.30    2.70
 -15  -2  -5    2.60    3.90
  15  -2   5    1.30    4.70
 -15   2  -5    2.60    3.20
  15   2   5   -6.30    3.20
  16  -3  -5    4.70    4.30
 -16  -3   5    0.90    4.00
 -16   3   5    0.50    3.40
  16   3  -5   -4.20    3.40
  15  -3  -5    6.90    4.20
 -15  -3   5   11.80    4.10
 -15   3   5    8.00    3.60
  15   3  -5    4.10    3.90
 -14  -3   5   17.00    4.10
  14  -3  -5   12.40    4.30
 -14   3   5   16.80    3.50
  14   3  -5   16.40    4.10
  13  -3  -5   14.10    4.50
 -13  -3   5    3.00    3.20
 -13   3   5   13.40    3.10
  13   3  -5    5.40    2.90
  12  -3  -5   -0.80    3.20
 -12  -3   5    3.00    2.50
 -12   3   5    1.30    2.30
  12   3  -5    3.60    2.80
 -11  -3   5    0.10    2.30
  11  -3  -5    3.50    3.00
 -11   3   5   -0.50    2.10
  11   3  -5   -0.10    2.30
 -10  -3   5  128.49    7.40
  10  -3  -5  130.29    8.00
  10   3  -5  136.09    7.30
 -10   3   5  121.69    6.70
  -9  -3   5   40.20    4.20
   9  -3  -5   39.80    4.60
   9   3  -5   33.70    3.90
  -9   3   5   49.70    4.30
   9   3  -5   38.40    2.80
  -8  -3   5    3.90    2.10
   8  -3  -5    6.60    2.10
   8  -3  -5    6.30    2.10
   8  -3  -5    5.50    1.40
   8   3  -5    4.00    1.40
   8   3  -5    5.80    2.10
  -7  -3   5   64.19    3.80
   7  -3  -5   62.69    3.60
   7  -3  -5   62.59    4.40
   7  -3  -5   67.29    4.50
  -7  -3   5   64.89    4.20
   7   3  -5   61.99    4.30
  -6  -3   5  269.97   11.10
   6  -3  -5  273.27   11.40
   6  -3  -5  285.57   10.60
   6  -3  -5  288.07   11.40
  -6  -3   5  277.17   10.80
   6   3  -5  277.87   11.20
   5  -3  -5  417.66   15.40
   5  -3  -5  387.76   14.70
   5  -3  -5  418.06   15.40
  -5  -3   5  418.16   15.20
  -5  -3   5  405.86   15.10
   5   3  -5  397.26   15.20
   4  -3  -5  267.07   10.40
  -4  -3   5  244.68   10.30
  -4  -3   5  266.97   10.40
   4  -3  -5  265.87   10.60
   4  -3  -5  280.67   10.30
   4   3  -5  274.87   10.40
   3  -3  -5  428.16   15.80
   3  -3  -5  429.36   15.40
  -3  -3   5  446.06   15.90
  -3  -3   5  433.66   15.50
   3  -3  -5  427.86   15.60
   3   3  -5  411.46   15.30
   2  -3  -5  271.67   10.00
  -2  -3   5  274.97   10.70
  -2  -3   5  275.47   10.20
   2  -3  -5  271.67   10.70
   2  -3  -5  274.67   10.40
   2   3  -5  261.47   10.00
  -1  -3   5    0.20    0.90
   1  -3  -5    2.20    1.10
  -1  -3   5    0.00    0.70
   1  -3  -5    2.20    0.70
  -1   3   5    1.50    1.00
   1   3  -5    0.40    0.70
   0  -3   5  158.88    6.00
   0  -3   5  152.28    6.70
   0  -3  -5  144.19    6.70
   0   3   5  149.49    6.30
   0   3   5  150.08    5.20
   0   3  -5  148.89    5.90
   1  -3   5  535.95   19.40
  -1  -3  -5  524.95   19.50
   1  -3   5  541.55   18.40
   1   3   5  547.95   19.00
  -1   3  -5  536.15   18.60
   2  -3   5  203.68    7.60
   2  -3   5  212.68    8.60
  -2  -3  -5  208.78    8.80
  -2   3  -5  207.18    7.80
   2   3   5  203.88    8.20
  -2   3  -5  209.28    7.90
  -3  -3  -5   15.80    2.30
   3  -3   5   16.80    2.10
   3  -3   5   19.10    1.70
  -3   3  -5   19.60    1.90
   3   3   5   22.00    2.20
  -3   3  -5   16.60    1.60
   3   3   5   17.40    1.10
  -4  -3  -5   81.29    4.80
   4  -3   5   81.49    3.90
   4  -3   5   83.29    4.50
   4  -3   5   92.79    5.20
   4   3   5   81.49    4.20
   4   3   5   82.79    3.50
   5  -3   5  180.38    7.90
   5  -3   5  183.18    8.70
  -5  -3  -5  183.38    8.40
  -5   3  -5  176.58    7.10
   5   3   5  188.28    7.70
   5   3   5  188.98    7.10
   6  -3   5  107.39    5.40
  -6  -3  -5   99.69    5.80
   6  -3   5  102.39    6.30
   6   3   5   97.19    5.20
  -6   3  -5  114.09    4.80
   6   3   5  106.99    4.90
   7  -3   5   21.20    2.60
   7  -3   5   19.70    3.50
  -7  -3  -5   26.40    3.50
   7   3   5   27.90    2.80
   7   3   5   28.60    2.70
  -7   3  -5   27.50    2.40
   8  -3   5   82.59    4.70
  -8  -3  -5   74.49    5.20
   8  -3   5   74.09    6.50
   8   3   5   67.29    4.40
  -8   3  -5   77.29    4.10
   8   3   5   74.59    4.40
   9  -3   5   96.79    5.40
  -9  -3  -5   98.19    6.30
   9  -3   5  100.99    7.00
   9   3   5   94.19    5.30
  -9   3  -5   99.29    5.10
   9   3   5   97.89    5.70
  10  -3   5   18.30    3.40
 -10  -3  -5   17.80    3.50
  10  -3   5   10.50    3.50
 -10   3  -5   18.20    2.60
  10   3   5   17.60    2.90
  10   3   5   19.20    3.20
 -11  -3  -5    1.50    2.50
  11  -3   5    5.20    3.50
 -11   3  -5    1.80    1.80
 -12  -3  -5   50.49    5.70
  12  -3   5   44.90    6.30
 -13  -3  -5   12.90    3.90
  13  -3   5    8.80    3.90
  14  -3   5    1.50    4.60
 -14  -3  -5   -3.60    3.30
  15  -3   5    3.90    4.20
 -15  -3  -5   -1.70    3.70
  15  -4  -5   -1.00    4.60
 -15  -4   5    0.10    3.50
 -15   4   5    5.00    3.40
 -14  -4   5   13.20    4.30
  14  -4  -5    4.00    4.20
  14   4  -5   10.50    3.90
 -14   4   5   12.20    3.60
  13  -4  -5    4.30    4.00
 -13  -4   5    5.20    3.30
  13   4  -5    9.40    3.50
 -13   4   5    7.20    3.20
  12  -4  -5    4.00    3.20
 -12  -4   5   -0.70    2.60
  12   4  -5    0.60    2.90
 -12   4   5    1.90    2.30
  11  -4  -5   11.10    3.60
 -11  -4   5    6.40    2.90
  11   4  -5    7.90    2.90
 -11   4   5    6.40    2.60
 -10  -4   5   13.40    3.10
  10  -4  -5   12.70    3.60
  10   4  -5   15.40    3.10
 -10   4   5   18.10    3.20
   9  -4  -5    3.40    2.40
  -9  -4   5    1.20    2.00
   9  -4  -5   -0.90    2.30
   9   4  -5    0.00    2.00
  -9   4   5    3.30    2.00
   9   4  -5    1.70    1.80
   8  -4  -5   12.30    3.10
  -8  -4   5    9.80    2.50
   8  -4  -5   11.70    2.80
   8  -4  -5   11.90    2.20
   8   4  -5   13.40    2.30
   8   4  -5   11.10    2.60
   7  -4  -5   50.29    4.80
   7  -4  -5   58.59    4.30
  -7  -4   5   48.60    4.50
  -7  -4   5   58.19    4.20
   7  -4  -5   55.29    3.90
   7   4  -5   55.99    4.20
  -6  -4   5   21.30    2.80
   6  -4  -5   14.30    2.30
   6  -4  -5   15.10    2.60
  -6  -4   5   21.60    3.00
   6  -4  -5   16.30    2.80
   6   4  -5   19.70    2.70
  -5  -4   5   -0.10    1.40
   5  -4  -5    2.00    1.60
  -5  -4   5    1.80    1.70
   5  -4  -5   -0.80    1.40
   5  -4  -5    3.10    1.70
   5   4  -5    1.50    1.50
  -4  -4   5    1.00    1.40
   4  -4  -5    1.80    1.60
  -4  -4   5    4.60    1.80
   4  -4  -5    3.20    1.40
   4  -4  -5   -0.50    1.20
   4   4  -5    3.10    1.50
   3  -4  -5   78.89    4.70
  -3  -4   5   75.19    4.80
   3  -4  -5   78.39    4.20
   3  -4  -5   81.59    4.60
  -3  -4   5   70.59    4.30
   3   4  -5   80.89    4.30
  -2  -4   5    4.00    1.60
   2  -4  -5    2.20    1.60
  -2  -4   5    5.50    1.50
   2  -4  -5    2.40    1.40
   2   4  -5    5.20    1.30
  -2   4   5    2.00    0.80
   1  -4  -5   22.20    2.70
  -1  -4   5   23.90    2.40
  -1  -4   5   27.00    3.00
  -1   4   5   23.50    1.50
   1   4  -5   22.30    2.10
  -1   4   5   25.60    2.50
   0  -4   5    7.50    1.50
   0  -4   5    6.00    1.90
   0  -4  -5    9.20    2.00
   0   4  -5    5.90    1.30
   0   4   5    7.60    0.80
   0   4   5    7.50    1.80
   1  -4   5   16.20    2.50
   1  -4   5   14.40    1.80
  -1  -4  -5   11.10    2.20
   1   4   5   18.00    1.50
  -1   4  -5   15.90    1.80
   1   4   5   23.00    2.50
   2  -4   5    8.60    2.10
   2  -4   5    8.10    1.40
  -2  -4  -5    5.20    2.00
   2   4   5    7.30    1.70
  -2   4  -5    9.20    1.50
  -2   4  -5    6.00    1.30
   3  -4   5   34.50    2.50
  -3  -4  -5   32.70    3.70
   3  -4   5   29.70    3.20
   3   4   5   36.30    3.40
  -3   4  -5   36.90    2.60
  -3   4  -5   32.60    2.70
   4  -4   5    1.60    1.70
   4  -4   5    4.80    1.40
  -4  -4  -5    4.90    1.90
  -4   4  -5    2.00    1.10
  -4   4  -5    2.90    1.30
   4   4   5    4.50    1.60
  -5  -4  -5   40.90    4.40
   5  -4   5   43.40    4.50
   5  -4   5   53.19    4.30
   5  -4   5   48.70    3.20
   5   4   5   37.90    3.50
  -6  -4  -5   56.69    5.00
   6  -4   5   58.39    4.80
   6  -4   5   51.69    5.10
  -6   4  -5   58.29    3.50
   6   4   5   51.99    4.00
  -7  -4  -5    0.60    2.00
   7  -4   5   -1.70    1.60
   7  -4   5   -1.10    2.30
  -7   4  -5   -0.20    1.30
   7   4   5    0.20    1.70
  -8  -4  -5   -2.00    1.90
   8  -4   5   -1.00    1.70
   8  -4   5    0.70    2.80
   8   4   5   -1.60    1.70
   9  -4   5   45.60    4.30
   9  -4   5   43.60    5.50
  -9  -4  -5   39.80    4.80
   9   4   5   41.50    4.00
  10  -4   5   10.50    3.90
 -10  -4  -5    4.70    2.80
  10   4   5    1.70    2.10
  11  -4   5    1.40    3.60
 -11  -4  -5    3.90    2.80
 -12  -4  -5    9.30    3.90
  12  -4   5   -0.30    3.90
 -13  -4  -5   -0.80    3.60
  13  -4   5    3.80    4.70
  14  -4   5    2.00    4.00
 -14  -4  -5   -2.40    3.80
 -14  -5   5    3.60    4.20
  14  -5  -5    0.60    4.50
 -14   5   5   12.00    3.60
  13  -5  -5   -2.30    3.80
 -13  -5   5    4.70    3.50
 -13   5   5    3.20    2.90
 -12  -5   5    2.60    3.30
  12  -5  -5   -1.30    3.50
 -12   5   5    3.20    2.90
 -11  -5   5    8.00    3.50
  11  -5  -5    3.10    3.70
 -11   5   5    3.80    2.70
 -10  -5   5   13.40    3.20
  10  -5  -5    7.80    3.50
 -10   5   5    8.10    2.70
  -9  -5   5    7.30    2.90
   9  -5  -5    9.10    3.10
   9  -5  -5   10.90    3.30
   9   5  -5    6.80    3.30
   9   5  -5    8.40    2.40
   8  -5  -5   -0.50    1.80
   8  -5  -5    1.60    2.10
  -8  -5   5   -3.10    1.90
   8  -5  -5   -0.30    2.20
   8   5  -5   -1.50    1.80
   8   5  -5    2.60    2.30
   7  -5  -5   32.30    4.20
   7  -5  -5   27.70    3.50
  -7  -5   5   29.50    3.80
  -7  -5   5   37.20    4.10
   7  -5  -5   39.00    4.40
   7   5  -5   26.00    3.40
   6  -5  -5   60.39    4.60
  -6  -5   5   60.99    4.60
   6  -5  -5   68.69    5.60
  -6  -5   5   63.69    4.90
   6  -5  -5   68.99    5.00
   6   5  -5   56.89    4.80
  -5  -5   5    8.20    2.40
   5  -5  -5    5.50    2.00
   5  -5  -5   10.60    2.60
  -5  -5   5    4.40    2.30
   5  -5  -5    6.60    2.20
   5   5  -5    5.40    2.00
   4  -5  -5   17.30    2.90
  -4  -5   5   12.60    2.80
  -4  -5   5   15.90    2.80
   4  -5  -5   18.70    2.70
   4  -5  -5   20.00    3.10
   4   5  -5   17.10    2.60
   3  -5  -5   50.29    4.50
  -3  -5   5   50.99    5.00
  -3  -5   5   62.69    4.10
   3  -5  -5   44.30    4.30
   3   5  -5   53.69    3.70
  -3   5   5   51.79    2.80
  -3   5   5   53.29    2.80
  -2  -5   5   27.00    3.10
   2  -5  -5   26.80    3.30
   2  -5  -5   27.70    3.30
  -2  -5   5   31.60    3.80
   2   5  -5   25.50    2.60
   1  -5  -5    1.70    1.80
  -1  -5   5    0.40    1.40
  -1  -5   5    3.20    2.10
   1   5  -5    2.00    1.30
  -1   5   5   -0.90    1.60
   0  -5  -5    5.50    2.10
   0  -5   5    8.20    2.50
   0  -5   5    6.30    1.70
   0   5   5    7.60    2.10
   0   5  -5    4.80    1.50
  -1  -5  -5   66.69    5.10
   1  -5   5   69.09    4.10
   1  -5   5   65.59    5.10
  -1   5  -5   73.39    3.90
   1   5   5   69.89    4.50
   2  -5   5   78.59    4.40
   2  -5   5   78.29    5.40
  -2  -5  -5   80.19    5.30
  -2   5  -5   66.69    3.90
   2   5   5   66.09    4.70
  -3  -5  -5   13.10    2.90
   3  -5   5   15.10    2.90
  -3   5  -5   15.20    2.20
   3   5   5   14.80    2.40
  -4  -5  -5    7.20    2.70
   4  -5   5    6.70    2.30
  -4   5  -5    2.90    1.30
  -4   5  -5    7.10    1.90
   4   5   5    6.00    2.40
  -5  -5  -5   47.00    5.00
   5  -5   5   52.49    4.90
   5   5   5   55.19    4.20
  -5   5  -5   53.59    3.70
  -5   5  -5   52.99    3.80
  -6  -5  -5    0.30    2.30
   6  -5   5    1.90    2.30
   6   5   5    4.60    2.00
  -6   5  -5    1.30    1.80
  -6   5  -5    3.60    1.80
   7  -5   5    0.40    2.10
   7  -5   5    2.20    2.40
  -7  -5  -5   -0.50    2.10
   7   5   5   -2.80    1.90
  -7   5  -5   -0.30    1.60
  -7   5  -5    0.60    2.00
   8  -5   5   30.10    4.80
  -8  -5  -5   24.70    4.10
   8  -5   5   24.60    3.70
   8   5   5   28.30    3.70
   9  -5   5   20.00    3.60
  -9  -5  -5    8.30    3.20
   9  -5   5   10.70    3.60
   9   5   5    8.00    2.80
 -10  -5  -5    5.80    3.20
  10  -5   5    1.20    3.60
  10   5   5    5.70    2.60
  11  -5   5   -4.60    3.40
 -11  -5  -5   -2.50    2.70
  12  -5   5   -3.30    3.70
 -12  -5  -5   -3.10    2.90
 -13  -5  -5    2.50    3.60
 -12  -6   5    7.40    4.10
  12  -6  -5    1.30    3.80
 -12   6   5    1.30    3.40
  11  -6  -5   13.30    4.60
 -11  -6   5   10.00    4.30
 -11   6   5   14.50    3.50
  10  -6  -5    3.60    3.30
 -10  -6   5    9.10    3.40
  10  -6  -5    9.20    4.00
  -9  -6   5    1.20    3.00
   9  -6  -5    2.50    3.00
   9  -6  -5    1.50    3.50
   9   6  -5    0.30    2.30
   8  -6  -5    4.30    2.50
   8  -6  -5    3.30    2.80
  -8  -6   5    3.90    2.50
   8   6  -5   -0.80    2.20
  -7  -6   5    4.50    2.90
   7  -6  -5    4.60    3.10
   7  -6  -5   12.30    3.10
   7   6  -5   12.50    3.00
  -6  -6   5   -2.20    2.20
   6  -6  -5    2.60    2.50
   6  -6  -5   -0.80    2.20
  -6  -6   5   -2.30    2.30
   5  -6  -5    4.40    2.50
   5  -6  -5    4.40    2.60
  -5  -6   5    2.60    2.60
  -5  -6   5    3.00    2.30
   4  -6  -5    0.10    2.00
   4  -6  -5    2.10    2.00
  -4  -6   5    3.40    2.70
  -4  -6   5    0.40    1.90
   3  -6  -5    3.70    2.60
  -3  -6   5    7.20    2.20
   3  -6  -5    2.50    2.30
  -3  -6   5    6.60    3.00
   3   6  -5    7.00    2.60
  -2  -6   5   -1.30    2.00
  -2  -6   5   -1.90    1.70
   2  -6  -5    0.50    2.00
  -2   6   5    0.70    2.10
   2   6  -5   -0.90    1.60
   1  -6  -5    4.80    2.30
  -1  -6   5    5.00    2.50
  -1   6   5    2.90    2.30
   1   6  -5    4.10    1.80
   0  -6  -5   -1.40    1.90
   0  -6   5    2.30    2.40
   0   6  -5    3.10    1.70
   0   6   5    0.50    2.00
  -1  -6  -5    5.40    2.40
   1  -6   5    2.30    2.40
   1   6   5    7.10    2.40
  -1   6  -5    3.70    1.80
   2  -6   5    9.70    3.00
  -2  -6  -5    7.80    3.00
   2   6   5    8.90    2.50
  -2   6  -5    7.80    1.90
  -3  -6  -5   -2.20    2.00
   3  -6   5    1.00    2.60
   3   6   5    1.40    2.00
  -3   6  -5    3.60    1.70
  -4  -6  -5    2.30    2.40
   4  -6   5   -1.40    2.40
   4   6   5    0.60    2.30
  -4   6  -5    1.70    1.80
  -5  -6  -5   22.40    4.00
   5  -6   5   23.80    3.90
  -5   6  -5   18.90    2.80
  -5   6  -5   23.20    2.80
   5   6   5   20.40    3.50
   6  -6   5    4.50    2.90
  -6  -6  -5    2.40    2.80
   6   6   5    1.90    2.50
  -6   6  -5    6.90    2.20
  -6   6  -5    6.70    2.30
  -7  -6  -5    3.30    2.90
   7  -6   5    1.30    2.70
   7   6   5   -5.10    2.10
  -7   6  -5   -0.60    1.80
  -7   6  -5   -2.60    1.70
  -8  -6  -5    8.60    3.40
   8  -6   5    1.60    3.00
   8   6   5    7.00    2.90
  -8   6  -5    4.80    2.30
  -8   6  -5    5.80    2.60
  -9  -6  -5    0.20    3.40
   9  -6   5   -2.10    2.40
   9   6   5    0.40    2.60
  -9   6  -5    5.30    2.40
  -9   6  -5   -0.10    2.20
 -10  -6  -5   -1.50    3.20
 -10   6  -5    0.20    2.60
 -10   6  -5    0.40    2.50
  10   6   5    1.40    2.80
 -11  -6  -5   -0.80    3.60
 -11   6  -5    1.20    2.60
 -11   6  -5   -2.20    2.70
  -9  -7   5    5.50    3.50
   9   7  -5    4.60    3.20
   8  -7  -5    0.50    3.00
  -8  -7   5   -3.30    2.60
   8   7  -5    3.10    2.80
  -8   7   5    2.00    3.00
  -7  -7   5    6.40    3.30
   7  -7  -5    4.20    4.10
   7  -7  -5   10.20    3.50
   7   7  -5    9.00    3.20
  -7   7   5    6.70    3.20
  -6  -7   5    2.10    2.90
   6  -7  -5    2.40    2.70
   6  -7  -5    0.00    2.70
   6   7  -5   -1.30    2.20
  -6   7   5    1.50    2.90
  -5  -7   5   -3.40    3.20
  -5  -7   5   -3.60    2.90
   5  -7  -5   -0.10    2.50
  -5   7   5    0.00    2.70
  -4  -7   5    6.10    3.40
   4  -7  -5    1.40    2.90
  -4   7   5    4.60    2.80
  -3  -7   5    4.10    3.20
   3  -7  -5    9.90    3.30
  -3   7   5    1.50    2.80
   2  -7  -5    3.40    2.60
  -2  -7   5    7.60    3.60
  -2   7   5    2.60    2.70
   1  -7  -5    5.30    3.00
  -1  -7   5    2.50    2.60
  -1   7   5   -0.10    2.70
   0  -7  -5    2.70    2.50
   0  -7   5   -1.00    2.30
   0   7   5    5.50    3.00
   1  -7   5    5.30    3.00
  -1  -7  -5   13.90    3.40
   1   7   5   12.50    3.10
  -2  -7  -5    3.00    3.10
   2  -7   5    3.60    3.20
   2   7   5   12.00    3.30
   3  -7   5    5.00    3.00
  -3  -7  -5    3.60    3.10
   3   7   5    4.30    2.90
  -3   7  -5    6.80    2.50
  -4  -7  -5   -2.00    2.80
   4  -7   5   -2.40    2.90
  -4   7  -5    1.20    2.00
   4   7   5   -0.20    2.40
   5  -7   5    3.00    3.30
  -5  -7  -5    4.90    3.60
  -5   7  -5    8.70    2.60
   5   7   5    9.40    3.00
  -6  -7  -5    2.10    2.80
   6  -7   5    3.00    3.40
   6   7   5   -0.80    3.00
  -6   7  -5    0.90    2.20
   7  -7   5    0.40    2.80
  -7  -7  -5    1.20    3.10
  -7   7  -5   -2.90    1.90
   7   7   5   -0.40    2.80
  -7   7  -5    1.50    2.50
  -8  -7  -5   -2.10    3.70
   8  -7   5    0.40    3.20
  -8   7  -5    1.50    2.40
   8   7   5   -3.00    2.80
  -8   7  -5    0.50    2.40
  -5   8   5    2.80    3.00
   5   8  -5    3.50    3.50
  -4  -8   5    0.60    3.20
  -4   8   5    0.70    3.30
   3  -8  -5   -6.40    5.20
  -3  -8   5    1.10    3.60
  -3   8   5    2.10    3.10
  -2  -8   5   -2.80    3.40
   2  -8  -5   -0.10    2.70
  -2   8   5   -3.10    2.90
  -1  -8   5    0.40    3.50
   1  -8  -5    0.20    3.20
  -1   8   5    4.30    3.10
   0  -8  -5    6.70    3.20
   0  -8   5   -0.80    3.50
   0   8   5   -2.10    3.20
  -1  -8  -5    4.70    3.30
   1  -8   5   -1.70    3.40
   1   8   5   -2.40    2.90
   2  -8   5   -1.40    3.30
  -2  -8  -5   -0.90    2.70
   2   8   5    1.30    3.20
   3  -8   5   -1.10    3.20
  -3  -8  -5   -1.90    2.60
   3   8   5    1.00    2.90
  -4  -8  -5   -3.90    3.20
   4  -8   5   -2.40    3.30
   4   8   5    1.60    3.30
 -17   0   6    2.60    3.40
  17   0  -6   -3.00    4.30
 -16   0   6   40.30    5.60
  16   0  -6   52.39    7.40
  15   0  -6   14.30    4.30
 -15   0   6   16.90    4.10
  14   0  -6   18.70    4.40
 -14   0   6   16.00    3.60
  13   0  -6   24.40    4.30
 -13   0   6   26.80    4.00
  12   0  -6  135.99    8.30
 -12   0   6  130.09    7.50
 -11   0   6   15.80    2.80
  11   0  -6   15.50    3.30
  10   0  -6   18.90    3.10
 -10   0   6   15.10    2.50
   9   0  -6   46.20    4.20
  -9   0   6   47.60    3.50
  -8   0   6  695.03   25.10
   8   0  -6  720.43   25.60
  -7   0   6   21.20    2.20
   7   0  -6   21.70    2.60
   6   0  -6   20.90    2.30
  -6   0   6   19.70    2.10
  -5   0   6   26.70    2.00
   5   0  -6   28.10    2.60
  -4   0   6 1357.86   46.20
   4   0  -6 1410.36   46.50
  -3   0   6    2.60    0.50
   3   0  -6    1.70    0.80
  -3   0   6    1.80    0.70
   2   0  -6  215.98    7.70
  -2   0   6  206.38    7.60
   2   0  -6  206.08    7.60
  -1   0   6 2315.17   81.89
   1   0  -6 2609.94   81.39
   1   0  -6 2502.55   81.39
   0   0  -6  389.26   12.50
   0   0  -6  401.56   12.60
   0   0   6  306.97   13.20
  -1   0  -6 4663.93  154.48
  -1   0  -6 4748.12  154.38
  -1   0  -6 4757.82  154.38
   2   0   6 1848.72   58.59
  -2   0  -6 1878.01   58.19
   2   0   6 1559.44   59.09
   3   0   6  800.12   27.40
   3   0   6  751.52   27.80
  -3   0  -6  846.42   27.00
   4   0   6  687.23   24.50
  -4   0  -6  715.53   23.80
   4   0   6  685.03   24.30
  -5   0  -6  124.79    5.20
   5   0   6  117.99    5.60
   5   0   6  119.49    5.60
   6   0   6  814.12   27.50
   6   0   6  767.62   27.90
  -6   0  -6  794.22   27.30
   7   0   6  452.85   16.90
   7   0   6  439.66   15.80
  -7   0  -6  425.26   16.00
   8   0   6   38.80    3.80
  -8   0  -6   37.00    3.20
   8   0   6   43.20    2.80
   9   0   6    3.80    2.20
  -9   0  -6    3.20    1.50
   9   0   6    2.20    1.20
  10   0   6  104.39    6.80
 -10   0  -6  100.19    5.80
  10   0   6  102.69    5.00
 -11   0  -6   20.90    3.20
  11   0   6   24.50    3.90
  12   0   6    6.40    2.90
 -12   0  -6    2.30    2.40
 -13   0  -6    1.40    2.30
  13   0   6   -4.40    3.00
  14   0   6   33.40    5.50
 -14   0  -6   46.40    5.20
 -15   0  -6    8.60    3.80
  15   0   6    8.00    4.20
  16   0   6   10.70    5.30
 -16   0  -6    7.80    3.80
  17  -1  -6    6.60    5.10
 -17  -1   6    6.10    4.00
  17   1  -6   -1.60    4.40
 -17   1   6   -3.80    3.30
  16  -1  -6    1.80    4.30
 -16  -1   6   -2.60    3.40
  16   1  -6    2.20    3.60
 -16   1   6    4.80    3.10
  15  -1  -6    5.00    4.00
 -15  -1   6   -0.70    3.30
 -15   1   6   -1.30    2.40
  15   1  -6    2.60    3.40
  14  -1  -6    5.90    3.60
 -14  -1   6    6.70    2.90
  14   1  -6    3.80    3.60
 -14   1   6    2.00    2.50
 -13  -1   6   15.10    3.20
  13  -1  -6    8.50    3.40
  13   1  -6   10.90    3.30
 -13   1   6   12.10    3.10
  12  -1  -6   40.10    5.00
 -12  -1   6   47.90    4.80
  12   1  -6   53.19    5.50
 -12   1   6   53.89    5.00
 -11  -1   6   20.90    3.20
  11  -1  -6   20.80    3.60
 -11   1   6   18.70    3.00
  11   1  -6   24.50    3.90
  10  -1  -6   16.80    3.20
 -10  -1   6   11.80    2.40
  10   1  -6   13.40    2.90
 -10   1   6   12.50    2.50
  -9  -1   6   11.00    2.10
   9  -1  -6   12.10    2.40
   9   1  -6   17.50    2.80
  -9   1   6   11.00    2.10
   8  -1  -6   58.39    4.00
  -8  -1   6   58.39    3.70
   8   1  -6   53.09    2.20
   8   1  -6   59.59    4.00
  -8   1   6   49.60    3.70
   7  -1  -6   38.10    3.40
  -7  -1   6   33.80    2.90
  -7   1   6   31.10    2.80
   7   1  -6   30.80    3.10
   7   1  -6   29.60    1.50
  -7   1   6   31.80    1.60
  -6  -1   6   -0.10    0.50
   6  -1  -6    0.80    1.00
  -6  -1   6    0.90    0.90
  -6   1   6    1.10    1.10
  -6   1   6    0.30    0.40
   6   1  -6    0.90    1.20
  -5  -1   6  209.48    7.90
   5  -1  -6  198.88    8.10
   5  -1  -6  195.18    8.20
  -5  -1   6  207.08    7.30
   5   1  -6  201.88    8.40
  -5   1   6  209.78    7.10
   4  -1  -6  741.53   26.20
   4  -1  -6  749.33   26.00
  -4  -1   6  766.62   25.80
  -4  -1   6  764.72   25.50
  -4   1   6  766.22   25.20
   4   1  -6  772.52   26.30
  -3  -1   6  329.87   11.30
   3  -1  -6  325.27   11.80
   3  -1  -6  315.17   11.60
  -3  -1   6  321.67   11.40
   3   1  -6  322.57   11.80
  -3   1   6  333.57   11.10
  -2  -1   6   22.50    1.20
   2  -1  -6   21.00    1.50
   2  -1  -6   23.00    1.40
  -2  -1   6   20.20    1.40
  -2   1   6   22.10    1.20
   2   1  -6   19.60    1.50
   1  -1  -6  274.27    9.60
  -1  -1   6  281.77    9.90
  -1  -1   6  280.07    9.40
   1  -1  -6  270.97   10.00
   1   1  -6  278.97    9.70
  -1   1   6  284.97    9.80
   0  -1  -6    0.00    0.30
   0  -1   6    0.20    0.50
   0  -1  -6    0.00    0.50
   0   1   6    0.20    0.40
   0   1  -6   -0.40    0.40
  -1  -1  -6  239.58    8.80
   1  -1   6  239.28    8.80
  -1  -1  -6  232.38    8.00
  -1   1  -6  236.68    8.40
  -1   1  -6  231.98    8.30
   1   1   6  248.48    8.60
   2  -1   6    9.20    1.40
  -2  -1  -6   13.00    1.40
   2  -1   6   11.10    1.30
   2   1   6   12.10    1.10
   2   1   6   14.30    1.40
  -2   1  -6   10.10    0.70
   3  -1   6   -0.30    0.80
   3  -1   6    0.20    0.70
  -3  -1  -6    0.20    0.80
   3   1   6   -0.40    0.60
  -3   1  -6    1.10    0.50
   3   1   6    0.50    0.60
   4  -1   6  158.58    6.50
  -4  -1  -6  164.28    6.70
   4  -1   6  163.88    7.10
   4   1   6  161.68    6.80
   4   1   6  156.58    6.40
  -4   1  -6  161.48    6.00
  -5  -1  -6  208.98    8.40
   5  -1   6  202.58    8.90
   5  -1   6  206.38    8.10
  -5   1  -6  214.58    7.70
   5   1   6  202.08    8.70
   5   1   6  201.88    8.20
   6  -1   6    6.60    1.30
  -6  -1  -6    7.20    1.60
   6  -1   6    4.40    1.80
   6   1   6    2.00    1.60
  -6   1  -6    6.40    1.20
   6   1   6    7.80    1.70
  -7  -1  -6    1.50    1.40
   7  -1   6   -0.30    1.00
   7  -1   6    4.40    2.00
   7   1   6    1.90    1.40
  -7   1  -6    0.60    0.90
   7   1   6   -0.70    1.50
   8  -1   6   19.50    2.10
   8  -1   6   15.70    3.00
  -8  -1  -6   21.10    2.70
  -8   1  -6   21.30    2.30
   8   1   6   16.50    2.70
   8   1   6   23.10    3.20
   9  -1   6    8.20    2.80
   9  -1   6    5.40    1.50
  -9  -1  -6    6.20    2.10
  -9   1  -6    1.40    1.40
   9   1   6    2.60    2.10
   9   1   6    3.30    2.10
  10  -1   6    4.80    1.50
  10  -1   6    4.40    2.60
 -10  -1  -6    1.70    1.80
  10   1   6    0.40    2.20
 -10   1  -6    6.40    1.90
  10   1   6    5.90    2.10
 -11  -1  -6    0.50    2.20
  11  -1   6    0.80    2.80
 -11   1  -6    2.00    1.70
  11   1   6   -1.40    2.30
 -12  -1  -6    6.20    2.50
  12  -1   6    0.80    2.80
 -12   1  -6    2.40    2.20
  12   1   6    3.20    2.90
  13  -1   6    1.60    3.20
 -13  -1  -6    2.20    2.40
 -13   1  -6   -1.10    2.20
  13   1   6    0.80    2.90
  14  -1   6   -0.60    3.70
 -14  -1  -6    1.90    3.10
  14   1   6   -0.20    3.50
 -14   1  -6   -1.10    2.50
  15  -1   6   -0.70    4.00
 -15  -1  -6    4.60    3.20
  15   1   6   -1.80    3.50
 -15   1  -6    2.30    2.90
 -16  -1  -6   -3.80    3.20
  16  -1   6    2.30    5.10
  16   1   6    1.90    4.40
 -16   1  -6   -0.20    3.10
  17  -2  -6    6.60    4.80
 -17  -2   6    5.90    4.00
 -17   2   6   -0.10    3.60
  16  -2  -6    8.30    5.10
 -16  -2   6   21.30    5.10
 -16   2   6   10.10    3.80
  16   2  -6   12.80    4.70
 -15  -2   6    5.10    3.30
  15  -2  -6    4.20    4.30
 -15   2   6    3.20    3.20
  15   2  -6    5.20    3.90
  14  -2  -6    5.70    3.70
 -14  -2   6    1.80    2.70
 -14   2   6   -2.00    2.20
  14   2  -6    2.50    3.10
  13  -2  -6    9.60    3.50
 -13  -2   6   16.90    3.50
 -13   2   6    8.90    2.80
  13   2  -6    9.40    3.50
 -12  -2   6   32.10    4.20
  12  -2  -6   36.70    5.20
 -12   2   6   32.00    4.00
  12   2  -6   36.70    4.70
 -11  -2   6   88.29    5.80
  11  -2  -6   99.19    7.00
 -11   2   6   83.59    5.50
  11   2  -6   87.69    6.00
  10  -2  -6   38.00    4.50
 -10  -2   6   37.10    3.90
 -10   2   6   35.00    3.80
  10   2  -6   41.50    4.30
   9  -2  -6  152.78    8.10
  -9  -2   6  161.18    7.60
  -9   2   6  153.98    7.40
   9   2  -6  159.68    7.90
   8  -2  -6  162.78    6.00
   8  -2  -6  154.18    7.70
  -8  -2   6  154.48    7.20
  -8   2   6  151.68    7.20
   8   2  -6  150.38    6.00
   8   2  -6  153.88    7.50
   7  -2  -6  187.18    8.50
  -7  -2   6  192.78    8.20
   7  -2  -6  199.98    8.70
   7  -2  -6  200.68    7.30
  -7  -2   6  199.48    7.50
   7   2  -6  185.08    8.50
   6  -2  -6   26.70    1.80
   6  -2  -6   18.20    2.40
  -6  -2   6   29.60    2.00
   6  -2  -6   23.80    2.70
  -6  -2   6   22.00    2.30
  -6   2   6   22.00    1.60
   6   2  -6   24.80    2.80
  -5  -2   6 1951.50   64.49
   5  -2  -6 1975.70   65.19
  -5  -2   6 1926.41   64.69
  -5   2   6 1921.01   64.09
   5   2  -6 1936.01   65.19
  -4  -2   6  734.53   25.00
  -4  -2   6  723.93   25.10
   4  -2  -6  718.73   25.20
   4  -2  -6  732.23   25.50
  -4   2   6  746.13   24.70
   4   2  -6  724.53   25.40
  -3  -2   6    3.70    1.00
   3  -2  -6    5.90    1.00
  -3  -2   6    3.80    0.90
   3  -2  -6    4.20    1.10
  -3   2   6    4.00    0.80
   3   2  -6    4.80    1.10
   2  -2  -6  265.67    9.40
  -2  -2   6  253.87    9.80
  -2  -2   6  258.17    9.30
   2   2  -6  266.37    9.60
  -2   2   6  266.47    9.50
   1  -2  -6  240.88    9.40
  -1  -2   6  245.48    9.30
  -1  -2   6  250.57    8.70
   1  -2  -6  247.38    8.60
  -1   2   6  245.88    9.00
   1   2  -6  248.88    8.90
   0  -2   6  480.45   15.80
   0  -2   6  478.75   16.60
   0  -2  -6  461.65   16.70
   0   2   6  464.85   16.30
   0   2  -6  457.85   16.10
   1  -2   6    5.30    1.10
   1  -2   6    6.30    0.60
  -1  -2  -6    4.10    1.10
   1   2   6    6.20    1.10
  -1   2  -6    6.00    1.00
  -1   2  -6    4.50    0.80
  -2  -2  -6  142.99    6.10
   2  -2   6  136.79    5.90
  -2   2  -6  139.49    5.40
  -2   2  -6  141.59    4.90
   2   2   6  139.29    5.70
  -2   2  -6  131.19    5.40
  -3  -2  -6  543.15   19.70
   3  -2   6  550.04   19.50
   3  -2   6  558.34   20.00
   3   2   6  554.64   19.30
  -3   2  -6  551.54   18.50
   3   2   6  556.94   18.60
   4  -2   6  318.07   12.00
  -4  -2  -6  322.37   12.40
   4  -2   6  313.07   12.70
   4   2   6  331.97   11.40
   4   2   6  312.37   11.80
  -4   2  -6  322.17   11.10
   5  -2   6    2.10    1.60
  -5  -2  -6    2.20    1.30
   5  -2   6    1.50    1.10
  -5   2  -6    3.00    0.80
   5   2   6    2.00    1.00
   5   2   6    1.80    1.10
   6  -2   6  297.87   11.60
   6  -2   6  306.87   12.90
  -6  -2  -6  320.77   12.40
   6   2   6  303.87   11.60
   6   2   6  308.37   11.60
  -6   2  -6  299.37   11.10
   7  -2   6  469.95   18.10
  -7  -2  -6  453.75   17.40
   7  -2   6  445.96   16.60
   7   2   6  439.46   16.70
  -7   2  -6  459.95   16.20
   7   2   6  464.95   16.80
   8  -2   6   10.70    2.80
   8  -2   6   14.00    2.10
  -8  -2  -6    8.80    2.40
   8   2   6   15.60    2.50
  -8   2  -6   14.90    2.00
   8   2   6   14.70    2.40
   9  -2   6   22.40    2.60
  -9  -2  -6   32.20    3.80
   9  -2   6   28.70    4.50
  -9   2  -6   25.90    2.70
   9   2   6   25.90    3.40
   9   2   6   30.10    3.50
 -10  -2  -6   49.30    4.90
  10  -2   6   45.60    3.60
  10  -2   6   48.40    5.60
  10   2   6   55.59    5.40
  10   2   6   57.89    5.00
 -10   2  -6   53.69    3.80
  11  -2   6   69.39    7.30
 -11  -2  -6   86.89    6.20
 -11   2  -6   83.39    5.10
  11   2   6   79.89    5.90
 -12  -2  -6   12.40    3.60
  12  -2   6   11.10    4.00
 -12   2  -6   14.60    2.90
  12   2   6   13.60    3.60
 -13  -2  -6    8.70    3.30
  13  -2   6    7.70    4.10
 -13   2  -6    7.50    2.80
  13   2   6    5.70    3.50
  14  -2   6    6.50    4.10
 -14  -2  -6   16.00    3.80
 -14   2  -6    8.90    3.30
  14   2   6   10.10    4.20
  15  -2   6   18.10    5.50
 -15  -2  -6    8.90    3.90
  15   2   6   12.10    6.50
  16  -3  -6   -2.50    4.20
 -16  -3   6    7.50    4.20
 -16   3   6    5.70    3.40
  16   3  -6    3.00    3.90
  15  -3  -6    8.90    4.70
 -15  -3   6    6.10    3.70
  15   3  -6    3.20    3.40
 -15   3   6    8.90    3.20
  14  -3  -6    3.90    3.50
 -14  -3   6   -3.70    2.60
  14   3  -6    0.50    3.20
 -14   3   6    2.30    2.90
 -13  -3   6    6.50    3.00
  13  -3  -6    4.50    3.90
 -13   3   6    7.40    2.70
  13   3  -6   13.30    3.80
 -12  -3   6   22.90    4.00
  12  -3  -6   44.10    5.50
 -12   3   6   26.80    3.80
  12   3  -6   26.80    4.10
 -11  -3   6   19.30    3.50
  11  -3  -6    9.40    3.20
 -11   3   6   12.20    2.90
  11   3  -6   24.20    3.70
  10  -3  -6    1.20    2.60
 -10  -3   6    1.10    2.00
  10   3  -6    4.30    2.30
 -10   3   6    3.70    2.20
   9  -3  -6   65.69    5.80
  -9  -3   6   59.19    5.00
   9   3  -6   59.79    3.40
  -9   3   6   56.49    4.70
   9   3  -6   59.99    5.00
  -8  -3   6   58.19    4.10
   8  -3  -6   48.50    4.70
   8  -3  -6   58.39    4.30
   8  -3  -6   54.59    3.20
   8   3  -6   51.89    3.20
   8   3  -6   55.59    4.60
   7  -3  -6   33.50    2.60
   7  -3  -6   32.30    3.60
  -7  -3   6   36.80    3.00
  -7  -3   6   30.60    3.20
   7  -3  -6   29.80    3.50
   7   3  -6   34.00    3.40
   6  -3  -6   28.20    2.50
   6  -3  -6   27.20    3.00
  -6  -3   6   25.30    2.60
   6  -3  -6   29.70    3.20
  -6  -3   6   28.50    2.90
   6   3  -6   30.10    3.10
  -5  -3   6   69.49    3.90
   5  -3  -6   71.59    4.30
   5  -3  -6   71.79    4.20
   5  -3  -6   64.49    3.70
  -5  -3   6   72.09    4.00
   5   3  -6   68.39    4.10
   4  -3  -6  126.79    5.60
  -4  -3   6  120.29    5.80
   4  -3  -6  112.99    5.80
  -4  -3   6  120.99    5.50
   4  -3  -6  117.99    5.60
   4   3  -6  135.89    5.80
   3  -3  -6  123.89    5.30
   3  -3  -6  122.59    5.80
  -3  -3   6  124.09    5.80
  -3  -3   6  125.49    5.40
   3   3  -6  119.09    5.40
  -3   3   6  109.99    5.10
   2  -3  -6   51.79    2.80
   2  -3  -6   53.89    3.40
  -2  -3   6   56.89    3.50
  -2  -3   6   58.69    3.00
  -2   3   6   54.09    3.00
   2   3  -6   54.49    2.90
   1  -3  -6   75.29    4.30
   1  -3  -6   85.49    3.40
  -1  -3   6   81.69    4.40
  -1  -3   6   83.89    3.70
  -1   3   6   83.19    4.00
   1   3  -6   81.59    3.80
   0  -3   6   21.80    1.60
   0  -3   6   22.70    2.50
   0  -3  -6   19.00    2.30
   0   3   6   23.00    2.10
   0   3  -6   20.20    1.70
   1  -3   6  131.59    6.20
  -1  -3  -6  135.99    6.30
   1  -3   6  138.49    5.20
   1   3   6  131.19    5.80
  -1   3  -6  132.09    5.50
  -2  -3  -6    0.00    1.10
   2  -3   6   -0.60    1.10
   2  -3   6    0.60    0.60
  -2   3  -6    0.40    0.80
  -2   3  -6    0.80    0.80
   2   3   6    0.70    1.00
   3  -3   6    0.00    1.00
  -3  -3  -6    0.80    1.20
   3  -3   6    1.10    0.70
   3   3   6    1.00    1.00
   3   3   6    0.40    0.50
  -3   3  -6   -1.20    0.80
  -3   3  -6   -1.10    0.80
  -4  -3  -6    1.20    1.30
   4  -3   6   -1.10    1.20
   4  -3   6   -0.10    1.60
  -4   3  -6    0.40    0.70
   4   3   6    0.50    0.60
   4   3   6   -0.30    1.00
   5  -3   6   -0.60    1.20
   5  -3   6   -1.90    1.30
  -5  -3  -6    0.50    1.40
  -5   3  -6    0.50    0.80
   5   3   6    1.40    1.20
   5   3   6    0.50    0.90
   6  -3   6   40.00    3.40
  -6  -3  -6   46.50    4.30
   6  -3   6   30.10    3.90
   6   3   6   38.20    2.60
  -6   3  -6   31.90    2.30
   6   3   6   37.70    3.20
   7  -3   6    1.70    2.10
  -7  -3  -6    3.00    1.90
   7  -3   6    1.70    1.50
   7   3   6    2.70    1.50
  -7   3  -6    3.30    1.20
   7   3   6    3.70    1.70
  -8  -3  -6    1.00    2.10
   8  -3   6   -0.40    1.50
   8  -3   6   -1.60    2.40
  -8   3  -6   -0.50    1.10
   8   3   6    1.40    1.50
   8   3   6    0.40    1.60
  -9  -3  -6    0.40    2.10
   9  -3   6   -4.50    2.30
   9  -3   6    1.90    1.80
  -9   3  -6    1.70    1.40
   9   3   6    1.50    1.80
   9   3   6   -2.00    2.30
  10  -3   6   27.80    3.20
  10  -3   6   21.10    4.20
 -10  -3  -6   21.20    3.70
  10   3   6   24.10    3.40
 -10   3  -6   20.80    2.70
  11  -3   6   10.10    4.10
 -11  -3  -6   10.50    3.20
 -12  -3  -6    0.40    2.50
  12  -3   6    3.90    3.70
 -13  -3  -6    1.30    3.20
  13  -3   6    0.70    3.90
 -14  -3  -6    3.10    3.30
  14  -3   6    0.50    4.10
  15  -3   6   -8.30    4.30
 -15  -3  -6    5.60    4.20
 -15  -4   6    4.60    4.00
  15  -4  -6    3.60    4.60
  15   4  -6    4.40    3.70
 -15   4   6    0.70    3.10
 -14  -4   6    0.00    3.60
  14  -4  -6   -3.30    3.40
 -14   4   6    0.60    3.00
  14   4  -6    1.10    3.30
 -13  -4   6   13.30    3.90
  13  -4  -6   21.40    4.70
  13   4  -6   14.00    3.90
 -13   4   6   24.20    4.10
  12  -4  -6   12.30    4.00
 -12  -4   6   19.40    4.00
  12   4  -6   18.70    3.80
 -12   4   6   17.30    3.40
 -11  -4   6    7.10    3.10
  11  -4  -6    8.60    3.10
 -11   4   6    4.90    2.60
  11   4  -6    8.90    3.00
  10  -4  -6   22.30    4.20
 -10  -4   6   28.50    4.20
  10   4  -6   29.10    3.70
 -10   4   6   30.00    3.70
  -9  -4   6  145.29    8.00
   9  -4  -6  156.38    8.20
   9  -4  -6  139.39    8.30
   9   4  -6  141.29    6.70
   9   4  -6  144.19    7.80
   8  -4  -6  206.78   10.10
   8  -4  -6  204.78    9.70
   8  -4  -6  213.38    8.80
  -8  -4   6  199.88    9.70
   8   4  -6  204.78    8.70
   8   4  -6  200.58    9.60
   7  -4  -6  126.29    7.10
   7  -4  -6  124.19    6.10
  -7  -4   6  135.39    6.70
  -7  -4   6  128.89    6.70
   7  -4  -6  127.19    7.00
   7   4  -6  126.79    6.80
   6  -4  -6   78.39    5.10
   6  -4  -6   78.39    4.60
  -6  -4   6   91.19    5.10
  -6  -4   6   82.89    5.00
   6  -4  -6   78.09    5.00
   6   4  -6   85.69    5.20
   5  -4  -6  163.38    7.60
  -5  -4   6  164.38    7.70
   5  -4  -6  153.68    7.20
  -5  -4   6  158.68    7.30
   5  -4  -6  152.08    7.60
   5   4  -6  157.08    7.30
  -4  -4   6  106.59    5.80
  -4  -4   6  110.89    5.40
   4  -4  -6   99.79    5.20
   4  -4  -6  104.69    5.70
   4  -4  -6   93.29    5.20
   4   4  -6  101.09    5.20
   3  -4  -6    2.10    1.50
  -3  -4   6    3.40    1.40
   3  -4  -6    2.20    1.40
   3  -4  -6    1.20    1.20
  -3  -4   6    4.50    1.80
   3   4  -6    1.40    1.30
  -3   4   6    1.50    1.20
  -2  -4   6  148.79    7.60
   2  -4  -6  153.18    7.40
   2  -4  -6  160.68    6.50
  -2  -4   6  163.68    6.90
  -2   4   6  158.98    5.90
  -2   4   6  167.98    7.10
   2   4  -6  162.28    6.70
  -1  -4   6   78.19    4.90
   1  -4  -6   87.29    5.00
  -1  -4   6   79.29    4.00
  -1   4   6   74.49    3.10
   1   4  -6   78.29    3.90
  -1   4   6   78.59    4.40
   0  -4   6   93.09    4.60
   0  -4  -6   82.69    5.30
   0  -4   6   99.39    5.50
   0   4  -6   95.39    4.50
   0   4   6  103.89    5.20
   0   4   6  114.49    4.10
  -1  -4  -6    0.70    1.60
   1  -4   6    1.90    1.00
   1  -4   6    2.00    1.50
   1   4   6    0.40    1.30
  -1   4  -6   -0.40    0.90
  -2  -4  -6  181.28    8.50
   2  -4   6  173.48    7.00
   2  -4   6  184.58    8.40
   2   4   6  177.68    7.80
  -2   4  -6  186.38    7.40
   3  -4   6   66.09    3.50
   3  -4   6   81.89    4.90
  -3  -4  -6   76.99    4.90
  -3   4  -6   74.99    3.80
   3   4   6   74.99    4.40
  -3   4  -6   69.79    3.90
   4  -4   6   23.10    2.40
  -4  -4  -6   25.20    3.30
   4  -4   6   27.20    3.30
  -4   4  -6   27.50    2.60
  -4   4  -6   25.30    2.50
   4   4   6   30.10    3.20
  -5  -4  -6   46.20    4.50
   5  -4   6   38.50    4.00
  -5   4  -6   47.50    2.80
  -5   4  -6   45.50    3.60
   5   4   6   37.00    3.50
  -5   4  -6   40.80    3.00
  -6  -4  -6  229.38   10.70
   6  -4   6  232.48   11.00
   6  -4   6  225.18   10.10
   6   4   6  219.78    9.60
  -7  -4  -6  160.48    8.70
   7  -4   6  165.98    9.20
   7  -4   6  170.08    8.20
   7   4   6  169.28    7.90
   8  -4   6   32.70    4.70
  -8  -4  -6   26.60    4.10
   8  -4   6   31.70    3.60
   8   4   6   35.60    3.70
   9  -4   6    3.70    3.20
   9  -4   6    1.80    2.10
  -9  -4  -6    0.90    2.70
   9   4   6    0.40    1.90
  10  -4   6   32.30    5.20
  10  -4   6   23.40    3.60
 -10  -4  -6   24.40    4.40
  10   4   6   28.20    3.60
  11  -4   6   16.40    4.40
 -11  -4  -6   22.50    4.40
 -12  -4  -6   -0.30    2.90
  12  -4   6    1.80    3.50
 -13  -4  -6   -5.70    2.80
  13  -4   6   -1.90    4.20
 -14  -4  -6    3.90    4.20
  14  -4   6    4.50    4.20
  14  -5  -6   -1.90    4.10
 -14  -5   6    9.70    4.10
 -14   5   6    2.70    3.30
 -13  -5   6   -1.10    3.40
  13  -5  -6    0.40    4.10
 -13   5   6    1.40    3.00
 -12  -5   6    3.50    3.60
  12  -5  -6    6.40    4.10
 -12   5   6    6.00    2.80
 -11  -5   6   -0.10    3.00
  11  -5  -6   -1.90    3.10
 -11   5   6   -0.60    2.50
  10  -5  -6   22.40    4.20
 -10  -5   6   26.40    4.30
  10  -5  -6   29.20    5.00
  10   5  -6   36.20    4.90
 -10   5   6   27.20    4.10
   9  -5  -6    7.60    3.10
   9  -5  -6    1.70    2.90
  -9  -5   6    6.00    3.00
   9   5  -6    6.10    2.70
   9   5  -6    1.40    2.00
   8  -5  -6    8.30    2.30
   8  -5  -6    4.80    2.40
   8  -5  -6    2.80    2.40
  -8  -5   6    7.50    2.70
   8   5  -6    4.10    2.00
   8   5  -6    6.30    2.70
  -7  -5   6    9.30    2.80
  -7  -5   6   13.60    2.90
   7  -5  -6   13.50    2.80
   7  -5  -6    7.50    2.80
   7  -5  -6   12.00    2.90
   7   5  -6    9.60    2.60
   6  -5  -6    5.70    2.60
  -6  -5   6    8.40    2.60
   6  -5  -6    7.20    2.60
  -6  -5   6    9.30    2.50
   6  -5  -6    9.00    2.40
   6   5  -6    7.20    2.50
   5  -5  -6   12.40    2.70
  -5  -5   6   10.60    2.50
   5  -5  -6    8.30    2.30
   5  -5  -6   11.20    2.50
  -5  -5   6    8.80    2.60
   5   5  -6    8.60    2.30
   4  -5  -6   81.79    5.40
   4  -5  -6   77.59    4.90
  -4  -5   6   75.09    5.40
  -4  -5   6   77.09    5.00
   4   5  -6   67.59    4.50
   3  -5  -6    1.40    1.70
  -3  -5   6   -2.60    1.70
  -3  -5   6   -2.50    1.30
   3   5  -6   -1.00    1.40
  -3   5   6   -1.50    1.40
  -2  -5   6   11.30    2.70
  -2  -5   6   12.60    2.20
   2  -5  -6   16.10    2.80
  -2   5   6    5.70    1.90
   2   5  -6   11.70    2.00
   1  -5  -6    2.20    1.90
  -1  -5   6   -1.40    1.30
  -1  -5   6   -0.30    2.00
  -1   5   6   -0.30    1.40
   1   5  -6    0.80    1.40
   0  -5   6   -0.30    1.20
   0  -5  -6   -0.30    1.60
   0  -5   6    0.50    1.80
   0   5  -6    0.30    1.20
   0   5   6    0.80    1.50
   1  -5   6   13.10    2.70
  -1  -5  -6   15.80    2.90
   1   5   6   17.10    2.60
  -1   5  -6   14.20    2.10
   2  -5   6    0.50    1.80
  -2  -5  -6   -1.90    1.60
  -2   5  -6   -1.60    1.30
   2   5   6   -0.10    1.70
  -3  -5  -6    4.50    2.30
   3  -5   6    5.10    2.50
  -3   5  -6    5.40    1.70
   3   5   6    3.50    2.00
   4  -5   6   62.69    4.90
  -4  -5  -6   68.99    6.10
  -4   5  -6   68.89    4.10
  -4   5  -6   55.19    3.80
   4   5   6   69.29    4.60
  -5  -5  -6   28.10    4.10
   5  -5   6   23.90    3.70
  -5   5  -6   19.90    2.70
  -5   5  -6   19.70    2.50
   5   5   6   23.30    3.20
  -6  -5  -6   12.10    3.00
   6  -5   6    9.00    2.80
  -6   5  -6    9.80    2.20
   6   5   6    8.50    2.60
  -6   5  -6    8.10    2.20
  -7  -5  -6    1.30    2.40
   7  -5   6    0.50    2.40
  -7   5  -6    0.60    1.80
  -7   5  -6    0.30    1.70
   7   5   6   -0.10    1.80
  -8  -5  -6   13.00    3.60
   8  -5   6   14.70    3.20
   8  -5   6   24.20    4.50
   8   5   6   24.90    3.60
  -9  -5  -6    3.30    2.90
   9  -5   6    0.90    2.40
   9  -5   6    1.20    2.80
   9   5   6   -2.40    2.00
  10  -5   6    8.90    3.80
 -10  -5  -6    6.90    3.20
  10   5   6    3.80    2.60
  11  -5   6    2.70    3.70
 -11  -5  -6    3.30    3.30
 -12  -5  -6    5.70    4.10
  12  -5   6    9.90    4.80
 -12  -6   6   20.50    4.90
  12  -6  -6    5.70    4.50
 -12   6   6    1.50    3.10
 -11  -6   6    1.90    3.60
  11  -6  -6   -0.30    3.60
 -11   6   6    0.70    2.70
  10  -6  -6    2.20    3.20
 -10  -6   6   -1.80    2.50
   9  -6  -6    8.00    3.50
  -9  -6   6    8.10    3.40
  -9   6   6   14.40    3.10
   9   6  -6   11.70    3.00
   8  -6  -6   20.30    3.60
   8  -6  -6   15.50    3.80
  -8  -6   6   16.40    3.70
   8   6  -6   21.60    3.50
   7  -6  -6    2.30    2.40
   7  -6  -6    0.60    2.50
  -7  -6   6    0.60    2.60
  -7  -6   6   -1.20    2.50
   6  -6  -6   18.00    3.50
  -6  -6   6   14.30    3.30
   6  -6  -6   16.80    3.70
  -6  -6   6   17.20    3.60
   5  -6  -6   10.20    3.00
   5  -6  -6    4.40    2.60
  -5  -6   6    9.90    3.00
  -5  -6   6    9.80    2.90
  -5   6   6    3.20    2.40
  -4  -6   6   -0.90    2.10
  -4  -6   6   -2.90    2.10
   4  -6  -6   -1.40    1.80
   4   6  -6    4.80    2.30
  -4   6   6    0.20    1.90
  -3  -6   6   12.30    3.30
   3  -6  -6    4.60    2.30
  -3  -6   6   13.10    2.60
   3   6  -6   11.50    2.60
  -3   6   6   12.10    2.90
   2  -6  -6    1.70    2.40
  -2  -6   6    5.90    2.70
   2   6  -6    4.20    2.00
  -2   6   6    6.00    2.40
   1  -6  -6   14.50    2.90
  -1  -6   6   14.30    3.40
  -1   6   6    7.70    2.80
   1   6  -6   17.90    2.50
   0  -6   6    2.70    2.40
   0  -6  -6    5.20    2.60
   0   6  -6    1.70    1.70
   0   6   6    1.90    2.00
   1  -6   6    4.30    2.60
  -1  -6  -6    3.40    2.50
   1   6   6    2.50    2.50
  -1   6  -6    3.00    1.80
  -2  -6  -6    0.20    2.10
   2  -6   6   -2.20    2.30
   2   6   6   -0.40    2.20
  -2   6  -6    1.80    1.60
   3  -6   6   32.30    4.50
  -3  -6  -6   22.90    3.90
  -3   6  -6   24.80    2.90
   3   6   6   25.50    3.70
  -4  -6  -6   12.60    3.30
   4  -6   6   16.90    3.70
   4   6   6    9.00    2.90
  -4   6  -6   11.80    2.30
   5  -6   6    1.20    2.30
  -5  -6  -6   -1.00    2.20
  -5   6  -6    2.30    1.80
   5   6   6   -0.90    2.30
  -5   6  -6   -2.20    1.80
  -6  -6  -6   10.20    3.50
   6  -6   6    3.10    2.80
  -6   6  -6    5.40    2.20
   6   6   6    4.50    2.50
  -6   6  -6    3.80    1.90
   7  -6   6   11.00    3.50
  -7  -6  -6    8.00    3.50
   7   6   6    5.40    2.90
  -7   6  -6    8.50    2.60
  -7   6  -6   11.40    2.60
   8  -6   6    5.70    3.10
  -8  -6  -6   11.40    3.80
  -8   6  -6   13.00    2.90
   8   6   6   11.50    3.10
  -8   6  -6   15.50    3.20
  -9  -6  -6    1.80    3.00
   9  -6   6    2.90    3.10
  -9   6  -6   -0.10    2.50
  -9   6  -6    2.40    2.20
   9   6   6    4.20    2.80
 -10  -6  -6    1.90    3.40
 -10   6  -6   -2.70    2.30
 -10   6  -6   -1.70    2.40
  10   6   6    6.40    3.00
 -11  -6  -6   -2.20    3.80
 -11   6  -6    0.90    2.60
  -9  -7   6    9.70    4.10
   9   7  -6    6.00    3.40
   8  -7  -6    1.90    3.60
  -8  -7   6    5.50    3.20
   8   7  -6    4.80    3.10
  -8   7   6    0.60    2.80
  -7  -7   6    2.10    3.00
   7  -7  -6    5.10    3.30
  -7   7   6    1.10    2.70
   7   7  -6    4.60    3.00
   6  -7  -6   -2.80    2.80
  -6  -7   6   -1.10    2.60
  -6   7   6   -1.40    2.70
   5  -7  -6    7.60    3.30
  -5  -7   6   13.30    4.20
  -5   7   6   14.90    3.60
  -4  -7   6   -1.60    2.70
   4  -7  -6   -1.30    2.50
  -4   7   6   -0.40    2.60
   3  -7  -6    3.90    2.40
  -3  -7   6    0.10    2.70
  -3   7   6    2.70    2.80
   2  -7  -6    0.30    2.80
  -2  -7   6    2.00    3.00
  -2   7   6   -0.70    2.20
  -1  -7   6    3.00    3.10
   1  -7  -6   -0.10    2.20
  -1   7   6    0.40    2.70
   0  -7  -6    2.60    2.80
   0  -7   6    1.30    2.90
   0   7   6    4.00    2.90
   1  -7   6   -0.40    2.80
  -1  -7  -6    1.40    2.90
   1   7   6   -0.50    2.30
  -2  -7  -6    1.70    3.10
   2  -7   6   -1.40    2.50
   2   7   6    4.00    2.60
  -2   7  -6    0.20    2.20
  -3  -7  -6    0.90    2.40
   3  -7   6    4.10    3.30
   3   7   6    3.10    2.60
  -3   7  -6    4.00    2.10
   4  -7   6    0.10    2.60
  -4  -7  -6   -1.20    2.70
  -4   7  -6    0.50    2.00
   4   7   6    1.20    2.70
  -5  -7  -6    4.50    3.50
   5  -7   6   -1.40    2.90
  -5   7  -6    0.40    1.90
   5   7   6    0.30    2.90
   6  -7   6   -0.40    2.70
  -6  -7  -6   -3.10    2.50
   6   7   6   -0.80    2.80
  -6   7  -6    1.30    2.30
   7  -7   6    3.10    3.30
  -7  -7  -6    1.20    3.60
  -7   7  -6    1.60    2.50
   7   7   6    0.20    2.90
   8  -7   6    2.20    3.60
  -8  -7  -6    5.00    3.80
  -8   7  -6    0.50    2.50
   8   7   6    4.60    3.40
  -8   7  -6    0.60    2.50
  -5  -8   6   -3.90    3.40
  -5   8   6    2.90    3.30
  -4  -8   6   -0.20    3.60
   4  -8  -6    1.30    3.90
  -4   8   6   -2.50    3.00
  -3  -8   6   -1.40    3.60
   3  -8  -6   -3.10    3.20
  -3   8   6   -3.40    3.00
   2  -8  -6    1.40    3.00
  -2  -8   6    3.60    3.70
  -2   8   6    0.40    3.20
   1  -8  -6    0.70    3.20
  -1  -8   6    0.60    3.60
  -1   8   6    0.30    2.60
   0  -8   6    7.10    4.00
   0  -8  -6    6.50    3.50
   0   8   6    8.00    3.60
   1  -8   6    0.80    3.50
  -1  -8  -6    9.00    3.80
   1   8   6    0.40    3.00
   2  -8   6    0.60    3.40
  -2  -8  -6   -1.70    3.20
   2   8   6    2.80    3.30
  -3  -8  -6    0.00    2.70
   3  -8   6   -0.60    3.50
   3   8   6    0.70    3.20
  -4  -8  -6    6.10    3.60
   4  -8   6   -2.80    3.50
   4   8   6   -4.40    3.00
  17   0  -7   -2.10    4.60
 -17   0   7   -3.00    3.10
 -16   0   7    3.20    3.10
  16   0  -7    8.70    4.70
  15   0  -7   -0.10    2.90
 -15   0   7    2.60    2.80
 -14   0   7    5.00    3.10
  14   0  -7    1.70    3.00
  13   0  -7    2.20    2.80
 -13   0   7   -1.30    2.30
  12   0  -7    3.70    2.60
 -12   0   7   -0.50    2.20
  11   0  -7    1.10    2.30
 -11   0   7    0.50    1.60
 -10   0   7   -0.70    1.40
  10   0  -7    0.40    1.80
   9   0  -7    3.40    1.80
  -9   0   7    0.70    1.30
   8   0  -7    1.30    1.60
  -8   0   7    0.30    1.30
  -7   0   7   -0.50    0.90
   7   0  -7   -0.90    1.20
   6   0  -7    1.90    1.20
  -6   0   7    0.70    0.90
  -5   0   7   -0.10    0.70
   5   0  -7   -0.30    1.00
  -4   0   7    0.90    0.70
  -4   0   7   -0.30    0.30
   4   0  -7   -0.20    0.80
   3   0  -7   -0.30    0.80
   3   0  -7   -1.90    0.50
  -3   0   7   -0.60    0.40
   2   0  -7    0.00    0.50
   2   0  -7   -0.40    0.40
  -2   0   7    0.30    0.50
   1   0  -7   -0.70    0.40
  -1   0   7    0.30    0.70
   1   0  -7   -0.50    0.40
   0   0   7    0.40    0.60
   0   0  -7    0.50    0.40
   0   0  -7    0.60    0.40
  -1   0  -7   -1.00    0.40
  -1   0  -7   -1.10    0.30
  -1   0  -7   -1.10    0.30
   1   0   7   -0.50    0.70
   2   0   7   -0.20    0.70
   2   0   7   -0.80    0.60
  -2   0  -7   -0.60    0.40
   3   0   7   -0.90    0.80
  -3   0  -7   -0.50    0.50
   3   0   7   -0.60    0.80
   4   0   7   -0.10    0.90
   4   0   7    0.20    1.00
  -4   0  -7    0.40    0.70
   5   0   7   -0.50    1.00
  -5   0  -7   -1.20    0.80
   5   0   7   -0.20    0.90
  -6   0  -7    0.00    0.90
   6   0   7    1.90    1.60
   6   0   7    1.10    1.00
  -7   0  -7    1.10    1.20
   7   0   7    1.20    1.10
   7   0   7   -2.40    1.40
   8   0   7    0.50    1.00
  -8   0  -7    0.30    1.30
   8   0   7    3.30    2.00
  -9   0  -7    1.20    1.50
   9   0   7    0.50    1.20
   9   0   7    0.90    2.10
  10   0   7    1.90    2.50
 -10   0  -7   -1.40    1.60
  10   0   7   -0.30    1.30
  11   0   7    0.80    2.80
 -11   0  -7    3.10    2.10
 -12   0  -7   -0.10    2.20
  12   0   7    0.50    2.90
 -13   0  -7    0.10    2.30
  13   0   7    1.50    3.30
  14   0   7    3.20    4.00
 -14   0  -7    1.60    2.90
  15   0   7    2.60    3.60
 -15   0  -7   -2.30    2.80
 -16   0  -7    3.10    3.70
 -17  -1   7    0.00    3.30
  17  -1  -7    0.60    4.50
  17   1  -7   11.50    5.30
 -17   1   7    9.00    3.80
  16  -1  -7    3.40    4.40
 -16  -1   7    1.90    3.40
 -16   1   7   -1.90    3.10
  16   1  -7    0.00    3.80
 -15  -1   7    5.40    3.60
  15  -1  -7    3.70    4.00
 -15   1   7    4.80    3.20
  15   1  -7   -2.20    2.90
 -14  -1   7   13.50    3.70
  14  -1  -7   13.00    4.40
 -14   1   7    6.30    2.80
  14   1  -7    1.90    3.40
  13  -1  -7   75.19    7.00
 -13  -1   7   75.69    6.50
 -13   1   7   77.99    5.70
  13   1  -7   84.89    7.40
 -12  -1   7   26.90    3.70
  12  -1  -7   20.20    3.90
  12   1  -7   19.70    3.70
 -12   1   7   24.60    3.70
  11  -1  -7  110.59    6.90
 -11  -1   7  107.49    6.30
  11   1  -7  100.39    6.80
 -11   1   7  104.19    6.10
 -10  -1   7  133.49    6.80
  10  -1  -7  128.39    7.40
 -10   1   7  125.39    6.60
  10   1  -7  127.29    7.10
  -9  -1   7  163.28    7.60
   9  -1  -7  157.38    7.90
   9   1  -7  165.78    8.00
  -9   1   7  154.58    7.50
   8  -1  -7   99.09    5.50
  -8  -1   7   82.89    4.90
   8   1  -7   89.49    3.40
   8   1  -7   94.99    5.30
  -8   1   7   89.19    4.90
  -7  -1   7   76.49    4.00
   7  -1  -7   58.39    4.00
   7   1  -7   64.09    4.30
  -7   1   7   66.79    3.90
   7   1  -7   68.69    2.70
  -7   1   7   75.79    2.80
  -6  -1   7  399.36   15.20
  -6  -1   7  423.26   14.30
   6  -1  -7  425.76   15.60
   6   1  -7  429.76   15.80
  -6   1   7  409.36   15.30
  -6   1   7  427.96   14.00
   5  -1  -7   89.99    4.50
   5  -1  -7   78.29    4.20
  -5  -1   7   87.59    3.50
  -5  -1   7   89.79    4.10
  -5   1   7   86.39    3.30
   5   1  -7   92.59    4.50
   4  -1  -7 1277.57   43.40
   4  -1  -7 1238.78   43.50
  -4  -1   7 1286.57   42.80
  -4  -1   7 1284.57   43.10
  -4   1   7 1340.87   42.60
   4   1  -7 1314.27   43.70
   3  -1  -7  755.42   25.80
  -3  -1   7  771.02   25.40
  -3  -1   7  736.93   25.40
   3  -1  -7  763.22   25.70
   3   1  -7  754.52   25.80
  -3   1   7  745.63   25.20
   2  -1  -7  414.66   14.50
  -2  -1   7  428.56   14.50
  -2  -1   7  415.16   14.20
   2  -1  -7  412.96   14.70
   2   1  -7  409.76   14.50
  -2   1   7  431.16   14.30
   1  -1  -7  128.99    4.80
  -1  -1   7  122.39    5.00
  -1  -1   7  123.49    4.50
   1  -1  -7  126.29    5.10
   1   1  -7  128.89    4.90
  -1   1   7  126.79    4.90
   0  -1  -7  565.84   18.90
   0  -1   7  528.65   18.80
   0  -1  -7  533.05   18.10
   0   1  -7  542.85   18.40
   0   1   7  557.64   18.60
  -1  -1  -7 1166.38   37.60
   1  -1   7 1148.39   38.50
  -1  -1  -7 1126.09   38.40
   1   1   7 1167.28   38.30
  -1   1  -7 1139.79   37.90
  -1   1  -7 1112.79   38.00
   2  -1   7 2483.85   83.79
  -2  -1  -7 2508.15   83.79
  -2   1  -7 2551.94   83.29
  -2   1  -7 2541.05   82.89
  -2   1  -7 2489.35   83.29
   2   1   7 2516.75   83.79
   2   1   7 2647.73   83.39
   3  -1   7    4.20    1.20
  -3  -1  -7    3.50    1.00
   3  -1   7    7.10    1.20
  -3   1  -7    6.10    0.80
   3   1   7    4.00    1.10
   3   1   7    3.10    0.90
   4  -1   7 1286.97   44.20
   4  -1   7 1323.57   43.60
  -4  -1  -7 1272.67   43.70
   4   1   7 1263.77   44.10
   4   1   7 1309.67   43.50
  -4   1  -7 1299.67   42.90
  -5  -1  -7  939.71   31.80
   5  -1   7  932.51   31.50
   5  -1   7  906.31   32.20
   5   1   7  914.91   31.50
   5   1   7  889.71   32.40
  -5   1  -7  927.31   31.00
  -6  -1  -7   69.49    4.10
   6  -1   7   73.19    3.80
   6  -1   7   72.39    4.60
   6   1   7   75.99    4.10
  -6   1  -7   70.39    3.50
   6   1   7   61.59    4.60
   7  -1   7  119.89    5.60
   7  -1   7  139.69    7.00
  -7  -1  -7  115.29    6.00
   7   1   7  123.89    6.90
   7   1   7  131.39    6.30
  -7   1  -7  122.29    5.50
   8  -1   7  118.39    6.90
   8  -1   7  125.59    5.60
  -8  -1  -7  111.09    5.90
  -8   1  -7  114.59    5.50
   8   1   7  115.39    6.70
   8   1   7  112.69    6.20
   9  -1   7   55.69    5.40
   9  -1   7   60.49    3.60
  -9  -1  -7   55.59    4.70
  -9   1  -7   57.29    3.80
   9   1   7   55.49    4.80
   9   1   7   67.59    5.40
 -10  -1  -7    3.10    2.30
  10  -1   7    4.70    2.60
  10  -1   7    7.40    1.80
  10   1   7   10.10    2.70
  10   1   7    6.80    2.30
 -10   1  -7    3.00    1.80
 -11  -1  -7   36.40    4.20
  11  -1   7   31.40    4.60
  11   1   7   36.50    4.50
 -11   1  -7   33.30    3.60
 -12  -1  -7   35.70    4.50
  12  -1   7   35.60    5.20
  12   1   7   31.00    4.70
 -12   1  -7   37.50    4.10
  13  -1   7   22.60    4.80
 -13  -1  -7   26.40    4.40
 -13   1  -7   31.30    4.00
  13   1   7   23.50    4.80
 -14  -1  -7    0.50    3.00
  14  -1   7   -4.80    3.60
 -14   1  -7    0.90    2.80
  14   1   7    0.30    3.30
  15  -1   7    4.10    4.30
 -15  -1  -7    8.90    3.90
  15   1   7    5.50    4.30
 -15   1  -7    9.10    3.10
  17  -2  -7   -6.70    4.10
 -17  -2   7   -1.80    3.70
 -17   2   7    5.10    3.40
  16  -2  -7   -2.80    4.00
 -16  -2   7   -1.70    3.10
  16   2  -7    2.90    4.00
 -16   2   7    0.40    3.10
  15  -2  -7    0.10    3.90
 -15  -2   7    0.00    2.70
 -15   2   7    2.20    2.80
  15   2  -7    6.10    4.00
 -14  -2   7   16.70    4.00
  14  -2  -7   15.00    4.30
  14   2  -7   13.60    3.80
 -14   2   7   13.60    3.60
  13  -2  -7   -6.60    2.70
 -13  -2   7    1.20    2.50
  13   2  -7    2.00    2.90
 -13   2   7    0.30    2.50
 -12  -2   7   19.50    3.50
  12  -2  -7   11.30    3.50
  12   2  -7   16.90    3.80
 -12   2   7   12.30    3.00
 -11  -2   7   14.50    2.90
  11  -2  -7   12.70    3.60
 -11   2   7   11.00    2.50
  11   2  -7    9.70    2.80
  10  -2  -7   78.09    5.80
 -10  -2   7   85.59    5.40
  10   2  -7   88.99    5.70
 -10   2   7   85.09    5.40
   9  -2  -7    1.70    1.90
  -9  -2   7    9.60    2.20
  -9   2   7    7.70    2.20
   9   2  -7    7.40    2.30
   8  -2  -7   -1.00    1.40
  -8  -2   7    0.20    1.20
   8   2  -7    0.30    1.50
  -8   2   7   -1.10    1.10
  -8   2   7    0.00    0.70
   8   2  -7   -0.40    0.80
   7  -2  -7   27.60    3.00
   7  -2  -7   31.50    3.30
  -7  -2   7   23.70    2.60
  -7  -2   7   27.00    2.20
   7   2  -7   30.10    3.20
  -7   2   7   26.40    1.70
  -6  -2   7    0.70    1.10
   6  -2  -7    2.50    1.30
   6  -2  -7    0.80    1.30
  -6  -2   7    0.30    0.80
   6   2  -7    1.60    1.30
  -6   2   7    1.40    0.70
  -5  -2   7   16.10    1.80
   5  -2  -7   15.20    2.00
   5  -2  -7   15.90    2.00
  -5  -2   7   16.10    1.70
   5   2  -7   11.70    1.90
  -5   2   7   16.80    1.50
  -4  -2   7   37.30    2.30
   4  -2  -7   47.90    2.90
   4  -2  -7   43.70    2.70
  -4  -2   7   41.90    2.60
  -4   2   7   37.10    2.20
   4   2  -7   40.20    2.80
   3  -2  -7   92.19    4.00
   3  -2  -7   88.99    4.50
  -3  -2   7   96.99    4.30
  -3  -2   7   90.89    3.90
   3   2  -7   91.89    4.30
  -3   2   7   92.99    3.90
   2  -2  -7   97.19    3.90
   2  -2  -7   88.99    4.50
  -2  -2   7  100.69    4.50
  -2  -2   7   98.39    3.90
  -2   2   7   96.69    4.10
   2   2  -7   94.59    4.20
   1  -2  -7  131.09    5.80
  -1  -2   7  135.59    5.00
   1  -2  -7  142.19    4.90
  -1  -2   7  132.09    5.70
  -1   2   7  132.39    5.40
   1   2  -7  139.09    5.40
   0  -2  -7  426.56   15.80
   0  -2   7  444.26   14.80
   0  -2   7  439.36   15.70
   0   2   7  436.76   15.30
   0   2  -7  436.06   15.20
   1  -2   7   73.09    3.70
  -1  -2  -7   65.19    3.70
   1   2   7   73.29    3.50
  -1   2  -7   72.99    3.30
   2  -2   7    4.20    1.20
  -2  -2  -7    1.90    1.00
  -2   2  -7    3.80    0.90
   2   2   7    3.10    1.00
  -2   2  -7    4.70    0.50
  -2   2  -7    4.10    0.80
  -3  -2  -7   18.50    2.20
   3  -2   7   12.60    2.10
   3  -2   7   16.10    1.90
  -3   2  -7   17.40    1.00
   3   2   7   17.30    1.30
   3   2   7   15.90    1.70
   4  -2   7   -0.50    1.00
  -4  -2  -7    1.60    1.20
   4  -2   7    0.50    1.20
   4   2   7    0.80    1.10
  -4   2  -7    0.70    0.50
   4   2   7    0.00    0.80
   5  -2   7    9.60    1.70
   5  -2   7   12.70    2.50
  -5  -2  -7   14.20    2.20
   5   2   7   11.40    1.80
   5   2   7   13.20    1.60
  -5   2  -7   11.60    1.20
  -6  -2  -7   19.40    2.60
   6  -2   7   19.20    3.00
   6  -2   7   20.70    2.30
   6   2   7   19.80    2.30
  -6   2  -7   21.90    1.80
   6   2   7   21.40    2.30
  -7  -2  -7    2.30    1.60
   7  -2   7    0.90    1.30
   7  -2   7    0.20    1.90
   7   2   7    1.90    1.50
  -7   2  -7    1.60    1.00
   7   2   7    2.80    1.60
   8  -2   7    2.90    2.30
   8  -2   7    1.50    1.40
  -8  -2  -7   -0.30    1.80
   8   2   7    2.20    1.90
   8   2   7    4.20    1.90
  -8   2  -7    4.30    1.40
   9  -2   7   10.30    3.00
  -9  -2  -7   12.90    2.90
   9  -2   7    8.50    1.80
   9   2   7   10.30    2.50
  -9   2  -7    8.20    1.80
   9   2   7   10.10    2.80
 -10  -2  -7    5.60    2.30
  10  -2   7   -1.00    2.40
  10  -2   7    5.00    1.80
  10   2   7    4.10    2.20
 -10   2  -7    3.50    1.80
  10   2   7    6.20    2.80
 -11  -2  -7   -1.00    2.50
  11  -2   7   -0.80    2.70
  11   2   7    0.30    2.60
 -11   2  -7    6.10    2.10
  12  -2   7    5.30    3.50
 -12  -2  -7    1.70    2.80
  12   2   7    2.80    2.80
 -12   2  -7    5.10    2.20
  13  -2   7    0.10    3.60
 -13  -2  -7    0.60    2.80
 -13   2  -7    4.50    3.10
  13   2   7    8.30    3.70
  14  -2   7    8.90    4.30
 -14  -2  -7    6.90    3.70
  14   2   7    2.70    3.80
  15  -2   7    1.00    4.00
 -15  -2  -7   -0.80    3.00
  16  -3  -7    3.40    4.70
 -16  -3   7   -3.60    3.70
  16   3  -7   -1.00    3.80
 -16   3   7   -0.40    3.40
  15  -3  -7   11.40    4.90
 -15  -3   7    4.50    4.00
  15   3  -7    7.60    4.00
 -15   3   7   18.20    4.00
  14  -3  -7    4.20    4.00
 -14  -3   7    7.70    3.90
  14   3  -7   18.10    4.30
 -14   3   7   11.00    3.20
 -13  -3   7    1.90    2.60
  13  -3  -7    2.20    3.10
 -13   3   7    0.50    2.60
  13   3  -7   -0.40    2.70
  12  -3  -7   -0.30    2.90
 -12  -3   7    2.00    2.80
 -12   3   7    0.50    2.30
  12   3  -7   -1.20    2.40
 -11  -3   7   84.09    6.10
  11  -3  -7   69.19    6.50
  11   3  -7   66.29    5.80
 -11   3   7   68.99    5.10
 -10  -3   7   67.09    5.10
  10  -3  -7   87.49    7.30
 -10   3   7   82.99    5.20
  10   3  -7   70.29    5.20
  -9  -3   7   33.70    3.70
   9  -3  -7   28.10    3.80
  -9   3   7   31.20    3.50
   9   3  -7   28.70    3.70
   8  -3  -7    2.40    2.10
   8  -3  -7    3.20    2.10
  -8  -3   7    1.10    1.30
  -8  -3   7    0.50    1.50
  -8   3   7    2.10    1.10
   8   3  -7    0.40    1.80
  -7  -3   7  194.18    8.00
   7  -3  -7  187.88    8.80
  -7  -3   7  174.48    8.30
   7  -3  -7  195.38    8.80
   7   3  -7  189.98    8.60
  -7   3   7  197.38    7.50
  -6  -3   7  217.18    8.90
  -6  -3   7  226.48    9.20
   6  -3  -7  208.18    9.40
   6  -3  -7  216.28    9.40
  -6   3   7  220.78    8.40
   6   3  -7  220.58    9.40
  -5  -3   7   25.50    2.60
   5  -3  -7   24.40    2.70
   5  -3  -7   20.60    2.60
  -5  -3   7   22.00    2.30
   5   3  -7   28.90    2.90
  -5   3   7   24.60    2.10
   4  -3  -7   60.59    3.80
   4  -3  -7   58.59    3.50
  -4  -3   7   65.89    3.80
  -4  -3   7   52.49    3.30
   4   3  -7   58.69    3.60
  -4   3   7   60.19    3.20
  -3  -3   7   13.90    1.70
   3  -3  -7   14.80    1.70
   3  -3  -7   12.70    2.00
  -3  -3   7   12.90    2.00
  -3   3   7   12.70    1.60
   3   3  -7   15.10    1.80
   2  -3  -7   85.29    3.80
  -2  -3   7   86.09    4.60
  -2  -3   7   90.19    4.00
   2  -3  -7   91.29    4.70
  -2   3   7   80.79    4.10
   2   3  -7   85.19    4.10
  -1  -3   7    0.70    1.20
   1  -3  -7    1.20    0.60
   1  -3  -7    1.60    1.20
  -1  -3   7    0.90    0.70
   1   3  -7    0.10    0.90
  -1   3   7    0.90    0.90
   0  -3   7  129.39    6.20
   0  -3  -7  140.79    6.40
   0  -3   7  138.89    5.30
   0   3  -7  135.59    5.50
   0   3   7  132.29    5.80
  -1  -3  -7  704.93   25.30
   1  -3   7  703.03   23.90
   1  -3   7  715.23   25.30
   1   3   7  708.83   24.70
  -1   3  -7  726.63   24.40
   2  -3   7   52.49    2.40
   2  -3   7   59.19    3.60
  -2  -3  -7   50.99    3.50
  -2   3  -7   54.29    3.00
   2   3   7   47.10    3.10
  -2   3  -7   51.49    2.80
   3  -3   7   34.70    3.20
  -3  -3  -7   34.60    3.40
   3  -3   7   36.30    2.00
  -3   3  -7   34.50    2.40
   3   3   7   39.30    3.10
  -3   3  -7   35.10    2.30
  -4  -3  -7  188.88    8.60
   4  -3   7  193.98    8.80
   4  -3   7  201.88    8.40
  -4   3  -7  189.18    7.60
  -4   3  -7  197.88    7.80
  -4   3  -7  187.68    7.00
   4   3   7  190.58    6.90
   4   3   7  180.48    7.90
   5  -3   7  254.57   10.40
   5  -3   7  252.77   11.20
  -5  -3  -7  250.17   10.80
  -5   3  -7  241.28    9.10
   5   3   7  257.97    9.30
   5   3   7  255.27   10.10
  -6  -3  -7   71.99    4.90
   6  -3   7   76.49    5.40
   6  -3   7   70.79    4.50
   6   3   7   74.49    3.90
  -6   3  -7   74.09    3.60
   6   3   7   75.39    4.40
   7  -3   7   32.70    3.10
  -7  -3  -7   21.30    3.20
   7  -3   7   25.60    4.00
   7   3   7   29.00    3.20
  -7   3  -7   27.50    2.30
   7   3   7   26.40    3.00
  -8  -3  -7   24.80    3.60
   8  -3   7   23.00    3.90
   8  -3   7   25.80    3.00
  -8   3  -7   18.20    2.10
   8   3   7   17.40    2.60
   9  -3   7   40.40    3.80
  -9  -3  -7   39.00    4.50
   9  -3   7   31.80    4.80
   9   3   7   37.40    3.90
  10  -3   7   15.20    2.80
 -10  -3  -7   18.50    3.70
  10  -3   7   14.20    3.90
  10   3   7   12.90    3.10
 -11  -3  -7    2.90    2.70
  11  -3   7    3.10    3.60
 -12  -3  -7   12.50    3.60
  12  -3   7   13.20    4.30
  13  -3   7   10.70    4.60
 -13  -3  -7    7.90    3.90
  14  -3   7    0.90    4.00
 -14  -3  -7    0.60    3.20
  15  -4  -7    3.70    4.10
 -15  -4   7    6.60    4.00
  15   4  -7    4.20    3.70
 -15   4   7    8.60    3.60
 -14  -4   7    5.00    4.00
  14  -4  -7   -2.20    3.10
 -14   4   7    2.40    3.10
  14   4  -7    5.70    3.70
  13  -4  -7   -1.90    3.30
 -13  -4   7    8.80    3.70
  13   4  -7    8.50    3.40
 -13   4   7    7.70    3.10
  12  -4  -7    0.70    3.30
 -12  -4   7    1.40    2.90
  12   4  -7    5.40    2.90
 -12   4   7    5.10    2.90
 -11  -4   7    8.60    3.20
  11  -4  -7    6.80    3.10
 -11   4   7    9.70    2.80
  11   4  -7    4.80    2.80
  10  -4  -7   20.90    4.20
 -10  -4   7   20.60    3.50
 -10   4   7   17.60    3.30
  10   4  -7   19.20    3.50
   9  -4  -7    1.60    2.40
  -9  -4   7    2.00    2.00
   9  -4  -7    2.00    2.20
   9   4  -7    0.00    1.60
   9   4  -7   -1.40    2.00
  -9   4   7    3.30    2.10
   8  -4  -7   10.20    2.20
   8  -4  -7   13.50    3.00
  -8  -4   7   14.50    2.80
   8  -4  -7   14.90    3.20
  -8  -4   7   12.30    2.40
   8   4  -7   19.10    3.20
   7  -4  -7    9.00    2.50
   7  -4  -7    9.50    2.10
  -7  -4   7   11.60    2.60
  -7  -4   7   14.00    2.50
   7  -4  -7   11.70    2.70
   7   4  -7   17.40    3.00
   6  -4  -7    4.60    1.90
   6  -4  -7    4.30    2.00
   6  -4  -7    1.50    1.60
  -6  -4   7    5.80    2.00
  -6  -4   7    4.90    1.90
   6   4  -7    5.80    2.00
  -6   4   7    3.20    1.50
  -5  -4   7  102.89    5.60
  -5  -4   7  113.79    6.00
   5  -4  -7  101.59    5.70
   5  -4  -7  110.99    6.10
  -5   4   7  111.19    5.30
   5   4  -7  115.19    5.90
  -4  -4   7   54.49    4.20
   4  -4  -7   58.09    4.70
  -4  -4   7   59.59    3.80
   4  -4  -7   55.49    3.70
  -4   4   7   58.19    3.50
   4   4  -7   62.49    3.90
   3  -4  -7   36.80    3.60
   3  -4  -7   37.90    2.80
  -3  -4   7   46.30    3.10
  -3  -4   7   35.10    3.50
  -3   4   7   43.60    3.00
   3   4  -7   42.80    3.10
  -2  -4   7    1.00    1.40
  -2  -4   7   -0.60    1.00
   2  -4  -7    1.50    0.90
   2  -4  -7    0.90    1.50
   2   4  -7    0.90    1.10
  -2   4   7    1.50    1.30
   1  -4  -7    1.40    1.70
  -1  -4   7    0.20    0.90
  -1  -4   7    0.70    1.60
  -1   4   7   -1.80    1.10
  -1   4   7    0.10    0.50
   1   4  -7    0.10    1.10
   0  -4   7   -1.70    1.20
   0  -4  -7   -0.30    1.40
   0  -4   7    0.90    1.00
   0   4  -7    1.20    1.10
   0   4   7    0.00    1.30
   1  -4   7    0.50    1.30
   1  -4   7    1.40    0.90
  -1  -4  -7    1.10    1.50
  -1   4  -7    0.80    1.10
   1   4   7   -0.10    1.20
   2  -4   7    9.80    1.30
   2  -4   7    9.80    2.20
  -2  -4  -7    7.70    2.10
   2   4   7   10.10    2.00
  -2   4  -7    8.60    1.60
   3  -4   7    3.70    1.80
  -3  -4  -7    4.00    2.00
  -3   4  -7    5.60    1.40
   3   4   7    7.20    1.80
  -3   4  -7    4.50    1.50
  -4  -4  -7    1.60    1.80
   4  -4   7    0.70    1.60
   4   4   7    0.00    1.50
  -4   4  -7    0.10    1.20
  -4   4  -7    0.20    1.20
   5  -4   7   30.00    3.40
  -5  -4  -7   22.70    3.40
  -5   4  -7   26.20    2.90
   5   4   7   22.80    2.80
  -5   4  -7   32.40    2.90
   6  -4   7    0.00    2.30
  -6  -4  -7    3.00    2.20
   6  -4   7    1.20    1.80
   6   4   7   -0.10    1.80
  -7  -4  -7    0.40    2.00
   7  -4   7    4.50    2.10
   7  -4   7    1.20    2.60
   7   4   7   -0.70    1.90
  -8  -4  -7    1.00    2.30
   8  -4   7    7.40    2.50
   8  -4   7    9.90    3.60
   8   4   7    4.90    2.10
  -9  -4  -7   26.20    4.20
   9  -4   7   34.30    4.00
   9  -4   7   32.70    5.10
   9   4   7   31.90    3.60
 -10  -4  -7    2.60    2.80
  10  -4   7   -1.30    1.90
  10  -4   7   -3.20    3.00
  10   4   7   -2.10    2.10
 -11  -4  -7    2.40    2.80
  11  -4   7    1.40    3.40
 -12  -4  -7    1.20    3.50
  12  -4   7    7.30    4.10
  13  -4   7   10.90    5.20
 -13  -4  -7   -3.90    3.40
 -14  -5   7   10.30    4.60
  14  -5  -7    3.50    4.20
 -14   5   7   10.80    3.80
 -13  -5   7    1.30    3.60
  13  -5  -7    3.30    3.90
 -13   5   7   -2.80    2.80
 -12  -5   7    6.60    3.20
  12  -5  -7    6.60    3.90
 -12   5   7   -0.10    2.80
  11  -5  -7   22.60    4.80
 -11  -5   7   25.20    4.30
 -11   5   7   19.00    3.50
  11   5  -7   18.60    4.20
  10  -5  -7   69.89    7.20
  10  -5  -7   64.39    6.30
 -10  -5   7   60.89    6.20
  10   5  -7   56.99    5.60
   9  -5  -7   15.20    3.70
  -9  -5   7   17.00    3.40
   9  -5  -7   11.70    3.60
  -9   5   7   16.40    3.00
   9   5  -7   16.80    3.40
   9   5  -7   18.10    3.00
   8  -5  -7    0.70    2.50
  -8  -5   7    0.80    2.00
  -8  -5   7   -1.10    1.90
   8  -5  -7    0.90    2.40
  -8   5   7    2.20    1.80
   8   5  -7    1.50    2.20
   7  -5  -7   74.29    5.70
  -7  -5   7   75.49    5.50
   7  -5  -7   68.49    5.00
   7  -5  -7   90.49    6.00
  -7  -5   7   70.29    5.40
  -7   5   7   94.99    5.20
   7   5  -7   92.89    5.80
  -6  -5   7    6.20    2.40
   6  -5  -7    6.40    2.50
   6  -5  -7    4.60    2.50
  -6  -5   7    5.50    2.10
   6   5  -7    3.50    2.10
  -6   5   7    5.40    1.90
  -5  -5   7    9.10    2.30
  -5  -5   7    7.90    2.60
   5  -5  -7    8.30    2.50
   5   5  -7    8.60    2.30
  -5   5   7    6.20    2.00
   4  -5  -7   40.90    4.20
  -4  -5   7   39.90    4.50
  -4  -5   7   42.90    4.10
   4   5  -7   51.09    4.10
  -4   5   7   39.90    3.70
   3  -5  -7   77.89    5.30
  -3  -5   7   85.29    5.80
  -3  -5   7   83.69    4.90
  -3   5   7   85.39    4.90
   3   5  -7   75.39    4.70
   2  -5  -7   19.50    3.20
  -2  -5   7   21.10    2.70
  -2  -5   7   20.40    3.20
  -2   5   7   18.70    2.80
   2   5  -7   21.90    2.60
  -1  -5   7    2.10    1.80
   1  -5  -7    4.00    2.00
  -1  -5   7    2.70    1.60
  -1   5   7    4.10    2.00
   1   5  -7    2.20    1.50
   0  -5   7    7.90    2.30
   0  -5  -7   10.60    2.60
   0   5  -7   10.60    1.90
   0   5   7    3.80    1.90
   1  -5   7   99.09    6.30
  -1  -5  -7   99.09    6.10
   1   5   7   91.09    5.40
  -1   5  -7   97.59    4.80
   2  -5   7   34.20    4.00
  -2  -5  -7   38.20    4.20
  -2   5  -7   36.70    3.10
   2   5   7   32.90    3.50
   3  -5   7    3.10    2.10
  -3  -5  -7   -1.00    1.80
  -3   5  -7    2.10    1.60
   3   5   7    0.90    1.60
  -4  -5  -7   55.59    5.40
   4  -5   7   64.59    5.60
  -4   5  -7   63.49    4.00
   4   5   7   58.69    4.40
  -4   5  -7   66.59    4.20
   5  -5   7  109.49    6.60
  -5  -5  -7  116.89    7.20
  -5   5  -7  107.59    5.50
   5   5   7  106.99    6.20
  -5   5  -7  110.29    5.80
  -6  -5  -7    3.90    2.80
   6  -5   7    4.30    2.40
   6   5   7    4.80    2.40
  -6   5  -7    3.00    1.80
  -6   5  -7    7.30    2.30
   7  -5   7    3.20    2.10
  -7  -5  -7    4.60    3.00
  -7   5  -7    6.00    2.30
  -7   5  -7    4.50    2.10
   7   5   7    0.90    1.90
  -8  -5  -7   25.00    4.30
   8  -5   7   17.00    3.50
  -8   5  -7   26.70    3.40
   8   5   7   20.80    3.60
  -8   5  -7   23.10    3.30
   9  -5   7   15.70    3.40
   9  -5   7   13.50    4.30
  -9  -5  -7   17.90    4.20
   9   5   7   22.20    3.50
 -10  -5  -7    1.00    2.90
  10  -5   7    6.00    3.90
  10  -5   7   -1.50    2.60
  10   5   7    0.20    2.40
 -11  -5  -7   -0.60    3.00
  11  -5   7   -3.10    3.80
  12  -5   7    9.80    4.40
 -12  -5  -7   12.90    4.50
 -12  -6   7    6.00    4.10
  12  -6  -7    1.00    4.20
 -12   6   7    1.00    3.10
 -11  -6   7   32.10    5.50
 -11   6   7   29.90    4.50
  10  -6  -7   -2.80    3.00
 -10  -6   7    1.40    2.70
   9  -6  -7    2.80    3.10
  -9  -6   7   -3.70    2.70
   9   6  -7    1.90    2.60
   8  -6  -7    0.40    2.50
  -8  -6   7   -0.10    2.40
  -8   6   7    1.40    2.40
   8   6  -7    0.00    2.30
  -7  -6   7   14.90    3.30
  -7  -6   7   12.60    3.20
   7  -6  -7   19.20    3.60
  -7   6   7   20.30    3.30
   6  -6  -7   -2.90    1.90
  -6  -6   7   -2.30    2.20
  -6  -6   7   -3.90    2.00
  -6   6   7   -1.40    2.10
   5  -6  -7   -2.50    2.10
  -5  -6   7   -0.60    2.40
  -5  -6   7   -0.60    1.90
  -5   6   7   -1.50    2.00
   5   6  -7    2.80    2.30
  -4  -6   7   13.10    2.90
  -4  -6   7    6.90    2.80
   4  -6  -7   12.00    3.30
  -4   6   7    8.90    2.80
   4   6  -7   15.00    2.90
  -3  -6   7   15.30    3.50
   3  -6  -7   16.30    3.20
   3   6  -7   27.50    3.30
  -3   6   7   19.30    3.40
   2  -6  -7    1.10    2.30
  -2  -6   7   -0.60    2.20
  -2   6   7   -0.80    2.10
   2   6  -7    4.10    2.00
  -1  -6   7   18.60    3.60
   1  -6  -7   11.10    2.90
   1   6  -7   16.30    2.50
  -1   6   7   21.50    3.40
   0  -6   7    0.50    2.40
   0  -6  -7    5.50    2.70
   0   6  -7    5.60    1.90
   0   6   7    5.80    2.30
   1  -6   7    6.00    2.80
  -1  -6  -7    5.80    3.00
  -1   6  -7    6.10    2.00
   1   6   7    3.30    2.40
   2  -6   7   19.70    3.90
  -2  -6  -7   15.70    3.70
  -2   6  -7   17.80    2.50
   2   6   7   15.10    3.00
  -3  -6  -7   -0.30    2.20
   3  -6   7    3.40    2.80
  -3   6  -7    1.60    1.70
   3   6   7    0.30    2.10
  -4  -6  -7   -1.20    2.70
   4  -6   7   -2.20    2.50
  -4   6  -7   -1.60    1.70
   4   6   7    0.80    2.10
  -5  -6  -7    2.10    3.00
   5  -6   7    7.00    3.20
   5   6   7    7.30    2.90
  -5   6  -7    4.80    2.20
  -6  -6  -7    0.20    3.20
   6  -6   7   -2.50    2.20
  -6   6  -7   -4.10    1.70
  -6   6  -7   -0.90    2.10
   6   6   7    3.90    2.40
   7  -6   7    2.00    2.90
  -7  -6  -7   -1.00    2.70
  -7   6  -7    1.80    2.00
  -7   6  -7   -0.30    1.90
   7   6   7   -0.10    2.50
   8  -6   7    4.00    3.10
  -8  -6  -7    7.70    3.80
  -8   6  -7    2.50    2.30
  -8   6  -7   -1.00    1.90
   8   6   7    2.70    2.80
   9  -6   7    3.40    3.00
  -9  -6  -7    1.10    3.10
  -9   6  -7    6.40    2.90
  -9   6  -7    2.70    2.20
   9   6   7   -0.60    2.40
 -10  -6  -7   -4.20    3.30
 -10   6  -7    3.20    2.50
 -10   6  -7    3.50    2.80
  10   6   7    0.70    3.00
  -9  -7   7    4.80    3.70
   9  -7  -7    3.50    4.30
   9   7  -7    2.40    3.00
   8  -7  -7    8.50    3.80
  -8  -7   7   15.10    4.50
   8   7  -7    6.80    3.20
  -8   7   7    6.80    3.20
   7  -7  -7    9.40    3.40
  -7  -7   7   -3.10    3.00
  -7   7   7    4.60    3.00
   7   7  -7    2.60    3.10
  -6  -7   7   -7.10    2.80
   6  -7  -7    2.80    3.00
  -6   7   7    4.80    3.00
  -5  -7   7    3.10    3.20
   5  -7  -7    1.90    2.50
  -5   7   7   -0.50    2.50
  -4  -7   7    4.00    2.90
   4  -7  -7    5.00    2.90
  -4   7   7   -0.20    2.30
  -3  -7   7    1.80    2.90
   3  -7  -7   -0.10    2.30
  -3   7   7    1.90    2.70
   2  -7  -7    5.20    3.30
  -2  -7   7    6.20    3.20
  -2   7   7    7.80    2.80
  -1  -7   7   -0.90    2.90
   1  -7  -7    0.30    2.50
  -1   7   7    2.90    2.70
   0  -7   7    6.40    3.10
   0  -7  -7   10.30    3.50
   0   7   7    1.70    2.50
   1  -7   7   16.30    3.80
  -1  -7  -7   18.00    4.20
   1   7   7   17.10    3.60
  -1   7  -7   30.70    3.70
  -2  -7  -7   12.90    3.40
   2  -7   7    7.20    3.40
   2   7   7   11.10    3.50
  -2   7  -7   15.00    2.80
  -3  -7  -7   -1.00    3.00
   3  -7   7   -3.50    2.90
  -3   7  -7   -0.70    2.00
   3   7   7    1.80    2.80
   4  -7   7    8.90    3.40
  -4  -7  -7    7.80    3.40
   4   7   7   14.60    3.80
  -4   7  -7    6.70    2.40
  -5  -7  -7    1.20    3.40
   5  -7   7    1.50    2.90
   5   7   7    3.10    3.00
  -5   7  -7    4.60    2.30
  -6  -7  -7   -1.10    2.90
   6  -7   7    4.10    3.10
   6   7   7    1.20    2.70
  -6   7  -7    5.10    2.50
   7  -7   7    0.60    3.10
  -7  -7  -7   -2.10    2.90
  -7   7  -7   -2.00    2.30
   7   7   7   -3.60    2.70
  -8  -7  -7    0.00    3.80
   8  -7   7    1.60    3.60
  -8   7  -7    4.30    2.70
   8   7   7    4.80    3.40
  -8   7  -7    6.50    2.70
  -5  -8   7    3.80    3.90
   5  -8  -7    1.90    3.70
  -5   8   7    4.10    3.50
   4  -8  -7    1.90    3.60
  -4  -8   7    5.60    4.10
  -4   8   7   -0.60    2.80
  -3  -8   7    3.50    4.00
   3  -8  -7    5.40    3.70
  -3   8   7    3.20    3.40
  -2  -8   7    3.20    3.90
   2  -8  -7   -1.80    3.20
  -2   8   7   -1.50    3.10
  -1  -8   7   -8.80    3.10
   1  -8  -7    3.90    3.50
  -1   8   7   -1.10    2.60
   0  -8   7    3.00    3.60
   0  -8  -7    2.60    2.90
   0   8   7    0.50    3.40
   1  -8   7   -1.30    3.30
  -1  -8  -7    1.40    3.10
   1   8   7   -0.90    3.10
   2  -8   7   -3.00    2.90
  -2  -8  -7    7.20    3.70
   2   8   7   -2.40    2.90
   3  -8   7   -2.80    3.00
  -3  -8  -7   -3.30    2.50
   3   8   7    0.50    3.30
  17   0  -8    3.50    4.90
 -17   0   8   14.20    4.70
 -16   0   8    4.00    3.20
  16   0  -8   -0.40    4.20
  15   0  -8   10.40    4.30
 -15   0   8   13.40    3.60
  14   0  -8   10.20    3.70
 -14   0   8   12.20    3.30
  13   0  -8  135.89    8.50
 -13   0   8  125.69    7.60
  12   0  -8  163.08    9.40
 -12   0   8  163.28    8.50
 -11   0   8    5.60    2.20
  11   0  -8    7.00    2.80
  10   0  -8   18.10    3.00
 -10   0   8   12.50    2.40
   9   0  -8  588.54   22.50
  -9   0   8  619.84   22.20
   8   0  -8   73.09    4.60
  -8   0   8   71.89    4.30
   7   0  -8   36.60    3.40
  -7   0   8   34.40    3.10
  -6   0   8  214.88    8.60
   6   0  -8  213.08    8.90
   5   0  -8 2344.77   78.99
  -5   0   8 2426.06   77.59
  -5   0   8 2331.07   78.59
  -4   0   8   92.89    3.50
  -4   0   8   89.59    4.00
   4   0  -8   85.09    4.30
   3   0  -8  213.98    8.40
   3   0  -8  229.98    8.60
  -3   0   8  227.68    8.10
  -2   0   8   12.20    1.30
   2   0  -8    6.10    0.90
   2   0  -8    7.10    1.00
  -1   0   8 2949.51  100.19
   1   0  -8 3098.49   99.39
   1   0  -8 3036.90   99.39
   0   0   8  210.68    8.90
   0   0  -8  227.28    7.90
   0   0  -8  229.48    7.90
  -1   0  -8  361.56   12.10
   1   0   8  340.57   13.40
  -1   0  -8  355.96   12.20
  -2   0  -8  116.39    4.30
   2   0   8  109.79    5.60
  -2   0  -8  113.49    4.30
  -2   0  -8  114.69    4.50
   3   0   8 1083.19   39.30
   3   0   8 1154.88   38.70
  -3   0  -8 1183.38   38.20
   4   0   8  445.96   16.30
  -4   0  -8  455.85   15.90
   4   0   8  444.66   16.80
   5   0   8   11.00    1.90
   5   0   8   11.80    1.90
  -5   0  -8   13.00    1.60
   6   0   8  798.32   27.90
  -6   0  -8  776.92   27.10
   6   0   8  766.12   27.40
   7   0   8  185.68    8.70
  -7   0  -8  181.58    7.80
   7   0   8  185.08    7.80
  -8   0  -8   16.70    2.30
   8   0   8   18.10    2.20
   8   0   8   14.40    2.70
   9   0   8   12.60    2.00
  -9   0  -8   11.50    2.30
   9   0   8   14.20    3.00
  10   0   8  152.08    6.60
 -10   0  -8  128.29    6.90
  10   0   8  133.59    8.10
 -11   0  -8   70.79    5.10
  11   0   8   57.29    5.90
  12   0   8   20.60    4.40
 -12   0  -8   20.10    3.50
  13   0   8   13.60    4.30
 -13   0  -8   13.00    3.40
 -14   0  -8   25.90    4.30
  14   0   8   24.70    5.50
 -15   0  -8    3.30    3.40
  15   0   8   -2.10    4.20
 -17  -1   8    2.90    3.50
  17  -1  -8   -4.20    4.10
 -17   1   8    1.50    3.80
  17   1  -8    0.40    4.40
 -16  -1   8    0.80    3.40
  16  -1  -8   -4.30    4.10
  16   1  -8   -1.90    3.30
 -16   1   8   -0.10    3.30
  15  -1  -8    2.00    3.50
 -15  -1   8    2.20    2.80
 -15   1   8   -2.30    2.70
  15   1  -8    1.90    3.60
 -14  -1   8    3.00    3.10
  14  -1  -8    7.40    3.50
 -14   1   8    1.70    2.40
  14   1  -8    3.20    3.40
  13  -1  -8    0.00    3.00
 -13  -1   8   -2.30    2.10
 -13   1   8    4.00    2.50
  13   1  -8    3.90    2.80
 -12  -1   8   44.30    4.70
  12  -1  -8   59.49    6.10
  12   1  -8   53.19    5.40
 -12   1   8   53.89    5.00
  11  -1  -8   11.00    3.20
 -11  -1   8    8.90    2.50
  11   1  -8   11.40    3.20
 -11   1   8    7.30    2.40
 -10  -1   8   53.19    4.50
  10  -1  -8   52.99    5.00
  10   1  -8   46.40    4.60
 -10   1   8   45.10    4.10
  -9  -1   8    0.00    1.30
   9  -1  -8    3.60    2.00
  -9   1   8   -0.20    1.30
   9   1  -8    0.60    1.80
   8  -1  -8   -1.10    1.30
  -8  -1   8    0.20    1.10
   8   1  -8    0.50    1.40
  -8   1   8   -0.70    1.10
  -7  -1   8    5.30    1.50
  -7  -1   8    2.40    0.60
   7  -1  -8    0.90    1.50
  -7   1   8    3.40    0.50
   7   1  -8    1.00    1.30
  -7   1   8    4.70    1.50
  -6  -1   8  447.56   15.80
   6  -1  -8  459.45   17.10
  -6  -1   8  459.15   16.70
   6  -1  -8  468.55   17.10
  -6   1   8  473.85   16.90
  -6   1   8  472.75   15.50
   6   1  -8  461.55   17.20
   5  -1  -8   44.40    2.90
   5  -1  -8   43.50    2.90
  -5  -1   8   44.50    2.60
  -5  -1   8   42.50    2.20
  -5   1   8   42.40    1.90
   5   1  -8   40.80    2.90
  -4  -1   8    8.40    1.10
  -4  -1   8    7.80    1.00
   4  -1  -8   12.70    1.60
   4  -1  -8    7.10    1.30
  -4   1   8    8.00    0.90
   4   1  -8    4.60    1.20
  -3  -1   8   71.09    3.20
  -3  -1   8   71.79    3.20
   3  -1  -8   66.89    3.50
   3  -1  -8   68.79    3.40
   3   1  -8   74.49    3.60
  -3   1   8   76.39    3.00
  -2  -1   8  534.65   17.60
   2  -1  -8  504.45   17.90
  -2  -1   8  518.35   17.90
   2  -1  -8  514.25   18.10
   2   1  -8  506.85   17.90
  -2   1   8  538.15   17.70
   1  -1  -8  210.68    7.60
  -1  -1   8  209.58    8.00
  -1  -1   8  215.18    7.40
   1  -1  -8  215.38    8.10
  -1   1   8  219.28    7.80
   1   1  -8  211.28    7.80
   0  -1  -8    2.90    0.90
   0  -1   8    2.10    0.70
   0  -1  -8    2.20    0.50
   0   1   8    2.00    0.70
   0   1  -8    1.10    0.60
   1  -1   8  300.37   11.20
  -1  -1  -8  302.77   11.10
  -1  -1  -8  315.27   10.30
  -1   1  -8  288.67   10.70
   1   1   8  320.47   11.20
  -2  -1  -8   44.10    2.00
  -2  -1  -8   48.30    2.00
   2  -1   8   45.80    2.80
  -2  -1  -8   44.60    2.60
   2   1   8   51.89    2.90
  -2   1  -8   48.40    2.00
  -2   1  -8   49.20    2.30
  -2   1  -8   45.40    2.20
   3  -1   8  223.98    9.10
   3  -1   8  188.48    8.60
  -3  -1  -8  231.98    8.80
   3   1   8  232.48    9.20
  -3   1  -8  238.58    8.00
   3   1   8  230.48    8.40
   4  -1   8    4.90    1.40
   4  -1   8    7.20    1.40
  -4  -1  -8    3.90    1.20
   4   1   8    5.70    1.30
   4   1   8    4.90    1.80
  -4   1  -8    4.10    0.90
  -5  -1  -8   75.49    4.00
   5  -1   8   74.79    4.50
   5  -1   8   73.89    3.90
   5   1   8   64.69    3.80
  -5   1  -8   72.89    3.40
   5   1   8   68.99    4.70
   6  -1   8   10.70    1.80
  -6  -1  -8    7.40    1.60
   6  -1   8    6.60    2.10
   6   1   8    7.50    1.70
  -6   1  -8    8.90    1.30
   6   1   8    6.50    2.20
   7  -1   8   15.30    2.90
  -7  -1  -8   18.10    2.50
   7  -1   8   16.30    2.10
   7   1   8   15.70    3.00
  -7   1  -8   11.20    1.70
   7   1   8   22.50    2.80
   8  -1   8    4.40    1.50
  -8  -1  -8    0.20    1.60
   8  -1   8    3.40    2.10
  -8   1  -8    6.90    1.60
   8   1   8    3.60    2.20
   8   1   8    5.30    2.00
  -9  -1  -8    5.20    2.20
   9  -1   8    3.40    1.50
   9  -1   8    0.70    2.40
   9   1   8    2.40    2.10
  -9   1  -8    3.20    1.50
   9   1   8    6.40    2.50
 -10  -1  -8    2.60    2.00
  10  -1   8    1.90    1.50
  10  -1   8    0.90    2.30
  10   1   8   -0.80    1.80
  10   1   8   -1.70    2.10
 -10   1  -8    0.20    1.60
 -11  -1  -8    1.40    2.30
  11  -1   8   -2.00    3.00
  11   1   8    1.90    2.60
 -11   1  -8   -0.80    1.80
  12  -1   8    1.90    3.40
 -12  -1  -8   -2.00    2.40
 -12   1  -8    3.80    2.30
  12   1   8    2.60    2.80
 -13  -1  -8    0.60    2.50
  13  -1   8    2.60    4.20
  13   1   8    2.30    3.20
 -13   1  -8    0.90    2.50
  14  -1   8   -0.40    4.00
 -14  -1  -8   -0.20    2.70
 -14   1  -8   -1.60    2.70
  14   1   8    1.40    3.70
 -15  -1  -8    2.30    3.70
  15  -1   8   -3.90    3.80
 -15   1  -8    4.50    3.30
  15   1   8    6.40    4.40
  17  -2  -8    5.40    4.50
 -17  -2   8    1.80    4.20
 -17   2   8    4.90    3.40
 -16  -2   8   23.20    4.80
  16  -2  -8   13.70    4.80
  16   2  -8   18.40    5.00
 -16   2   8   19.90    4.20
 -15  -2   8   -0.20    3.50
  15  -2  -8   -1.40    3.20
 -15   2   8    4.10    2.90
  15   2  -8    9.90    3.50
 -14  -2   8   -0.60    2.60
  14  -2  -8    1.90    3.30
  14   2  -8   -3.70    2.50
 -14   2   8    1.80    2.60
 -13  -2   8   21.00    3.80
  13  -2  -8   10.00    3.80
  13   2  -8   15.10    3.80
 -13   2   8   12.20    3.10
 -12  -2   8   58.89    5.40
  12  -2  -8   52.39    5.80
 -12   2   8   45.80    4.70
  12   2  -8   52.59    5.30
 -11  -2   8   25.60    3.70
  11  -2  -8   16.10    3.50
  11   2  -8   21.60    3.50
 -11   2   8   17.80    2.90
 -10  -2   8   43.60    4.20
  10  -2  -8   37.90    4.60
  10   2  -8   47.40    4.70
 -10   2   8   42.20    4.20
  -9  -2   8  121.59    6.70
   9  -2  -8  142.99    7.60
   9   2  -8  135.09    7.30
  -9   2   8  140.09    6.90
  -8  -2   8  227.78    9.60
   8  -2  -8  229.38   10.10
  -8  -2   8  210.28    8.40
  -8   2   8  234.88    9.70
   8   2  -8  211.78    9.80
  -8   2   8  238.08    8.10
   7  -2  -8   13.80    2.40
  -7  -2   8   13.40    1.60
   7  -2  -8   15.20    2.40
  -7  -2   8   14.00    2.10
   7   2  -8   16.80    2.60
  -7   2   8   16.50    1.40
  -6  -2   8   67.09    3.70
   6  -2  -8   67.09    4.10
   6  -2  -8   66.09    4.10
  -6  -2   8   66.49    3.40
   6   2  -8   75.99    4.30
  -6   2   8   71.89    3.10
   5  -2  -8  751.02   26.30
  -5  -2   8  729.43   25.60
   5  -2  -8  748.43   26.00
  -5  -2   8  740.33   25.70
   5   2  -8  749.23   26.30
  -5   2   8  753.32   25.20
   4  -2  -8   60.09    3.30
   4  -2  -8   66.49    3.70
  -4  -2   8   63.99    3.20
  -4  -2   8   65.39    3.40
  -4   2   8   64.59    3.00
   4   2  -8   70.49    3.80
   3  -2  -8    8.90    1.20
   3  -2  -8   12.10    1.70
  -3  -2   8   10.00    1.50
  -3  -2   8    9.40    1.10
  -3   2   8   11.80    1.30
   3   2  -8    9.50    1.50
  -2  -2   8  650.13   21.70
  -2  -2   8  641.04   22.50
   2  -2  -8  626.74   22.60
   2  -2  -8  652.73   21.80
   2   2  -8  651.43   22.20
  -2   2   8  646.74   22.00
   1  -2  -8 1298.67   44.30
   1  -2  -8 1313.57   43.20
  -1  -2   8 1326.07   43.20
  -1  -2   8 1333.37   44.20
  -1   2   8 1275.87   43.80
   1   2  -8 1311.37   43.70
   0  -2  -8  526.05   18.60
   0  -2   8  526.45   18.50
   0   2  -8  507.35   17.90
   0   2   8  525.85   18.10
   1  -2   8   30.70    2.60
  -1  -2  -8   27.60    2.50
  -1   2  -8   30.80    1.90
   1   2   8   28.00    2.00
  -2  -2  -8  190.08    8.30
  -2  -2  -8  225.48    7.00
   2  -2   8  212.08    8.30
  -2   2  -8  200.98    7.60
   2   2   8  198.88    8.00
  -2   2  -8  194.98    7.70
   3  -2   8  226.58    9.00
  -3  -2  -8  208.48    9.10
   3   2   8  228.08    8.80
   3   2   8  237.68    8.10
  -3   2  -8  217.58    8.40
  -3   2  -8  232.98    7.70
  -3   2  -8  213.88    8.40
   4  -2   8    6.90    1.90
   4  -2   8    2.70    1.30
  -4  -2  -8    1.40    1.20
  -4   2  -8    4.80    0.70
   4   2   8    4.30    1.30
   4   2   8    5.30    1.00
  -5  -2  -8   54.19    3.70
   5  -2   8   54.99    3.50
   5  -2   8   52.49    4.40
   5   2   8   50.79    3.30
  -5   2  -8   49.30    2.50
   5   2   8   52.09    3.00
   6  -2   8  337.97   12.50
   6  -2   8  311.87   13.40
  -6  -2  -8  327.77   13.00
   6   2   8  307.87   12.50
  -6   2  -8  323.77   11.60
   6   2   8  321.97   12.20
   7  -2   8  141.69    7.70
   7  -2   8  138.69    6.40
  -7  -2  -8  126.29    6.80
   7   2   8  146.19    7.00
  -7   2  -8  136.79    5.70
   7   2   8  123.79    6.30
  -8  -2  -8    4.30    2.00
   8  -2   8   -0.90    2.30
   8  -2   8    3.80    1.60
  -8   2  -8    1.80    1.30
   8   2   8    2.40    1.70
   8   2   8   -0.90    1.90
  -9  -2  -8    3.10    2.10
   9  -2   8    3.50    1.80
   9  -2   8    2.20    2.50
   9   2   8    4.00    2.50
  -9   2  -8    4.40    1.60
   9   2   8    2.80    2.20
 -10  -2  -8   57.19    5.30
  10  -2   8   64.79    4.20
  10  -2   8   61.69    6.30
  10   2   8   50.59    4.90
 -10   2  -8   65.39    4.20
  10   2   8   64.69    6.20
 -11  -2  -8   30.10    4.10
  11  -2   8   36.50    5.40
  11   2   8   29.60    4.20
 -11   2  -8   28.10    3.30
 -12  -2  -8    4.70    2.90
  12  -2   8    1.20    3.20
  12   2   8    0.90    2.70
 -13  -2  -8    6.10    3.30
  13  -2   8    2.40    4.10
  13   2   8    8.30    3.70
  14  -2   8   28.20    5.80
 -14  -2  -8   38.00    5.30
 -15  -2  -8   11.20    4.40
  15  -2   8   15.10    5.10
 -16  -3   8    6.20    4.40
  16  -3  -8    7.90    4.30
  16   3  -8   11.40    4.20
 -16   3   8    7.00    3.80
 -15  -3   8    0.50    3.10
  15  -3  -8    1.20    3.80
  15   3  -8    1.30    3.40
 -15   3   8    5.90    3.40
 -14  -3   8   11.60    3.70
  14  -3  -8    6.60    4.40
  14   3  -8    5.50    3.50
 -14   3   8    1.60    2.90
 -13  -3   8    1.00    2.60
  13  -3  -8    5.70    3.30
  13   3  -8    1.10    3.00
 -13   3   8    1.00    2.40
 -12  -3   8    4.40    2.70
  12  -3  -8   -1.10    2.60
  12   3  -8    3.40    2.90
 -12   3   8    1.90    2.20
  11  -3  -8   12.60    3.70
 -11  -3   8    5.80    2.90
  11   3  -8    7.50    2.80
 -11   3   8    9.60    2.90
  10  -3  -8   55.39    5.50
 -10  -3   8   45.60    4.60
 -10   3   8   43.50    4.50
  10   3  -8   42.10    4.60
  -9  -3   8   20.70    3.10
   9  -3  -8   24.90    3.80
  -9   3   8   21.10    3.10
   9   3  -8   19.50    3.10
   8  -3  -8    2.80    2.20
  -8  -3   8    4.40    1.70
  -8  -3   8    1.10    1.20
   8  -3  -8    5.40    2.10
   8   3  -8    2.90    2.00
  -8   3   8    1.70    1.10
   7  -3  -8    3.30    1.80
  -7  -3   8   -0.60    1.30
   7  -3  -8    2.10    1.70
  -7  -3   8    1.40    1.20
   7   3  -8    0.20    1.70
  -7   3   8   -0.40    0.90
   6  -3  -8   -0.60    1.50
  -6  -3   8    3.50    1.50
   6  -3  -8    0.10    1.40
  -6  -3   8    1.60    1.30
   6   3  -8    3.60    1.80
  -6   3   8    1.40    1.00
  -5  -3   8   83.59    4.50
   5  -3  -8   78.09    4.40
  -5  -3   8   87.19    4.40
   5  -3  -8   82.79    4.70
  -5   3   8   77.59    3.90
   5   3  -8   83.59    4.70
  -4  -3   8   12.00    1.60
  -4  -3   8   13.10    2.10
   4  -3  -8   12.40    2.10
   4  -3  -8   14.50    1.90
  -4   3   8   13.90    1.70
   4   3  -8   15.00    2.10
   3  -3  -8    2.20    1.00
  -3  -3   8    1.10    1.20
  -3  -3   8    2.80    0.90
   3  -3  -8    3.40    1.30
   3   3  -8    0.60    1.10
  -3   3   8    0.10    1.00
   2  -3  -8    1.40    1.20
  -2  -3   8    0.20    1.20
   2  -3  -8    0.70    0.70
  -2  -3   8    0.20    0.80
  -2   3   8    1.90    1.10
   2   3  -8    1.20    0.90
   1  -3  -8   32.20    3.00
   1  -3  -8   32.60    1.70
  -1  -3   8   44.30    3.00
  -1  -3   8   35.90    2.10
   1   3  -8   32.60    2.30
  -1   3   8   38.60    2.50
   0  -3   8   30.60    2.90
   0  -3  -8   21.70    2.50
   0  -3   8   24.30    1.60
   0   3  -8   24.70    2.10
   0   3   8   25.30    2.30
   1  -3   8   27.90    2.90
   1  -3   8   24.50    1.40
  -1  -3  -8   21.40    2.60
  -1   3  -8   22.80    2.00
   1   3   8   28.50    2.50
   2  -3   8    1.10    1.30
  -2  -3  -8   -0.90    1.20
   2  -3   8    0.70    0.60
   2   3   8    3.90    1.30
  -2   3  -8    0.70    1.10
  -2   3  -8   -0.30    0.80
   3  -3   8   38.20    3.40
  -3  -3  -8   29.70    3.10
  -3   3  -8   31.10    2.30
  -3   3  -8   34.90    1.70
  -3   3  -8   28.00    2.30
   3   3   8   28.80    2.70
  -4  -3  -8   52.39    4.10
   4  -3   8   63.79    4.10
  -4   3  -8   63.69    2.80
  -4   3  -8   63.39    3.40
   4   3   8   61.19    3.70
  -4   3  -8   66.89    3.70
   5  -3   8    8.40    2.00
   5  -3   8    7.50    2.30
  -5  -3  -8   10.20    2.40
  -5   3  -8    8.00    1.10
   5   3   8   11.40    2.00
  -6  -3  -8   15.00    2.70
   6  -3   8   17.30    3.30
   6  -3   8   18.80    2.60
  -6   3  -8   15.40    1.60
   6   3   8   15.70    2.40
   7  -3   8    1.70    1.60
   7  -3   8    0.60    2.00
  -7  -3  -8    0.90    1.80
  -7   3  -8   -0.60    1.20
   7   3   8    0.80    1.40
   8  -3   8    7.50    3.20
   8  -3   8    7.50    2.20
  -8  -3  -8    7.50    2.50
   8   3   8    1.70    1.90
   9  -3   8    0.80    1.70
  -9  -3  -8    1.50    2.40
   9  -3   8    1.50    2.70
   9   3   8    3.80    2.20
 -10  -3  -8   11.40    3.30
  10  -3   8   10.40    3.90
  10  -3   8   14.80    2.80
  10   3   8   15.50    3.40
 -11  -3  -8    1.70    3.00
  11  -3   8    8.20    4.00
  12  -3   8    1.30    3.20
 -12  -3  -8    1.70    2.70
 -13  -3  -8    1.80    3.20
  13  -3   8    2.10    3.80
 -14  -3  -8    4.90    3.60
  14  -3   8    8.10    4.90
  15  -4  -8    4.00    4.10
 -15  -4   8    4.50    3.90
  15   4  -8    0.50    3.60
 -15   4   8    6.20    3.60
 -14  -4   8    1.40    3.70
  14  -4  -8    4.90    4.10
 -14   4   8    2.30    2.80
  14   4  -8   -2.40    3.20
  13  -4  -8   15.20    4.40
 -13  -4   8   12.50    4.00
 -13   4   8   14.00    3.20
  13   4  -8    8.20    3.60
  12  -4  -8   18.40    4.70
 -12  -4   8   25.70    4.50
 -12   4   8   30.60    4.50
  12   4  -8   26.90    4.40
  11  -4  -8    9.90    3.50
 -11  -4   8   17.20    3.50
  11   4  -8   11.50    3.40
 -11   4   8   15.20    3.20
  10  -4  -8    9.50    3.30
 -10  -4   8    3.30    2.30
  10   4  -8    3.50    2.50
 -10   4   8   -0.70    2.20
   9  -4  -8   45.70    5.10
   9  -4  -8   38.90    4.80
  -9  -4   8   39.80    4.30
   9   4  -8   34.80    3.30
   9   4  -8   41.70    4.40
   8  -4  -8   74.29    5.50
  -8  -4   8   80.69    5.00
  -8  -4   8   79.19    5.40
   8  -4  -8   86.09    5.90
   8   4  -8   73.59    5.40
  -8   4   8   84.69    4.40
  -7  -4   8   12.50    2.40
   7  -4  -8    6.50    2.30
   7  -4  -8    5.90    2.20
  -7  -4   8   10.40    2.30
  -7   4   8    9.70    1.90
   7   4  -8    5.90    2.30
  -6  -4   8  131.79    6.50
   6  -4  -8  132.79    6.70
  -6  -4   8  125.59    6.60
   6  -4  -8  124.89    6.80
  -6   4   8  127.39    5.90
   6   4  -8  133.49    6.80
  -5  -4   8   63.59    4.10
   5  -4  -8   60.99    4.50
  -5  -4   8   57.39    4.30
   5  -4  -8   57.99    4.00
   5   4  -8   66.59    4.40
  -5   4   8   64.59    3.80
  -4  -4   8  218.38    9.60
   4  -4  -8  211.98    9.50
  -4  -4   8  201.38    8.90
   4  -4  -8  225.58    9.00
  -4   4   8  215.08    8.80
   4   4  -8  214.08    9.10
   3  -4  -8    9.40    2.20
  -3  -4   8   11.10    1.90
  -3  -4   8   11.40    2.30
   3  -4  -8   11.40    1.70
  -3   4   8   11.00    2.00
   3   4  -8   10.50    2.00
  -2  -4   8  165.68    6.80
   2  -4  -8  159.48    7.70
  -2  -4   8  163.78    7.80
  -2   4   8  152.38    7.00
   2   4  -8  157.98    6.90
   1  -4  -8  181.38    8.70
  -1  -4   8  199.18    8.80
  -1  -4   8  187.58    7.50
   1   4  -8  184.68    7.70
  -1   4   8  192.48    8.10
   0  -4   8  254.17   10.40
   0  -4   8  227.68    8.70
   0  -4  -8  240.08   10.30
   0   4  -8  218.08    9.00
   0   4   8  234.38    9.50
   1  -4   8   62.49    4.50
   1  -4   8   62.29    3.10
  -1  -4  -8   69.19    4.50
   1   4   8   60.59    3.80
  -1   4  -8   61.89    3.40
  -2  -4  -8  118.99    6.50
   2  -4   8  117.29    6.30
   2   4   8  122.49    5.90
  -2   4  -8  119.09    5.40
   3  -4   8   73.69    4.90
  -3  -4  -8   68.49    4.90
   3   4   8   73.59    4.50
  -3   4  -8   74.79    4.00
  -3   4  -8   75.89    4.00
  -4  -4  -8   30.20    3.70
   4  -4   8   33.30    3.60
  -4   4  -8   43.40    3.40
  -4   4  -8   41.30    3.10
   4   4   8   37.00    3.50
  -5  -4  -8   55.49    5.10
   5  -4   8   36.90    4.10
  -5   4  -8   50.79    3.90
   5   4   8   45.20    4.00
  -5   4  -8   44.40    3.50
   6  -4   8   23.70    3.40
  -6  -4  -8   22.70    3.60
  -6   4  -8   27.10    2.80
   6   4   8   23.60    3.10
  -6   4  -8   27.70    3.10
   7  -4   8   16.50    3.00
   7  -4   8    9.90    3.10
  -7  -4  -8   17.50    3.60
   7   4   8   13.90    2.50
   8  -4   8   14.00    2.90
  -8  -4  -8    6.20    2.80
   8  -4   8   10.50    3.30
   8   4   8   11.20    2.40
   9  -4   8   23.50    4.80
   9  -4   8   21.10    3.50
  -9  -4  -8   18.20    3.80
   9   4   8   26.50    3.60
  10  -4   8   29.70    4.00
  10  -4   8   20.90    4.60
 -10  -4  -8   24.20    4.40
  10   4   8   28.60    4.00
 -11  -4  -8    8.20    3.40
  11  -4   8   10.90    4.20
  12  -4   8   -1.70    3.40
 -12  -4  -8    2.50    3.20
  13  -4   8   13.90    5.40
 -13  -4  -8    0.90    3.50
  14  -5  -8   -1.10    4.10
 -14  -5   8    1.90    3.20
 -14   5   8    1.30    3.10
  13  -5  -8   13.10    4.90
 -13  -5   8    4.90    3.40
 -13   5   8    0.90    2.80
  12  -5  -8   16.10    5.00
 -12  -5   8   11.20    3.90
 -12   5   8   14.00    3.60
  12   5  -8   17.40    4.80
 -11  -5   8    2.40    3.10
  11  -5  -8    3.10    3.60
 -11   5   8   -0.10    2.50
  11   5  -8    0.90    2.60
 -10  -5   8    2.00    2.60
  10  -5  -8   -0.30    2.70
  10  -5  -8    0.60    2.50
  10   5  -8    1.60    2.80
   9  -5  -8    4.90    2.60
  -9  -5   8    3.70    2.60
   9  -5  -8   -3.50    2.40
   9   5  -8    2.80    2.00
   9   5  -8    1.60    2.50
   8  -5  -8    3.70    2.70
  -8  -5   8   -1.10    2.00
  -8  -5   8   -0.30    1.90
   8  -5  -8    1.10    2.30
  -8   5   8    2.00    1.80
   8   5  -8    4.60    2.60
   7  -5  -8    5.10    2.50
  -7  -5   8    3.80    2.30
  -7  -5   8    3.80    2.00
   7  -5  -8    8.70    3.00
   7   5  -8    2.40    2.40
  -7   5   8    5.60    2.10
  -6  -5   8    1.90    2.10
   6  -5  -8    0.90    2.20
  -6  -5   8    0.50    1.80
  -6   5   8    0.90    1.70
   6   5  -8   -0.70    1.90
   5  -5  -8    3.70    2.20
  -5  -5   8    4.40    1.90
  -5  -5   8    7.70    2.60
   5   5  -8    6.80    2.40
  -5   5   8    4.50    2.00
   4  -5  -8   22.20    3.50
  -4  -5   8   21.10    2.90
  -4  -5   8   26.00    3.70
   4   5  -8   23.70    3.20
  -4   5   8   21.60    3.00
  -3  -5   8    1.50    1.50
   3  -5  -8    3.60    2.20
  -3  -5   8    4.10    2.10
  -3   5   8    7.60    2.20
   3   5  -8    2.80    1.60
  -2  -5   8   45.90    4.90
   2  -5  -8   48.70    4.70
  -2  -5   8   45.10    3.40
   2   5  -8   51.09    3.60
  -2   5   8   47.70    3.70
  -1  -5   8    1.40    2.10
   1  -5  -8    1.00    1.90
  -1   5   8    2.50    1.80
   1   5  -8    0.30    1.40
   0  -5  -8    1.40    2.00
   0  -5   8    0.00    1.80
   0   5  -8   -0.40    1.30
   0   5   8    0.30    1.60
  -1  -5  -8   23.50    3.40
   1  -5   8   21.80    3.50
  -1   5  -8   27.30    2.80
   1   5   8   28.10    3.20
   2  -5   8   -1.20    1.90
  -2  -5  -8   -0.40    1.90
   2   5   8    1.50    1.80
  -2   5  -8    1.70    1.50
  -3  -5  -8    2.70    2.10
   3  -5   8    5.00    2.20
   3   5   8    1.20    1.80
  -3   5  -8    1.50    1.70
   4  -5   8    7.50    2.50
  -4  -5  -8    1.80    2.20
  -4   5  -8    8.20    2.10
  -4   5  -8    5.40    1.80
   4   5   8    6.80    2.30
  -5  -5  -8    9.90    3.00
   5  -5   8    7.50    2.70
  -5   5  -8   10.40    2.40
   5   5   8    8.10    2.60
  -5   5  -8   13.40    2.30
  -6  -5  -8   20.10    3.80
   6  -5   8   20.60    3.70
  -6   5  -8   18.60    2.70
  -6   5  -8   14.10    2.50
   6   5   8   13.90    2.90
   7  -5   8   -2.80    2.20
  -7  -5  -8    0.90    2.40
  -7   5  -8    3.90    2.10
   7   5   8    0.60    2.00
  -7   5  -8    2.70    2.10
  -8  -5  -8   14.10    3.80
   8  -5   8   14.30    3.20
  -8   5  -8   12.90    2.80
   8   5   8    8.90    2.90
  -8   5  -8   12.20    2.90
  -9  -5  -8    2.10    2.90
   9  -5   8    2.60    2.70
   9   5   8    2.10    2.50
  -9   5  -8    2.00    2.40
  -9   5  -8    3.80    2.40
 -10  -5  -8    0.30    3.10
  10  -5   8    1.40    3.60
  10  -5   8    5.10    3.00
  10   5   8    0.80    2.40
 -11  -5  -8   -1.00    2.90
  11  -5   8    5.30    4.50
 -12  -5  -8    0.30    3.90
  12  -5   8   -0.50    4.30
 -12  -6   8   17.20    5.00
 -12   6   8   11.70    3.60
 -11  -6   8   14.80    4.50
 -11   6   8    4.90    3.40
  10  -6  -8    5.20    3.60
 -10  -6   8    5.70    3.10
   9  -6  -8   15.90    4.20
  -9  -6   8   11.60    3.60
   9   6  -8   19.70    3.60
  -8  -6   8    7.60    2.80
  -8  -6   8    0.90    2.70
   8  -6  -8    6.70    3.00
  -8   6   8   10.10    2.80
  -7  -6   8    0.20    2.20
  -7  -6   8    1.60    2.60
   7  -6  -8   10.20    2.90
  -7   6   8   -1.40    2.20
  -6  -6   8   20.10    3.80
   6  -6  -8   21.50    3.90
  -6  -6   8   10.90    3.00
  -6   6   8   18.40    3.30
   6   6  -8   16.20    3.40
  -5  -6   8    5.60    2.90
  -5  -6   8    4.80    2.50
   5  -6  -8    3.00    2.70
   5   6  -8    9.60    2.80
  -5   6   8    3.80    2.20
   4  -6  -8   21.20    3.90
  -4  -6   8   27.50    4.40
   4   6  -8   31.80    3.80
  -4   6   8   26.80    3.70
   3  -6  -8    3.00    2.70
  -3  -6   8    4.20    2.70
   3   6  -8    3.80    2.20
  -3   6   8   -1.10    2.00
   2  -6  -8   20.40    3.70
  -2  -6   8   19.00    4.00
   2   6  -8   27.00    3.20
  -2   6   8   33.40    3.90
  -1  -6   8   16.10    3.50
   1  -6  -8   25.60    4.10
   1   6  -8   20.80    2.80
  -1   6   8   23.30    3.60
   0  -6  -8   32.40    4.40
   0  -6   8   45.20    5.20
   0   6  -8   31.60    3.30
   0   6   8   31.00    3.70
   1  -6   8   25.80    4.10
  -1  -6  -8   33.60    4.50
  -1   6  -8   35.40    3.50
   1   6   8   32.20    3.80
   2  -6   8   20.80    4.00
  -2  -6  -8   13.30    3.60
   2   6   8   19.90    3.30
  -2   6  -8   24.40    3.00
   3  -6   8   21.30    4.00
  -3  -6  -8   20.70    3.80
   3   6   8   21.90    3.40
  -3   6  -8   24.30    2.90
  -4  -6  -8   -1.80    2.40
   4  -6   8    3.50    2.40
  -4   6  -8   -0.40    1.90
   4   6   8    4.40    2.40
  -5  -6  -8    0.80    2.60
   5  -6   8    0.40    2.40
  -5   6  -8    3.70    2.20
   5   6   8    1.90    2.60
  -6  -6  -8   -0.20    3.00
   6  -6   8    7.00    3.20
  -6   6  -8    4.00    2.10
   6   6   8    4.30    2.80
  -6   6  -8    3.30    2.40
   7  -6   8   25.50    4.50
  -7  -6  -8    7.60    3.50
  -7   6  -8   19.70    3.50
  -7   6  -8   21.80    3.20
   7   6   8   17.40    3.70
   8  -6   8    1.80    2.90
  -8  -6  -8    5.90    3.90
  -8   6  -8    4.40    2.70
  -8   6  -8   11.70    2.90
   8   6   8    1.20    2.70
   9  -6   8   -1.70    2.90
  -9  -6  -8    7.00    3.70
  -9   6  -8    2.40    2.40
  -9   6  -8   -1.00    2.50
   9   6   8    2.70    2.90
 -10  -6  -8   -3.20    3.00
  10   6   8   -0.90    2.90
 -10   6  -8    3.10    2.80
 -10   6  -8    4.80    3.00
   9  -7  -8   -1.40    3.50
   9   7  -8    4.10    3.20
   8  -7  -8    0.10    3.20
   8   7  -8   -0.10    2.60
  -8   7   8   -1.40    2.70
  -7  -7   8    0.80    2.90
   7  -7  -8   -1.80    3.10
  -7   7   8   -1.80    2.70
   6  -7  -8    7.30    3.20
  -6  -7   8    0.60    3.30
  -6   7   8    5.20    2.90
   5  -7  -8    0.00    2.90
  -5  -7   8    4.90    3.40
  -5   7   8    7.00    2.70
  -4  -7   8   -1.40    2.90
   4  -7  -8    3.50    3.10
  -4   7   8    1.30    2.40
   3  -7  -8    1.80    3.00
  -3  -7   8   -0.60    3.20
  -3   7   8    0.20    2.80
  -2  -7   8    0.80    3.20
   2  -7  -8    4.20    3.20
  -2   7   8    5.20    2.60
   1  -7  -8    3.30    2.70
  -1  -7   8    4.50    3.20
  -1   7   8    3.00    2.80
   0  -7  -8    5.10    2.90
   0  -7   8   -0.70    2.90
   0   7  -8    2.00    2.10
   0   7   8    0.20    2.30
  -1  -7  -8   10.20    3.40
   1  -7   8    8.80    3.70
   1   7   8    7.80    3.10
  -1   7  -8   13.40    2.70
   2  -7   8   -3.30    2.60
  -2  -7  -8    0.60    2.70
   2   7   8    3.40    3.00
  -2   7  -8    5.10    2.20
   3  -7   8    2.90    3.20
  -3  -7  -8    1.50    3.00
  -3   7  -8   -1.70    2.00
   3   7   8    0.40    2.50
  -4  -7  -8   -6.60    2.30
   4  -7   8    2.70    2.90
   4   7   8    0.70    2.60
  -4   7  -8    3.40    2.30
   5  -7   8    0.80    3.30
  -5  -7  -8    3.90    3.60
   5   7   8   -1.70    2.70
  -5   7  -8    2.20    2.30
  -6  -7  -8   -0.20    3.60
   6  -7   8    7.40    3.70
  -6   7  -8    4.40    2.50
   6   7   8    1.30    2.70
  -7  -7  -8    1.30    3.70
   7  -7   8   -2.30    2.70
   7   7   8    2.60    3.10
  -7   7  -8   -1.90    2.30
   4  -8  -8    3.80    3.60
  -4  -8   8   -0.80    3.60
  -4   8   8    0.80    3.30
  -3  -8   8   -3.80    2.90
   3  -8  -8    3.80    3.60
  -3   8   8    1.30    3.20
  -2  -8   8    7.50    4.30
   2  -8  -8    3.40    3.50
  -2   8   8    1.40    3.40
   1  -8  -8    0.50    3.30
  -1  -8   8    2.70    3.40
  -1   8   8    0.90    3.30
   0  -8  -8    9.90    3.80
   0  -8   8    6.30    3.50
   0   8   8   10.00    3.80
   1  -8   8    0.30    3.20
  -1  -8  -8    4.30    3.40
   1   8   8    0.20    3.10
  -2  -8  -8   -3.40    3.10
   2  -8   8    1.70    3.90
   2   8   8    1.10    3.40
   3  -8   8    1.60    3.90
  -3  -8  -8    3.20    3.30
   3   8   8    4.10    3.50
  17   0  -9   -6.20    4.10
 -17   0   9   -3.70    2.80
 -16   0   9   -2.60    2.80
  16   0  -9    1.30    3.70
  15   0  -9   -2.10    3.50
 -15   0   9    0.10    2.70
  14   0  -9    2.40    3.40
 -14   0   9   -3.60    2.10
 -13   0   9    3.00    2.30
  13   0  -9    2.80    2.90
 -12   0   9   -1.40    2.10
  12   0  -9   -2.20    2.50
  11   0  -9   -3.70    1.70
 -11   0   9   -0.70    1.80
 -10   0   9    0.40    1.50
  10   0  -9    0.10    1.90
   9   0  -9    2.40    2.10
  -9   0   9   -1.00    1.40
  -8   0   9   -0.50    1.10
   8   0  -9   -2.00    1.30
  -7   0   9    1.00    1.20
   7   0  -9   -0.30    1.30
  -6   0   9    0.00    0.90
   6   0  -9   -1.30    1.00
  -6   0   9    0.40    0.40
  -5   0   9   -0.50    0.90
  -5   0   9    0.40    0.50
   5   0  -9    1.00    1.20
  -4   0   9   -0.70    0.70
  -4   0   9    0.00    0.50
   4   0  -9   -0.70    0.70
   3   0  -9   -1.00    0.60
   3   0  -9    0.00    0.60
  -3   0   9    0.40    0.60
  -2   0   9    0.40    0.70
   2   0  -9   -0.30    0.50
   2   0  -9    0.20    0.70
  -1   0   9   -0.80    0.70
   1   0  -9   -2.30    0.40
   1   0  -9   -1.60    0.50
   0   0  -9    0.40    0.50
   0   0  -9    0.50    0.40
   0   0   9   -1.00    0.60
  -1   0  -9   -0.20    0.50
   1   0   9   -0.10    0.80
  -1   0  -9    0.10    0.50
  -2   0  -9   -0.10    0.50
   2   0   9    0.50    1.00
  -2   0  -9   -0.10    0.50
  -2   0  -9    0.30    0.50
   3   0   9   -0.60    0.90
  -3   0  -9   -1.20    0.50
   3   0   9   -0.90    1.00
   4   0   9   -0.80    1.10
  -4   0  -9   -0.20    0.70
   4   0   9   -0.90    1.00
   5   0   9   -1.10    1.20
  -5   0  -9   -0.10    0.90
   5   0   9    0.30    1.20
  -6   0  -9    1.30    1.10
   6   0   9    0.50    1.50
   6   0   9    1.10    1.30
   7   0   9    0.40    1.70
   7   0   9    1.20    1.30
  -7   0  -9    0.10    1.10
   8   0   9    2.40    2.00
  -8   0  -9    2.30    1.50
   8   0   9    0.80    1.30
   9   0   9    0.00    1.40
  -9   0  -9    3.30    1.80
   9   0   9   -4.10    2.10
  10   0   9    0.40    1.50
  10   0   9    2.30    2.70
 -10   0  -9    1.30    1.90
  11   0   9   -1.00    2.90
 -11   0  -9   -2.60    2.00
  12   0   9    1.90    3.30
 -12   0  -9   -1.30    2.20
 -13   0  -9   -0.20    2.60
  13   0   9   -0.80    3.60
  14   0   9   -5.70    3.70
 -14   0  -9    7.10    3.30
  15   0   9   -0.80    4.00
 -15   0  -9   -1.00    3.20
 -17  -1   9    1.40    3.40
  17  -1  -9   -6.30    3.70
 -17   1   9   -0.30    3.60
  17   1  -9   -1.30    4.10
  16  -1  -9   -1.20    4.10
 -16  -1   9   -1.20    3.30
  16   1  -9   -4.50    3.60
 -16   1   9   -3.50    3.00
  15  -1  -9    8.20    4.40
 -15  -1   9    5.00    3.10
  15   1  -9    6.50    3.40
 -15   1   9   12.30    3.70
  14  -1  -9   36.30    5.60
 -14  -1   9   36.50    5.00
  14   1  -9   33.40    5.10
 -14   1   9   41.30    4.90
  13  -1  -9    1.90    2.70
 -13  -1   9    6.80    2.80
 -13   1   9   -1.30    2.10
  13   1  -9    9.90    3.30
  12  -1  -9   82.59    7.10
 -12  -1   9   75.19    5.50
  12   1  -9   57.39    5.90
 -12   1   9   81.49    5.70
  11  -1  -9  217.78   10.60
 -11  -1   9  202.48    9.90
  11   1  -9  205.18   10.20
 -11   1   9  209.28    9.70
 -10  -1   9  256.57   11.10
  10  -1  -9  269.47   11.90
 -10   1   9  249.68   11.00
  10   1  -9  251.67   11.60
  -9  -1   9   22.00    2.90
   9  -1  -9   28.70    3.40
  -9   1   9   29.90    3.20
   9   1  -9   24.00    3.30
   8  -1  -9  148.99    7.20
  -8  -1   9  149.29    6.80
  -8   1   9  137.79    6.80
   8   1  -9  137.69    7.10
  -7  -1   9  599.54   20.00
  -7  -1   9  609.24   21.40
   7  -1  -9  629.44   21.80
   7   1  -9  612.74   21.90
  -7   1   9  532.05   19.90
  -7   1   9  603.84   21.40
  -6  -1   9  629.14   22.00
   6  -1  -9  605.24   22.30
   6  -1  -9  613.24   22.40
  -6  -1   9  611.14   21.10
  -6   1   9  654.23   21.00
   6   1  -9  624.44   22.50
   5  -1  -9    1.60    1.20
  -5  -1   9    1.80    0.80
  -5  -1   9    2.10    0.70
   5  -1  -9    1.50    1.10
   5   1  -9    3.50    1.30
  -5   1   9    0.60    0.60
  -4  -1   9   76.29    3.40
  -4  -1   9   84.79    3.60
   4  -1  -9   72.59    3.80
   4  -1  -9   73.49    3.90
  -4   1   9   75.49    3.20
   4   1  -9   73.19    4.00
   3  -1  -9  884.01   30.40
   3  -1  -9  895.01   30.40
  -3  -1   9  855.91   30.10
  -3  -1   9  891.21   30.00
  -3   1   9  935.91   29.90
   3   1  -9  896.31   30.50
  -2  -1   9  600.84   22.20
  -2  -1   9  635.64   21.90
   2  -1  -9  649.74   22.40
   2  -1  -9  662.83   22.20
  -2   1   9  697.83   22.10
   2   1  -9  653.53   22.30
   1  -1  -9  493.05   16.80
  -1  -1   9  492.25   16.50
   1  -1  -9  499.85   17.20
  -1  -1   9  461.95   17.20
  -1   1   9  516.35   17.10
   1   1  -9  485.55   16.90
   0  -1  -9  225.98    8.60
   0  -1  -9  222.68    7.90
   0  -1   9  220.98    8.70
   0   1  -9  215.68    8.20
   0   1   9  256.47    8.80
  -1  -1  -9  260.77    8.70
  -1  -1  -9  251.37    9.50
   1  -1   9  240.48    9.70
   1   1   9  267.17    9.80
  -1   1  -9  250.97    9.10
  -2  -1  -9  366.56   13.10
   2  -1   9  359.06   13.40
  -2  -1  -9  370.56   12.30
  -2  -1  -9  364.96   12.30
  -2   1  -9  361.26   12.60
   2   1   9  359.76   13.60
  -2   1  -9  363.36   12.30
  -2   1  -9  356.66   12.70
  -3  -1  -9  703.23   23.80
   3  -1   9  677.33   24.00
   3   1   9  667.43   24.50
  -3   1  -9  664.23   23.20
  -3   1  -9  692.03   22.90
  -3   1  -9  676.13   23.30
   3   1   9  703.13   23.50
   4  -1   9 1762.72   59.09
   4  -1   9 1768.72   59.49
  -4  -1  -9 1783.32   58.99
   4   1   9 1781.62   58.69
  -4   1  -9 1815.02   58.19
   4   1   9 1624.04   59.89
  -5  -1  -9 1142.09   38.80
   5  -1   9 1167.08   38.80
   5  -1   9 1147.09   39.40
  -5   1  -9 1180.28   38.10
   5   1   9 1135.29   38.60
   5   1   9 1007.20   39.80
   6  -1   9    2.30    1.80
   6  -1   9    3.80    1.50
  -6  -1  -9    3.20    1.50
   6   1   9    4.70    2.20
  -6   1  -9    3.00    1.10
   6   1   9    2.30    1.50
  -7  -1  -9  209.08    9.10
   7  -1   9  216.68   10.00
   7  -1   9  228.88    8.90
   7   1   9  195.48   10.00
  -7   1  -9  201.68    8.40
   7   1   9  203.68    9.20
  -8  -1  -9  144.99    7.20
   8  -1   9  151.88    8.10
   8  -1   9  150.08    6.90
   8   1   9  155.28    8.20
  -8   1  -9  150.68    6.70
   8   1   9  142.09    7.40
   9  -1   9  123.89    7.50
   9  -1   9  112.59    5.80
  -9  -1  -9  111.69    6.40
   9   1   9  116.79    6.80
   9   1   9  103.99    6.50
  -9   1  -9  114.39    5.80
  10  -1   9    1.30    2.50
  10  -1   9   -0.60    1.50
 -10  -1  -9    2.30    2.30
  10   1   9    1.20    2.50
 -10   1  -9    0.80    1.70
  10   1   9    1.30    2.20
  11  -1   9   60.29    6.10
 -11  -1  -9   46.50    4.90
  11   1   9   41.80    5.10
 -11   1  -9   46.30    4.40
  12  -1   9   33.90    5.50
 -12  -1  -9   47.00    5.20
 -12   1  -9   50.59    4.70
  12   1   9   47.70    5.60
 -13  -1  -9   16.10    3.80
  13  -1   9    8.50    4.30
 -13   1  -9   12.00    3.20
  13   1   9   15.10    4.20
  14  -1   9    5.60    4.70
 -14  -1  -9    1.30    3.10
  14   1   9    2.50    3.90
 -14   1  -9    3.30    2.80
  15  -1   9    3.40    4.80
 -15  -1  -9    6.80    3.80
  15   1   9    8.60    4.90
 -17  -2   9    1.20    3.50
  17  -2  -9   -4.30    4.30
 -17   2   9    6.00    4.10
 -16  -2   9    0.80    3.20
  16  -2  -9    3.80    4.30
  16   2  -9    5.10    4.10
 -16   2   9    2.80    3.50
  15  -2  -9   -6.00    2.90
 -15  -2   9   -0.40    2.90
  15   2  -9    1.20    3.70
 -15   2   9   -2.10    2.50
  14  -2  -9    3.20    3.40
 -14  -2   9    9.50    3.70
 -14   2   9   14.70    3.40
  14   2  -9   11.50    3.60
 -13  -2   9    7.40    2.90
  13  -2  -9    5.90    3.70
  13   2  -9    3.50    3.10
 -13   2   9    2.10    2.40
  12  -2  -9    1.30    3.10
 -12  -2   9   -0.40    2.10
 -12   2   9   -0.80    1.90
  12   2  -9    3.60    2.80
  11  -2  -9   25.40    4.10
 -11  -2   9   22.60    3.40
 -11   2   9   24.00    3.40
  11   2  -9   24.60    3.90
 -10  -2   9   61.19    5.10
  10  -2  -9   58.09    5.40
 -10   2   9   63.49    4.50
  10   2  -9   55.49    5.30
   9  -2  -9    0.00    1.90
  -9  -2   9    0.70    1.60
  -9   2   9    0.10    1.60
   9   2  -9    0.70    2.00
  -8  -2   9   34.40    3.40
  -8  -2   9   35.10    2.40
   8  -2  -9   41.00    4.10
  -8   2   9   44.90    3.80
   8   2  -9   35.00    3.70
  -8   2   9   40.10    2.10
   7  -2  -9   94.29    5.40
   7  -2  -9  112.19    5.80
  -7  -2   9   90.29    4.90
  -7  -2   9   87.89    4.30
   7   2  -9  109.09    5.70
  -7   2   9  103.69    4.00
  -6  -2   9    1.60    1.00
  -6  -2   9    2.70    1.00
   6  -2  -9    1.60    1.20
   6  -2  -9    1.90    1.40
  -6   2   9    3.50    0.90
   6   2  -9    3.60    1.50
   5  -2  -9   33.50    2.90
   5  -2  -9   31.70    3.00
  -5  -2   9   36.60    2.40
  -5  -2   9   35.00    2.40
   5   2  -9   32.40    3.00
  -5   2   9   37.10    2.10
  -4  -2   9    0.90    0.70
   4  -2  -9    0.00    0.80
  -4  -2   9    1.50    0.90
   4  -2  -9    0.50    1.00
   4   2  -9   -0.50    0.90
  -4   2   9   -0.10    0.70
  -3  -2   9   39.10    2.60
   3  -2  -9   38.80    2.80
   3  -2  -9   46.40    2.50
  -3  -2   9   41.40    2.20
   3   2  -9   38.20    2.60
  -3   2   9   42.60    2.30
  -2  -2   9   19.00    1.20
  -2  -2   9   17.70    1.90
   2  -2  -9   19.80    1.60
   2  -2  -9   21.20    2.20
   2   2  -9   15.80    1.70
  -2   2   9   19.90    1.80
  -1  -2   9    8.10    0.80
   1  -2  -9    7.30    0.90
  -1  -2   9    8.20    1.40
   1  -2  -9    9.70    1.60
   1   2  -9   10.10    1.40
  -1   2   9    7.10    1.20
   0  -2   9   10.20    1.60
   0  -2  -9   12.40    1.70
   0   2  -9   12.30    1.40
   0   2   9   12.20    1.50
   1  -2   9  359.96   13.30
  -1  -2  -9  352.66   13.30
  -1   2  -9  366.76   12.70
   1   2   9  346.87   12.90
  -2  -2  -9  149.69    5.10
   2  -2   9  153.38    6.60
  -2  -2  -9  139.99    6.50
   2   2   9  154.68    6.30
  -2   2  -9  145.79    5.90
  -2   2  -9  145.69    5.90
  -3  -2  -9   68.09    2.70
  -3  -2  -9   66.09    4.00
   3  -2   9   77.09    4.10
   3   2   9   67.79    3.70
  -3   2  -9   75.69    2.70
  -3   2  -9   65.89    3.50
  -3   2  -9   65.69    3.30
  -4  -2  -9  169.18    7.80
   4  -2   9  187.68    7.80
   4  -2   9  180.58    8.30
  -4   2  -9  181.08    6.50
   4   2   9  180.58    7.00
   4   2   9  180.68    7.60
   5  -2   9   25.80    3.20
  -5  -2  -9   19.90    2.60
   5  -2   9   25.20    2.60
   5   2   9   21.40    2.10
  -5   2  -9   20.50    1.60
   5   2   9   24.70    2.70
   6  -2   9   13.40    2.80
   6  -2   9   19.90    2.50
  -6  -2  -9   17.70    2.60
   6   2   9   17.90    2.30
  -6   2  -9   15.20    1.60
   6   2   9   16.50    2.50
   7  -2   9    2.10    2.30
  -7  -2  -9    5.80    2.20
   7  -2   9    6.80    1.80
   7   2   9    7.20    2.50
  -7   2  -9    3.80    1.20
   7   2   9    6.10    1.90
  -8  -2  -9    0.50    1.80
   8  -2   9    3.30    1.50
   8  -2   9    0.90    2.20
   8   2   9    0.90    1.80
   8   2   9   -0.10    2.10
  -8   2  -9    0.90    1.20
   9  -2   9    8.30    3.20
   9  -2   9    3.70    1.80
  -9  -2  -9    4.30    2.10
   9   2   9    6.40    2.80
  -9   2  -9    4.00    1.60
   9   2   9    8.00    2.30
  10  -2   9   -0.30    1.60
  10  -2   9    1.70    2.80
 -10  -2  -9    1.50    2.20
  10   2   9   -1.70    2.20
 -10   2  -9    3.00    1.80
  10   2   9   -1.30    2.70
  11  -2   9    0.30    3.40
 -11  -2  -9   -0.30    2.20
  11   2   9    1.90    2.60
  12  -2   9    6.80    4.10
 -12  -2  -9   11.60    3.50
  12   2   9    3.80    3.10
 -13  -2  -9    6.40    3.50
  13  -2   9    7.60    4.50
 -14  -2  -9    3.40    3.70
  14  -2   9   -0.40    3.50
 -15  -2  -9   -1.50    3.30
  15  -2   9   -4.30    4.50
 -16  -3   9    4.00    4.20
  16  -3  -9    0.30    4.60
  16   3  -9    6.10    4.20
 -16   3   9    1.40    3.40
  15  -3  -9    4.90    4.40
 -15  -3   9    4.80    3.40
 -15   3   9    7.20    3.50
  15   3  -9    9.30    4.00
 -14  -3   9   11.80    3.80
  14  -3  -9   13.30    4.20
 -14   3   9   10.70    3.50
  14   3  -9   19.00    4.40
 -13  -3   9    1.30    3.00
  13  -3  -9   -2.70    3.20
 -13   3   9    3.20    2.50
  13   3  -9    1.20    3.10
 -12  -3   9    3.00    2.60
  12  -3  -9    5.80    2.90
 -12   3   9    7.40    2.70
  12   3  -9    7.30    3.10
 -11  -3   9   29.70    4.10
  11  -3  -9   28.60    4.50
  11   3  -9   27.00    4.30
 -11   3   9   39.90    4.30
  10  -3  -9   66.79    6.30
 -10  -3   9   63.59    5.50
  10   3  -9   54.89    5.30
 -10   3   9   61.39    5.30
   9  -3  -9   12.80    2.90
  -9  -3   9   11.80    2.00
   9  -3  -9   11.00    3.00
  -9  -3   9   11.90    2.50
   9   3  -9   13.20    3.00
  -8  -3   9   51.99    4.50
   8  -3  -9   62.59    5.20
  -8  -3   9   56.29    3.60
   8  -3  -9   74.79    5.70
  -8   3   9   61.59    3.20
   8   3  -9   55.39    5.00
  -7  -3   9   47.80    3.50
   7  -3  -9   48.30    4.20
  -7  -3   9   42.50    3.20
   7  -3  -9   53.99    4.60
   7   3  -9   49.40    4.30
  -7   3   9   44.50    2.80
  -6  -3   9  121.19    5.80
   6  -3  -9  122.89    6.20
  -6  -3   9  119.79    5.80
   6  -3  -9  114.49    6.30
  -6   3   9  119.79    5.20
   6   3  -9  124.69    6.40
  -5  -3   9   -1.00    1.10
   5  -3  -9    0.90    1.20
  -5  -3   9    0.00    1.00
   5  -3  -9    0.00    1.30
  -5   3   9   -0.20    0.90
   5   3  -9    0.40    1.20
   4  -3  -9  111.49    5.70
  -4  -3   9  105.29    5.40
   4  -3  -9  107.79    5.10
  -4  -3   9  106.79    4.90
  -4   3   9  111.49    4.90
   4   3  -9  105.09    5.30
   3  -3  -9  221.08    8.30
   3  -3  -9  210.18    9.10
  -3  -3   9  207.98    8.20
  -3  -3   9  212.08    9.00
   3   3  -9  221.18    8.70
  -3   3   9  214.48    8.40
  -2  -3   9  640.14   21.60
  -2  -3   9  661.43   22.80
   2  -3  -9  599.04   22.70
  -2   3   9  644.14   22.00
   2   3  -9  607.44   21.90
   1  -3  -9    7.30    1.80
  -1  -3   9    5.00    1.60
  -1  -3   9    8.10    1.10
   1  -3  -9    6.60    0.80
   1   3  -9    7.90    1.50
  -1   3   9    6.40    1.40
   0  -3   9  156.38    5.80
   0  -3  -9  153.28    7.30
   0  -3   9  167.98    7.40
   0   3  -9  165.48    6.60
   0   3   9  165.68    6.80
  -1  -3  -9  183.58    8.20
   1  -3   9  193.68    8.20
   1  -3   9  179.58    6.40
  -1   3  -9  182.78    7.30
   1   3   9  187.38    7.70
  -2  -3  -9  109.19    5.70
   2  -3   9  108.39    5.60
  -2   3  -9  109.09    4.80
   2   3   9  103.09    5.10
  -2   3  -9  111.19    3.90
  -2   3  -9  111.19    4.90
  -3  -3  -9    3.20    1.60
   3  -3   9    1.90    1.30
  -3   3  -9    0.20    1.10
   3   3   9    2.40    1.30
  -3   3  -9    2.70    1.10
  -3   3  -9    1.00    0.40
  -4  -3  -9  235.38   10.30
   4  -3   9  239.88   10.00
   4   3   9  233.88    9.70
  -4   3  -9  228.18    8.40
  -4   3  -9  245.28    9.40
  -4   3  -9  242.08    9.20
   5  -3   9  158.88    8.00
   5  -3   9  153.18    7.30
  -5  -3  -9  145.99    7.50
  -5   3  -9  154.88    6.60
   5   3   9  150.38    6.90
  -5   3  -9  141.89    6.60
  -6  -3  -9   20.60    3.10
   6  -3   9   18.20    3.20
   6  -3   9   25.10    3.00
   6   3   9   19.30    2.60
  -7  -3  -9    3.80    2.40
   7  -3   9    9.80    3.10
   7  -3   9    6.50    2.10
   7   3   9   11.30    2.40
  -8  -3  -9   17.30    3.20
   8  -3   9    9.20    3.00
   8  -3   9   14.20    2.60
   8   3   9   16.90    2.90
  -9  -3  -9   38.90    4.70
   9  -3   9   39.90    5.50
   9  -3   9   44.90    4.10
   9   3   9   47.00    4.60
  10  -3   9    3.60    3.80
 -10  -3  -9    2.80    2.90
  10  -3   9    3.10    2.10
  10   3   9    6.30    3.10
  11  -3   9    6.80    4.00
 -11  -3  -9    4.40    2.90
  12  -3   9   14.20    4.70
 -12  -3  -9   32.90    5.30
 -13  -3  -9   18.10    4.40
  13  -3   9   19.00    5.40
 -14  -3  -9    1.30    3.50
  14  -3   9   -1.80    3.80
  15  -4  -9    7.00    4.50
 -15  -4   9   11.80    4.70
  15   4  -9   13.50    4.30
 -15   4   9   12.20    4.20
 -14  -4   9    6.70    3.90
  14  -4  -9    1.40    3.80
  14   4  -9    5.50    3.90
 -14   4   9    4.10    3.40
  13  -4  -9    2.70    3.80
 -13  -4   9    1.50    3.30
  13   4  -9   -2.70    2.70
 -13   4   9   -2.40    2.70
  12  -4  -9    7.90    3.60
 -12  -4   9   10.20    3.70
 -12   4   9   11.90    3.40
  12   4  -9   12.30    3.50
 -11  -4   9    9.60    3.10
  11  -4  -9   14.40    4.00
  11   4  -9   10.90    3.20
 -11   4   9   21.90    3.60
 -10  -4   9    3.00    2.60
  10  -4  -9    7.20    3.10
  10  -4  -9    6.50    3.10
 -10   4   9    7.30    2.70
  10   4  -9    5.50    2.90
   9  -4  -9    6.20    2.50
   9  -4  -9    3.40    2.60
  -9  -4   9    3.30    2.20
  -9  -4   9    6.40    2.00
   9   4  -9    7.10    2.60
   8  -4  -9    1.30    2.10
  -8  -4   9   -0.70    1.80
   8  -4  -9    1.60    2.10
  -8  -4   9   -0.30    1.70
   8   4  -9    0.80    2.00
  -8   4   9   -0.70    1.30
   7  -4  -9   46.20    4.40
   7  -4  -9   44.10    4.40
  -7  -4   9   44.50    4.10
  -7  -4   9   38.10    3.80
   7   4  -9   39.90    4.10
  -7   4   9   40.70    3.10
   6  -4  -9   14.50    3.00
  -6  -4   9   12.50    2.40
   6  -4  -9   10.60    2.30
  -6  -4   9    4.90    1.80
   6   4  -9    9.90    2.50
  -6   4   9    8.00    1.80
  -5  -4   9   -0.40    1.60
   5  -4  -9    2.10    1.40
  -5  -4   9   -0.90    1.20
   5  -4  -9   -0.50    1.80
   5   4  -9   -0.90    1.60
  -5   4   9    0.40    1.40
   4  -4  -9    6.40    2.10
   4  -4  -9    3.70    1.50
  -4  -4   9    5.80    1.60
  -4  -4   9    4.30    1.80
  -4   4   9    3.60    1.60
   4   4  -9    7.70    2.00
   3  -4  -9    3.20    1.80
   3  -4  -9    3.10    1.20
  -3  -4   9    1.90    1.30
  -3  -4   9    0.90    1.60
  -3   4   9    1.70    1.30
   3   4  -9   -0.30    1.10
  -2  -4   9   26.70    2.40
   2  -4  -9   20.60    3.00
  -2  -4   9   22.20    3.20
   2   4  -9   23.80    2.50
  -2   4   9   23.70    2.60
  -1  -4   9   22.60    2.10
  -1  -4   9   16.60    2.70
   1  -4  -9   18.50    2.70
  -1   4   9   17.80    2.40
   1   4  -9   17.20    2.20
   0  -4  -9   22.80    3.00
   0  -4   9   26.00    2.80
   0  -4   9   22.20    2.90
   0   4  -9   22.90    2.40
   0   4   9   27.90    2.90
   1  -4   9    1.90    1.60
  -1  -4  -9    1.20    1.60
  -1   4  -9    1.90    1.40
   1   4   9    1.60    1.40
  -2  -4  -9   45.10    4.40
   2  -4   9   47.10    4.30
  -2   4  -9   46.20    3.20
   2   4   9   51.79    3.70
  -3  -4  -9    1.30    1.80
   3  -4   9    1.80    1.80
   3   4   9    3.00    1.60
  -3   4  -9    3.60    1.40
  -3   4  -9    3.30    1.40
   4  -4   9   28.20    3.60
  -4  -4  -9   22.40    3.50
  -4   4  -9   21.90    2.60
  -4   4  -9   23.80    2.50
   4   4   9   23.10    3.10
   5  -4   9   -1.40    1.80
  -5  -4  -9   -1.70    1.70
  -5   4  -9    1.20    1.70
   5   4   9   -0.50    1.70
  -5   4  -9   -0.40    1.30
  -6  -4  -9    2.50    2.20
   6  -4   9    3.50    2.30
  -6   4  -9    7.70    2.10
   6   4   9    7.00    2.10
  -6   4  -9    5.10    1.90
   7  -4   9   12.90    3.80
   7  -4   9   10.40    2.80
  -7  -4  -9   10.90    3.10
  -7   4  -9   15.70    2.60
   7   4   9   15.60    2.90
  -7   4  -9   14.20    2.60
  -8  -4  -9    6.60    2.90
   8  -4   9   -0.10    2.20
   8  -4   9    8.40    3.60
   8   4   9    4.60    2.30
   9  -4   9   22.40    4.80
  -9  -4  -9   18.00    4.00
   9  -4   9   26.30    3.70
   9   4   9   20.30    3.30
  10  -4   9    4.50    3.50
  10  -4   9   -0.20    2.30
 -10  -4  -9   -0.60    3.10
  10   4   9   -0.30    2.60
  11  -4   9    2.30    3.80
 -11  -4  -9    2.20    3.40
 -12  -4  -9    3.10    3.80
  12  -4   9    1.10    3.60
  13  -4   9    7.10    5.00
 -13  -4  -9    4.10    4.20
 -14  -5   9    7.60    4.40
  14  -5  -9    8.50    5.10
 -14   5   9    7.20    3.80
  13  -5  -9   -2.10    3.70
 -13  -5   9    8.20    4.00
 -13   5   9    7.40    3.20
 -12  -5   9    4.90    3.00
  12  -5  -9    3.10    3.80
 -12   5   9    7.40    3.00
  12   5  -9   -2.20    2.70
  11  -5  -9   30.40    5.40
 -11  -5   9   30.90    4.60
 -11   5   9   32.60    4.60
  11   5  -9   18.50    4.10
 -10  -5   9   15.90    3.30
  10  -5  -9   11.50    3.80
  10  -5  -9   10.20    3.70
  10   5  -9   12.20    3.40
   9  -5  -9    1.80    2.80
   9  -5  -9   -0.20    2.50
  -9  -5   9    0.60    2.20
  -9  -5   9    1.10    2.10
   9   5  -9   -1.50    2.30
   8  -5  -9   21.00    3.80
  -8  -5   9   22.40    3.70
   8  -5  -9   11.60    3.40
  -8  -5   9   12.00    2.90
  -8   5   9   21.40    2.80
   8   5  -9   15.80    3.30
   7  -5  -9   71.59    7.00
   7  -5  -9   65.39    5.70
  -7  -5   9   69.09    5.70
  -7  -5   9   72.09    5.20
  -7   5   9   70.39    4.60
   7   5  -9   81.29    5.60
  -6  -5   9   -0.70    1.70
   6  -5  -9   -0.30    2.20
  -6  -5   9    2.20    1.90
   6   5  -9    1.10    2.00
  -6   5   9    0.50    1.70
   5  -5  -9   13.90    2.90
  -5  -5   9    8.00    2.30
  -5  -5   9   10.50    2.60
   5   5  -9   12.90    2.60
  -5   5   9   12.20    2.50
   4  -5  -9   34.20    4.20
  -4  -5   9   37.80    4.40
  -4  -5   9   34.80    3.50
   4   5  -9   33.90    3.60
  -4   5   9   28.30    3.30
  -3  -5   9   86.09    6.00
   3  -5  -9   85.19    5.60
  -3  -5   9   92.79    5.00
  -3   5   9   81.99    5.00
   3   5  -9   85.99    5.10
   2  -5  -9    0.50    1.80
  -2  -5   9    1.80    2.00
   2   5  -9    1.80    1.50
  -2   5   9    0.80    1.80
  -1  -5   9   96.29    6.10
   1  -5  -9   92.69    5.90
   1   5  -9   92.89    5.00
  -1   5   9   89.59    5.30
   0  -5   9   32.90    4.20
   0  -5  -9   33.40    3.90
   0   5  -9   32.90    3.00
   0   5   9   33.50    3.40
  -1  -5  -9  117.99    6.90
   1  -5   9  122.49    7.20
  -1   5  -9  111.29    5.60
   1   5   9  114.69    6.30
   2  -5   9    8.10    2.40
  -2  -5  -9    4.90    2.50
   2   5   9    7.30    2.20
  -2   5  -9    2.10    1.70
  -3  -5  -9   -0.40    2.00
   3  -5   9    1.20    1.90
   3   5   9    1.60    1.80
  -3   5  -9   -0.50    1.50
  -4  -5  -9   37.10    4.60
   4  -5   9   47.90    4.90
   4   5   9   35.80    3.80
  -4   5  -9   37.30    3.50
  -5  -5  -9    7.90    3.00
   5  -5   9   11.50    2.90
   5   5   9   14.20    2.80
  -5   5  -9   11.30    2.30
  -5   5  -9   12.70    2.60
   6  -5   9   15.30    3.20
  -6  -5  -9   12.40    3.40
   6   5   9   15.30    3.00
  -6   5  -9   17.60    2.90
  -6   5  -9   18.40    2.70
  -7  -5  -9    6.50    3.00
   7  -5   9    2.70    2.60
   7   5   9    5.30    2.40
  -7   5  -9    5.00    2.40
  -7   5  -9    3.80    2.10
  -8  -5  -9   50.39    5.90
   8  -5   9   48.10    5.20
   8   5   9   47.70    4.80
  -8   5  -9   46.60    4.20
  -8   5  -9   45.30    4.40
   9  -5   9    9.10    3.10
  -9  -5  -9    4.20    3.40
  -9   5  -9    5.30    2.70
  -9   5  -9    3.40    2.20
   9   5   9    6.40    2.70
  10  -5   9    2.20    3.00
 -10  -5  -9   -0.20    2.90
 -10   5  -9   -1.80    2.70
 -10   5  -9    5.80    2.60
  10   5   9    5.50    2.90
  11  -5   9   -0.80    3.50
 -11  -5  -9    1.90    3.30
 -11   5  -9    0.20    2.40
 -11   5  -9    6.20    3.40
  12  -5   9   11.00    4.70
 -12  -5  -9   14.30    4.80
 -12  -6   9   10.30    3.90
 -12   6   9    2.90    3.10
 -11  -6   9   11.90    4.30
  11  -6  -9   15.80    4.60
 -11   6   9   15.20    4.10
 -10  -6   9    0.60    3.10
  10  -6  -9    6.50    3.40
   9  -6  -9   11.20    3.90
  -9  -6   9    2.00    2.80
   9   6  -9    8.50    2.90
  -8  -6   9    9.50    3.20
   8  -6  -9   11.70    3.70
  -8  -6   9    8.20    3.20
  -8   6   9   15.70    3.10
   7  -6  -9    7.60    3.20
  -7  -6   9    3.50    2.70
  -7  -6   9   -0.70    2.50
   7   6  -9    1.70    2.50
  -7   6   9    5.40    2.50
   6  -6  -9    1.00    2.30
  -6  -6   9    3.20    3.10
  -6  -6   9   -1.10    2.40
   6   6  -9   -1.00    2.30
  -6   6   9    3.00    2.10
   5  -6  -9    5.00    3.00
  -5  -6   9    2.20    2.80
  -5   6   9   -2.10    2.20
   5   6  -9   -1.90    2.20
  -4  -6   9   18.90    3.90
   4  -6  -9   14.00    3.60
  -4   6   9   17.00    3.20
   4   6  -9   20.60    3.30
   3  -6  -9    2.10    2.40
  -3  -6   9   -1.30    2.40
   3   6  -9    0.40    2.10
  -3   6   9    2.30    2.30
   2  -6  -9    0.90    2.30
  -2  -6   9    1.50    2.20
   2   6  -9   -0.70    1.90
  -2   6   9    2.90    2.30
  -1  -6   9   19.70    3.80
   1  -6  -9   16.90    3.40
   1   6  -9   22.10    2.90
  -1   6   9   20.50    3.40
   0  -6  -9   73.99    6.40
   0  -6   9   66.19    6.40
   0   6  -9   68.09    4.60
   0   6   9   69.59    5.30
   1  -6   9    4.50    2.90
  -1  -6  -9    8.30    3.00
  -1   6  -9    4.10    2.10
   1   6   9    6.10    2.60
  -2  -6  -9    3.90    2.70
   2  -6   9    0.70    2.20
  -2   6  -9    1.30    1.90
   2   6   9    1.70    2.20
  -3  -6  -9    1.80    2.90
   3  -6   9   -3.10    2.40
  -3   6  -9    0.20    1.80
   3   6   9   -1.20    2.30
  -4  -6  -9   -0.70    3.00
   4  -6   9    0.80    2.60
   4   6   9   -0.60    2.10
  -4   6  -9    0.00    1.90
  -5  -6  -9    1.80    2.60
   5  -6   9    2.50    3.00
   5   6   9    2.50    2.70
  -5   6  -9    4.80    2.40
  -6  -6  -9    1.40    3.20
   6  -6   9    2.20    2.90
  -6   6  -9    0.50    2.00
  -6   6  -9   -2.50    1.90
   6   6   9   -3.90    2.30
   7  -6   9    6.00    3.30
  -7  -6  -9   -3.40    2.90
   7   6   9   -0.50    2.60
  -7   6  -9    0.90    2.30
  -7   6  -9   -1.00    2.20
  -8  -6  -9    2.40    3.30
   8  -6   9    0.40    3.00
   8   6   9    1.70    3.00
  -8   6  -9    2.60    2.70
  -8   6  -9   -0.20    2.00
  -9  -6  -9    2.10    3.80
   9  -6   9    5.10    3.30
  -9   6  -9    2.90    2.50
   9   6   9    0.60    2.50
  -9   6  -9    1.10    2.50
 -10  -6  -9    4.40    4.10
 -10   6  -9    2.40    2.80
  10   6   9    4.90    3.00
 -10   6  -9    3.90    3.10
   9  -7  -9    5.10    3.80
   9   7  -9    5.80    4.30
   8  -7  -9   11.90    4.20
  -8  -7   9    1.10    3.30
   8   7  -9    7.60    3.30
  -8   7   9    1.40    2.80
  -7  -7   9    0.50    3.20
   7  -7  -9    1.30    3.30
  -7   7   9    2.80    2.90
  -6  -7   9    4.30    3.30
   6  -7  -9    7.10    3.20
  -6   7   9    6.30    2.90
   5  -7  -9   -1.00    2.40
  -5  -7   9   -1.30    2.80
  -5   7   9    0.50    2.70
  -4  -7   9    1.50    2.90
   4  -7  -9   -1.60    2.90
  -4   7   9   -0.60    2.80
   3  -7  -9   -0.70    2.50
  -3  -7   9    1.70    3.20
  -3   7   9    0.70    2.80
  -2  -7   9    4.00    3.10
   2  -7  -9    2.70    3.10
  -2   7   9    3.00    2.50
  -1  -7   9    1.10    2.70
   1  -7  -9    0.30    2.80
  -1   7   9   -1.30    2.30
   1   7  -9   -3.40    2.20
   0  -7   9    1.90    3.30
   0  -7  -9    0.60    2.40
   0   7  -9    3.60    2.20
   0   7   9    1.60    2.50
   1  -7   9    3.80    3.20
  -1  -7  -9   10.00    3.80
   1   7   9   15.00    3.40
  -1   7  -9   12.10    2.80
   2  -7   9    4.20    3.20
  -2  -7  -9    2.50    3.10
  -2   7  -9   -1.40    1.90
   2   7   9    1.50    2.70
  -3  -7  -9    5.50    3.40
   3  -7   9    5.50    3.70
  -3   7  -9   10.20    2.60
   3   7   9   13.10    3.70
   4  -7   9    1.80    2.90
  -4  -7  -9   -2.30    2.90
  -4   7  -9   -0.20    1.90
   4   7   9   -0.20    2.90
   5  -7   9    5.60    3.60
  -5  -7  -9    4.40    3.30
  -5   7  -9    3.70    2.50
   5   7   9    1.10    2.70
  -6  -7  -9   -0.50    3.30
   6  -7   9    0.40    3.10
   6   7   9    4.00    2.90
  -6   7  -9    0.40    2.70
   7  -7   9    2.00    3.60
  -7  -7  -9   -0.20    3.30
  -7   7  -9    1.50    2.70
   7   7   9    1.40    3.30
   4  -8  -9    1.00    3.50
  -4  -8   9    1.20    3.50
  -4   8   9    0.30    3.20
  -3  -8   9    0.90    3.40
   3  -8  -9    3.80    3.60
  -3   8   9   -1.50    2.90
   2  -8  -9   -2.00    3.20
  -2  -8   9   -0.80    3.00
  -2   8   9   -0.50    2.90
  -1  -8   9    2.30    4.00
   1  -8  -9    6.70    3.90
  -1   8   9    6.80    3.60
   0  -8  -9   -1.90    3.40
   0  -8   9    1.00    3.90
   0   8   9    2.30    3.20
  -1  -8  -9    0.30    2.90
   1  -8   9    0.10    3.90
   1   8   9   -2.90    3.10
  -2  -8  -9    3.00    3.70
   2  -8   9   -0.40    3.50
   2   8   9   -1.90    3.20
  17   0 -10   -1.30    3.70
 -17   0  10    3.10    3.90
 -16   0  10   20.30    4.80
  16   0 -10   30.20    5.90
  15   0 -10   -2.20    3.50
 -15   0  10    1.00    3.10
 -14   0  10   21.90    3.90
  14   0 -10   24.50    4.60
 -13   0  10  163.88    8.90
  13   0 -10  173.28   10.10
 -12   0  10  130.19    7.60
  12   0 -10  146.49    8.60
  11   0 -10    1.10    2.20
 -11   0  10    1.20    1.90
 -10   0  10    0.50    2.00
  10   0 -10    0.90    1.90
   9   0 -10  833.82   29.90
  -9   0  10  813.42   29.40
  -8   0  10  312.77   12.30
   8   0 -10  302.27   12.70
   7   0 -10    2.00    1.70
  -7   0  10    1.30    1.20
  -6   0  10  279.87   11.30
   6   0 -10  294.07   11.80
  -6   0  10  308.17   10.20
  -5   0  10  964.40   33.20
   5   0 -10  942.01   33.50
  -5   0  10  997.90   32.30
   4   0 -10  429.36   15.60
  -4   0  10  435.96   14.80
   4   0 -10  418.86   15.40
   3   0 -10    2.10    0.90
  -3   0  10    4.60    1.00
   3   0 -10    2.60    0.90
  -2   0  10  845.02   27.80
   2   0 -10  800.32   27.40
   2   0 -10  781.72   27.30
   1   0 -10 1383.26   46.90
   1   0 -10 1429.26   47.00
  -1   0  10 1434.06   47.90
   0   0 -10   16.50    1.40
   0   0 -10   15.30    1.20
   0   0  10   24.60    2.60
  -1   0 -10   15.10    1.40
   1   0  10   13.70    2.00
  -1   0 -10   16.20    1.20
   2   0  10 2955.40  101.29
  -2   0 -10 3098.69   99.69
  -2   0 -10 3020.90   99.89
  -2   0 -10 3068.39   99.69
   3   0  10  744.03   27.50
  -3   0 -10  779.22   26.20
  -3   0 -10  781.42   25.90
  -3   0 -10  774.82   26.00
   4   0  10   24.10    2.50
  -4   0 -10   22.50    2.00
   4   0  10   25.10    2.90
   5   0  10   35.20    3.30
   5   0  10   32.40    3.40
  -5   0 -10   36.10    2.50
   6   0  10  374.36   14.10
   6   0  10  359.56   14.30
  -6   0 -10  350.86   13.50
   7   0  10  237.18   10.30
  -7   0 -10  225.18    9.50
   7   0  10  234.28    9.70
   8   0  10   -0.30    1.40
  -8   0 -10    0.10    1.50
   8   0  10    2.40    1.90
   9   0  10  107.99    6.70
  -9   0 -10  114.69    6.00
   9   0  10  106.99    5.70
  10   0  10  134.29    8.30
 -10   0 -10  139.69    7.30
  10   0  10  144.09    6.80
 -11   0 -10   39.20    4.20
  11   0  10   34.80    4.80
  12   0  10    1.30    3.00
 -12   0 -10   -0.60    2.30
  13   0  10   22.50    5.00
 -13   0 -10   34.50    4.60
  14   0  10   22.10    4.80
 -14   0 -10   17.90    4.10
 -15   0 -10   -6.00    2.80
  15   0  10   -6.10    4.00
 -17  -1  10    5.70    4.10
  17  -1 -10    0.70    4.80
  17   1 -10   14.00    5.20
 -17   1  10    7.50    3.70
  16  -1 -10    4.40    4.00
 -16  -1  10    2.00    3.10
  16   1 -10   -6.80    3.30
 -16   1  10    0.00    2.90
 -15  -1  10   -2.50    2.90
  15  -1 -10   -4.90    3.40
 -15   1  10    0.20    3.00
  15   1 -10   -3.10    2.80
  14  -1 -10    3.40    3.70
 -14  -1  10    5.40    3.00
 -14   1  10    5.90    2.90
  14   1 -10    6.10    3.60
 -13  -1  10    8.90    3.30
  13  -1 -10    6.40    3.50
 -13   1  10    3.70    2.40
  13   1 -10    8.00    3.50
  12  -1 -10    3.50    2.60
 -12  -1  10    2.80    2.20
  12   1 -10    4.70    2.60
 -12   1  10    2.40    2.10
 -11  -1  10   72.89    5.20
  11  -1 -10   66.19    6.00
  11   1 -10   75.29    6.40
 -11   1  10   83.39    5.30
  10  -1 -10   -0.20    1.90
 -10  -1  10    1.80    1.90
 -10   1  10    0.40    1.60
  10   1 -10    3.80    2.10
   9  -1 -10   89.49    5.70
  -9  -1  10   86.79    5.20
  -9   1  10   92.09    5.40
   9   1 -10   92.09    5.80
   8  -1 -10    3.40    1.70
  -8  -1  10    2.80    1.40
  -8  -1  10    1.00    0.60
  -8   1  10    0.80    1.30
   8   1 -10    0.40    1.60
  -7  -1  10    1.40    0.70
  -7  -1  10    2.30    1.30
   7  -1 -10    1.30    1.30
  -7   1  10    3.00    1.50
   7   1 -10    4.10    1.80
  -7   1  10    1.90    0.70
   6  -1 -10   77.89    4.40
  -6  -1  10   76.69    3.40
   6  -1 -10   75.89    4.40
  -6  -1  10   80.39    4.10
  -6   1  10   73.39    3.40
   6   1 -10   72.29    4.50
  -5  -1  10  121.49    5.00
  -5  -1  10  118.59    5.40
   5  -1 -10  124.99    5.80
   5  -1 -10  122.29    5.70
   5   1 -10  125.99    6.10
  -5   1  10  133.29    5.00
   4  -1 -10   13.60    1.70
   4  -1 -10   13.10    1.70
  -4  -1  10   12.40    1.40
  -4  -1  10   11.20    1.40
  -4   1  10   12.90    1.30
   4   1 -10   13.00    1.80
   3  -1 -10  264.17   10.30
  -3  -1  10  263.67   10.00
  -3  -1  10  284.07    9.90
   3  -1 -10  273.17   10.30
   3   1 -10  266.07   10.30
  -3   1  10  292.97   10.00
  -2  -1  10  103.09    4.80
   2  -1 -10  111.29    4.70
  -2  -1  10  111.59    4.40
   2  -1 -10  116.39    4.90
   2   1 -10  110.69    4.70
  -2   1  10  117.09    4.80
   1  -1 -10    7.70    1.00
  -1  -1  10    8.20    0.80
   1  -1 -10    6.60    1.20
  -1  -1  10    6.20    1.20
  -1   1  10    4.70    1.10
   1   1 -10    8.30    1.10
   0  -1 -10   56.29    2.30
   0  -1  10   53.59    3.10
   0  -1 -10   51.49    2.90
   0   1 -10   53.69    2.60
   0   1  10   51.79    3.10
   0   1 -10   54.29    2.10
  -1  -1 -10   27.30    1.40
  -1  -1 -10   24.40    1.90
   1  -1  10   26.00    2.40
  -1   1 -10   27.00    1.20
  -1   1 -10   23.00    1.70
   1   1  10   24.70    2.50
  -2  -1 -10   91.89    4.40
   2  -1  10   89.19    4.60
  -2  -1 -10   98.19    3.70
   2   1  10   89.69    5.00
  -2   1 -10   94.59    4.00
  -2   1 -10   98.49    3.60
  -2   1 -10   94.49    4.00
  -3  -1 -10  120.99    4.60
  -3  -1 -10  129.49    5.50
   3  -1  10  130.59    5.80
   3   1  10  116.59    6.30
  -3   1 -10  119.99    4.70
  -3   1 -10  123.69    5.00
  -3   1 -10  117.79    4.90
   4  -1  10  197.78    8.40
  -4  -1 -10  187.38    7.80
   4  -1  10  197.98    8.20
   4   1  10  185.48    7.60
  -4   1 -10  191.68    7.10
   4   1  10  174.48    9.00
  -5  -1 -10   85.39    4.50
   5  -1  10   84.79    4.60
   5  -1  10   86.89    5.10
   5   1  10   80.19    4.40
  -5   1 -10   85.29    3.80
   5   1  10   70.79    5.30
  -6  -1 -10   14.10    2.10
   6  -1  10    7.80    2.20
   6  -1  10   12.90    2.00
   6   1  10   12.70    2.80
  -6   1 -10   12.00    1.60
   6   1  10    8.70    1.90
   7  -1  10    9.40    2.60
  -7  -1 -10    5.30    1.90
   7  -1  10    9.40    2.00
  -7   1 -10    7.90    1.60
   7   1  10    5.40    2.40
   7   1  10    6.70    2.10
   8  -1  10   10.50    2.10
   8  -1  10    6.30    2.70
  -8  -1 -10    6.40    2.10
  -8   1 -10    4.60    1.70
   8   1  10    9.00    2.80
   8   1  10    3.60    2.10
   9  -1  10    4.40    1.90
   9  -1  10    7.50    3.00
  -9  -1 -10    3.10    2.20
   9   1  10   11.80    2.90
   9   1  10    8.50    2.90
  -9   1 -10    8.90    2.10
 -10  -1 -10    2.10    2.30
  10  -1  10    1.70    1.70
  10  -1  10   -2.20    2.70
  10   1  10    1.40    2.60
  10   1  10    2.10    2.20
 -10   1 -10    1.20    1.80
 -11  -1 -10   14.20    3.40
  11  -1  10   10.40    3.90
 -11   1 -10    9.60    2.70
  11   1  10   18.90    3.90
 -12  -1 -10    0.10    2.60
  12  -1  10   -1.40    3.20
 -12   1 -10   -1.70    2.10
  12   1  10    0.80    3.20
  13  -1  10   -0.50    3.50
 -13  -1 -10    2.50    2.90
 -13   1 -10   -3.40    2.50
  13   1  10   -0.20    3.40
  14  -1  10    3.20    3.80
 -14  -1 -10   -0.90    3.10
  14   1  10    1.70    3.90
 -15  -1 -10   -1.20    2.90
  15  -1  10   -5.20    3.40
  15   1  10   -4.50    3.70
  17  -2 -10    0.80    4.90
 -17  -2  10   10.80    4.00
 -17   2  10    6.30    4.00
 -16  -2  10   17.70    4.60
  16  -2 -10   12.70    4.80
  16   2 -10   14.90    4.90
 -16   2  10   15.70    4.30
  15  -2 -10   10.00    4.50
 -15  -2  10   -0.90    2.90
 -15   2  10    0.40    2.70
  15   2 -10   -4.20    2.80
 -14  -2  10   11.00    3.40
  14  -2 -10    7.10    4.00
 -14   2  10    6.10    3.00
  14   2 -10    3.80    3.70
  13  -2 -10   43.80    6.10
 -13  -2  10   36.70    5.00
 -13   2  10   32.00    4.30
  13   2 -10   25.50    4.60
  12  -2 -10   43.80    5.40
 -12  -2  10   52.79    5.30
  12   2 -10   50.99    5.40
 -12   2  10   46.80    4.80
 -11  -2  10   37.80    4.40
  11  -2 -10   45.70    5.20
 -11   2  10   45.20    4.40
  11   2 -10   45.40    4.90
 -10  -2  10   20.00    3.20
  10  -2 -10    9.80    3.10
 -10   2  10   14.60    2.70
  10   2 -10   15.50    3.20
  -9  -2  10   63.39    4.60
   9  -2 -10   59.79    5.30
  -9   2  10   60.89    4.40
   9   2 -10   67.89    4.90
  -8  -2  10  127.89    6.40
   8  -2 -10  131.89    6.80
  -8  -2  10  122.09    5.40
   8  -2 -10  122.89    6.70
   8   2 -10  135.39    7.10
  -8   2  10  133.79    5.00
   7  -2 -10   -0.20    1.40
  -7  -2  10   -0.80    0.90
   7  -2 -10    1.00    1.50
  -7  -2  10   -1.20    1.20
   7   2 -10    1.30    1.80
  -7   2  10    0.10    0.70
   6  -2 -10   82.89    4.90
   6  -2 -10   86.89    4.80
  -6  -2  10   89.29    4.40
  -6  -2  10   85.89    4.20
  -6   2  10   88.29    3.70
   6   2 -10   82.89    5.10
  -5  -2  10  248.78    9.70
   5  -2 -10  253.37   10.10
  -5  -2  10  254.17    9.80
  -5   2  10  262.57    9.30
   5   2 -10  253.77   10.40
  -4  -2  10  675.63   23.80
   4  -2 -10  685.73   23.70
   4  -2 -10  670.93   24.10
  -4  -2  10  689.03   23.40
  -4   2  10  668.33   23.20
   4   2 -10  703.83   24.10
   3  -2 -10   84.29    3.70
  -3  -2  10   72.49    3.90
   3  -2 -10   72.99    4.10
  -3  -2  10   80.39    3.40
   3   2 -10   71.99    3.90
  -3   2  10   75.79    3.50
  -2  -2  10 1365.16   47.00
   2  -2 -10 1423.16   47.20
  -2  -2  10 1361.76   46.00
   2  -2 -10 1430.56   46.30
  -2   2  10 1367.86   46.50
   2   2 -10 1397.36   46.60
  -1  -2  10  376.76   13.80
   1  -2 -10  383.76   12.90
  -1  -2  10  371.36   12.60
   1  -2 -10  366.56   13.80
   1   2 -10  362.16   13.30
  -1   2  10  373.06   13.40
   0  -2 -10  113.29    4.30
   0  -2 -10  115.39    5.50
   0  -2  10  121.99    5.50
   0   2 -10  118.89    4.90
   0   2  10  115.79    5.00
  -1  -2 -10   66.79    2.50
   1  -2  10   66.79    3.80
  -1  -2 -10   70.09    3.90
  -1   2 -10   65.59    3.20
   1   2  10   63.19    3.40
  -2  -2 -10  744.83   24.30
   2  -2  10  752.32   26.00
  -2  -2 -10  744.83   26.00
  -2   2 -10  716.13   25.00
   2   2  10  734.33   25.50
  -2   2 -10  721.13   25.10
  -3  -2 -10  530.85   19.40
  -3  -2 -10  545.15   17.80
  -3  -2 -10  529.85   17.80
   3  -2  10  539.55   19.40
  -3   2 -10  522.25   18.70
  -3   2 -10  543.35   17.70
   3   2  10  533.95   19.10
  -3   2 -10  521.95   18.50
  -4  -2 -10   22.50    2.60
   4  -2  10   22.60    2.60
   4   2  10   18.60    1.80
   4   2  10   24.30    2.50
  -4   2 -10   19.10    1.30
  -4   2 -10   23.90    2.20
  -4   2 -10   19.70    2.00
   5  -2  10   55.19    4.80
   5  -2  10   52.19    3.60
  -5  -2 -10   44.00    3.90
   5   2  10   52.69    3.10
   5   2  10   57.59    3.80
  -5   2 -10   52.19    2.60
   6  -2  10  133.49    6.40
   6  -2  10  142.09    7.50
  -6  -2 -10  125.29    6.70
   6   2  10  134.59    6.10
  -6   2 -10  135.59    5.40
   6   2  10  124.89    6.90
   7  -2  10    6.90    2.50
  -7  -2 -10    9.20    2.30
   7  -2  10   10.10    2.20
  -7   2 -10    8.80    1.50
   7   2  10    7.70    2.00
   7   2  10   10.40    2.80
  -8  -2 -10   13.80    2.90
   8  -2  10   16.10    2.60
   8  -2  10   14.40    3.50
   8   2  10   10.40    3.00
   8   2  10   14.50    2.70
  -8   2 -10   18.90    2.20
   9  -2  10   21.60    4.30
  -9  -2 -10   21.30    3.60
   9  -2  10   19.90    2.90
   9   2  10   26.50    4.20
  -9   2 -10   27.50    4.10
   9   2  10   20.90    3.30
  10  -2  10  120.19    8.10
 -10  -2 -10  115.69    7.30
  10  -2  10  123.19    6.30
  10   2  10  113.49    7.20
  10   2  10  111.79    8.00
 -11  -2 -10   15.10    3.70
  11  -2  10   17.80    4.70
  11   2  10   22.90    4.10
  12  -2  10   -1.10    3.50
 -12  -2 -10   -1.70    2.80
  13  -2  10    8.90    4.00
 -13  -2 -10    2.90    3.20
 -14  -2 -10   21.20    4.80
  14  -2  10   21.90    5.40
 -16  -3  10    7.50    4.70
  16  -3 -10    3.30    4.80
  16   3 -10    0.50    4.10
 -16   3  10   12.90    3.80
  15  -3 -10    3.70    4.30
 -15  -3  10    4.80    3.60
  15   3 -10    4.80    3.90
 -15   3  10   -6.90    2.90
 -14  -3  10    2.50    3.10
  14  -3 -10    1.40    3.80
  14   3 -10    7.70    3.80
 -14   3  10    8.30    3.10
  13  -3 -10   32.70    5.40
 -13  -3  10   26.70    4.40
  13   3 -10   16.10    3.90
 -13   3  10   14.20    3.50
 -12  -3  10    7.60    2.90
  12  -3 -10   10.50    3.50
 -12   3  10    6.70    2.90
  12   3 -10    8.70    3.20
  11  -3 -10   19.50    4.20
 -11  -3  10   20.20    3.60
  11   3 -10   23.70    4.00
 -11   3  10   19.90    3.60
  10  -3 -10    4.90    3.00
 -10  -3  10    5.10    2.40
  10   3 -10    0.60    2.20
 -10   3  10    3.40    2.00
   9  -3 -10    6.50    2.50
  -9  -3  10    5.50    2.10
  -9  -3  10    5.00    1.70
   9  -3 -10    2.40    2.20
   9   3 -10    1.30    2.10
  -8  -3  10   75.29    4.30
   8  -3 -10   75.59    5.20
   8  -3 -10   74.29    5.30
  -8  -3  10   79.39    4.90
  -8   3  10   76.39    3.70
   8   3 -10   77.99    5.40
  -7  -3  10   55.69    3.90
  -7  -3  10   46.70    3.50
   7  -3 -10   63.69    4.40
   7  -3 -10   53.09    4.60
   7   3 -10   53.29    4.60
  -7   3  10   53.09    3.00
  -6  -3  10   97.89    5.00
   6  -3 -10   84.69    5.20
  -6  -3  10  100.19    5.10
   6  -3 -10   96.89    5.50
   6   3 -10   91.19    5.50
  -6   3  10   96.29    4.40
  -5  -3  10   73.39    4.30
   5  -3 -10   66.69    4.40
   5  -3 -10   75.59    4.20
  -5  -3  10   72.19    3.90
  -5   3  10   66.99    3.60
   5   3 -10   69.79    4.50
  -4  -3  10   17.30    1.90
  -4  -3  10   22.90    2.60
   4  -3 -10   19.20    2.50
   4  -3 -10   20.70    2.20
  -4   3  10   16.30    1.90
   4   3 -10   18.10    2.40
  -3  -3  10    0.90    0.80
   3  -3 -10   -2.10    1.00
   3  -3 -10   -0.20    0.80
  -3  -3  10    0.70    1.40
  -3   3  10    0.40    0.90
   3   3 -10    0.10    1.20
  -2  -3  10    9.70    2.00
   2  -3 -10    8.40    1.80
   2  -3 -10    9.30    1.10
  -2  -3  10   10.30    1.30
   2   3 -10    5.00    1.30
  -2   3  10    6.60    1.50
   1  -3 -10   12.10    1.00
  -1  -3  10   11.50    1.20
   1  -3 -10   12.30    2.10
  -1  -3  10   11.70    2.00
   1   3 -10    9.70    1.60
  -1   3  10    7.50    1.50
   0  -3  10  102.09    5.20
   0  -3 -10   89.99    5.10
   0  -3  10   90.39    3.50
   0   3 -10   91.79    4.30
   0   3  10   94.09    4.60
  -1  -3 -10   98.19    5.20
   1  -3  10   96.59    5.20
  -1   3 -10   94.99    4.40
   1   3  10   88.79    4.60
  -2  -3 -10   20.30    2.60
   2  -3  10   22.30    2.70
  -2   3 -10   21.50    2.10
   2   3  10   18.10    2.20
   3  -3  10   15.60    2.40
  -3  -3 -10   14.60    2.50
  -3   3 -10   21.60    2.10
  -3   3 -10   21.50    2.20
   3   3  10   20.20    2.40
   4  -3  10    2.40    1.50
  -4  -3 -10   -0.20    1.50
  -4   3 -10    1.20    1.10
  -4   3 -10    2.30    1.30
   4   3  10    2.10    1.50
   5  -3  10    4.20    1.90
  -5  -3 -10    7.40    2.20
  -5   3 -10    3.60    1.60
  -5   3 -10    2.60    1.50
   5   3  10    3.90    1.80
   6  -3  10   -0.90    1.50
  -6  -3 -10   -1.00    1.70
   6  -3  10   -0.30    2.10
   6   3  10    1.20    1.50
   7  -3  10   29.40    4.00
   7  -3  10   32.90    3.60
  -7  -3 -10   44.70    4.70
   7   3  10   28.00    3.50
  -8  -3 -10   14.90    3.20
   8  -3  10   30.20    3.50
   8  -3  10   23.70    4.10
   8   3  10   18.50    3.20
  -9  -3 -10    0.60    2.30
   9  -3  10    4.30    2.20
   9  -3  10    4.00    3.10
   9   3  10   -1.00    2.30
  10  -3  10   -0.90    1.90
 -10  -3 -10    0.90    2.50
  10  -3  10    0.00    3.30
  10   3  10   -1.40    2.80
  11  -3  10    8.30    4.20
 -11  -3 -10    1.20    3.30
  11   3  10    5.40    4.10
  12  -3  10    4.40    4.40
 -12  -3 -10   -0.80    2.90
  13  -3  10    7.10    4.40
 -13  -3 -10    8.40    3.80
  14  -3  10    9.30    5.20
 -14  -3 -10   11.90    4.60
  15  -4 -10    4.00    3.80
 -15  -4  10   -0.90    4.20
 -15   4  10    3.50    3.10
  15   4 -10   -0.80    3.70
  14  -4 -10    8.00    4.30
 -14  -4  10    4.00    3.50
  14   4 -10   -1.00    3.10
 -14   4  10    2.20    3.10
  13  -4 -10    7.80    4.20
 -13  -4  10   17.70    4.30
 -13   4  10   13.00    3.80
  13   4 -10   16.20    4.00
 -12  -4  10   13.40    3.80
  12  -4 -10   12.30    4.40
  12   4 -10   15.40    3.90
 -12   4  10    7.50    2.90
 -11  -4  10    9.60    3.00
  11  -4 -10   10.40    3.70
 -11   4  10    6.20    2.70
  11   4 -10    7.10    3.00
  10  -4 -10    2.20    2.40
 -10  -4  10    3.10    2.60
  10  -4 -10    6.90    2.70
  10   4 -10    3.60    2.60
   9  -4 -10    5.30    2.90
  -9  -4  10    4.60    2.00
   9  -4 -10    3.00    2.40
  -9  -4  10    5.80    2.40
   9   4 -10    7.50    2.90
   8  -4 -10    1.80    2.10
  -8  -4  10    3.20    1.80
   8  -4 -10    0.90    2.00
  -8  -4  10    1.70    1.70
   8   4 -10    3.70    2.40
  -8   4  10    0.10    1.40
   7  -4 -10   -0.80    1.80
  -7  -4  10   -1.30    1.60
   7  -4 -10   -1.40    1.60
  -7  -4  10   -0.80    1.60
  -7   4  10    1.50    1.50
   7   4 -10   -0.10    2.00
   6  -4 -10   21.50    3.00
   6  -4 -10   23.10    3.50
  -6  -4  10   20.50    2.80
  -6  -4  10   22.30    3.00
  -6   4  10   20.60    2.50
   6   4 -10   25.20    3.40
  -5  -4  10  157.68    7.70
   5  -4 -10  158.38    7.20
  -5  -4  10  152.58    7.10
   5  -4 -10  141.79    7.60
  -5   4  10  149.29    6.80
   5   4 -10  165.98    7.60
   4  -4 -10   70.69    4.90
  -4  -4  10   75.39    5.00
   4  -4 -10   73.59    4.20
  -4  -4  10   75.69    4.20
   4   4 -10   79.09    4.80
  -4   4  10   75.39    4.30
   3  -4 -10    5.40    1.90
  -3  -4  10    5.10    1.50
  -3  -4  10    4.60    2.00
   3   4 -10    6.50    1.80
  -3   4  10    5.40    1.60
  -2  -4  10   57.49    3.20
  -2  -4  10   57.99    4.40
   2  -4 -10   57.89    4.20
  -2   4  10   53.29    3.60
   2   4 -10   59.29    3.60
  -1  -4  10  373.26   15.30
   1  -4 -10  384.46   15.30
   1   4 -10  391.96   14.30
  -1   4  10  394.26   14.60
   0  -4  10   84.29    5.20
   0  -4 -10   67.59    4.90
   0   4  10   79.69    4.60
   0   4 -10   81.29    4.20
   1  -4  10   60.49    4.50
  -1  -4 -10   69.99    4.90
   1   4  10   59.89    3.90
  -1   4 -10   65.09    3.80
   2  -4  10   62.59    4.50
  -2  -4 -10   57.29    4.90
   2   4  10   56.59    3.90
  -2   4 -10   63.99    3.70
  -3  -4 -10  134.69    7.50
   3  -4  10  147.39    7.60
  -3   4 -10  148.99    6.60
   3   4  10  139.69    6.90
  -4  -4 -10    4.50    2.20
   4  -4  10    1.20    1.90
  -4   4 -10    5.80    1.60
  -4   4 -10    5.80    1.80
   4   4  10    6.40    2.10
   5  -4  10    5.50    2.30
  -5  -4 -10    6.30    2.60
  -5   4 -10    2.20    1.50
   5   4  10    3.60    2.20
  -5   4 -10    5.40    2.10
   6  -4  10    0.10    1.70
  -6  -4 -10    1.40    2.20
  -6   4 -10   -0.30    1.70
  -6   4 -10    2.20    1.80
   6   4  10    1.40    1.90
  -7  -4 -10   24.90    4.10
   7  -4  10   24.10    3.60
  -7   4 -10   36.30    3.70
  -7   4 -10   23.30    2.90
   7   4  10   24.70    3.40
   8  -4  10   -0.80    2.10
   8  -4  10    0.20    2.80
  -8  -4 -10    3.00    2.90
  -8   4 -10    1.90    2.20
   8   4  10   -1.70    2.20
  -8   4 -10    1.20    1.80
   9  -4  10   13.60    4.00
  -9  -4 -10    9.40    3.30
   9  -4  10   10.90    3.00
   9   4  10   11.60    2.80
  10  -4  10   14.20    3.40
  10  -4  10    5.80    4.20
 -10  -4 -10   15.70    3.90
  10   4  10   12.00    3.50
  11  -4  10   21.10    5.10
 -11  -4 -10    7.60    3.60
  11   4  10   13.50    4.60
 -12  -4 -10   -0.70    3.20
  12  -4  10    2.10    4.30
 -13  -4 -10   13.20    4.40
  13  -4  10   -0.80    4.50
 -14  -5  10    3.70    3.60
  14  -5 -10    3.50    4.60
 -14   5  10   -0.60    2.80
 -13  -5  10    7.30    5.70
  13  -5 -10    4.80    4.20
 -13   5  10    8.00    3.80
  13   5 -10    5.60    3.70
 -12  -5  10   14.10    4.10
  12  -5 -10   10.20    4.20
  12   5 -10    6.20    3.50
 -12   5  10    2.10    2.80
  11  -5 -10    0.10    2.90
 -11  -5  10    0.60    2.80
 -11   5  10    1.00    2.90
  11   5 -10   -0.10    3.00
  10  -5 -10   -2.40    2.70
 -10  -5  10   -1.90    2.00
  10  -5 -10    0.40    2.60
  10   5 -10   -0.80    2.40
  -9  -5  10    9.10    2.70
   9  -5 -10    8.50    3.10
  -9  -5  10    8.30    2.80
   9  -5 -10   11.20    3.50
   9   5 -10   17.10    3.50
   8  -5 -10   24.80    4.80
  -8  -5  10   27.40    3.80
   8  -5 -10   30.20    4.30
  -8  -5  10   21.10    3.50
  -8   5  10   26.30    3.10
   8   5 -10   26.10    4.00
  -7  -5  10    0.80    2.10
   7  -5 -10    3.30    2.40
  -7  -5  10    5.30    2.30
   7   5 -10   -0.70    2.30
  -7   5  10    2.70    1.90
  -6  -5  10    9.20    2.80
   6  -5 -10    5.60    2.70
  -6  -5  10    6.40    2.20
   6   5 -10    7.70    2.60
  -6   5  10    7.70    2.10
  -5  -5  10    8.80    2.20
   5  -5 -10   10.80    2.80
  -5  -5  10    9.00    2.70
   5   5 -10    4.90    2.30
  -5   5  10   10.70    2.30
  -4  -5  10   -0.40    1.40
   4  -5 -10    2.80    2.10
  -4  -5  10    1.60    2.00
  -4   5  10    0.70    1.70
   4   5 -10    0.10    1.80
   3  -5 -10   14.70    2.90
  -3  -5  10   13.80    3.10
   3   5 -10   12.60    2.40
  -3   5  10   13.10    2.60
   2  -5 -10    2.40    2.00
  -2  -5  10    0.50    2.20
  -2   5  10    0.80    1.80
   2   5 -10   -0.70    1.50
   1  -5 -10   44.80    4.60
  -1  -5  10   40.80    4.50
  -1   5  10   48.10    4.20
   1   5 -10   45.00    3.70
   0  -5  10    5.50    2.40
   0  -5 -10    0.80    2.20
   0   5  10   -0.10    1.90
   0   5 -10    2.00    1.50
  -1  -5 -10    1.30    2.10
   1  -5  10    3.50    2.10
  -1   5 -10    0.90    1.60
   1   5  10   -0.50    1.70
  -2  -5 -10   10.80    2.80
   2  -5  10   14.30    3.20
  -2   5 -10   11.00    2.20
   2   5  10   13.50    2.80
  -3  -5 -10    2.40    2.30
   3  -5  10   -0.30    2.10
  -3   5 -10    1.10    1.60
   3   5  10    2.50    2.00
   4  -5  10   -0.40    2.20
  -4  -5 -10    2.10    2.60
  -4   5 -10    1.60    1.90
   4   5  10    3.20    2.30
  -5  -5 -10   -0.70    2.40
   5  -5  10   -0.40    2.20
   5   5  10    1.10    2.30
  -5   5 -10    3.30    2.10
  -5   5 -10    1.60    1.80
   6  -5  10    2.30    2.40
  -6  -5 -10   -2.60    2.50
  -6   5 -10    2.20    2.10
   6   5  10    4.70    2.30
  -6   5 -10    1.90    2.30
   7  -5  10    0.60    2.40
  -7  -5 -10   -3.20    2.50
   7   5  10   -1.00    2.10
  -7   5 -10    1.30    2.20
  -7   5 -10    4.00    2.40
  -8  -5 -10   -2.40    2.70
   8  -5  10    1.60    2.60
  -8   5 -10    4.80    2.70
   8   5  10   -1.10    2.40
  -8   5 -10    1.90    2.40
  -9  -5 -10   -1.10    3.20
   9  -5  10    4.80    3.00
  -9   5 -10    7.40    2.70
  -9   5 -10    8.10    2.90
   9   5  10    2.30    2.70
  10  -5  10    5.10    3.10
 -10  -5 -10    3.00    3.40
 -10   5 -10    3.40    2.70
 -10   5 -10   -0.20    2.40
  10   5  10    3.60    3.00
 -11  -5 -10    1.20    3.40
 -11   5 -10    3.60    3.00
 -11   5 -10    6.00    3.00
 -12  -6  10   17.10    4.70
 -12   6  10   18.60    4.30
 -11  -6  10   -1.20    3.10
  11  -6 -10    6.10    3.70
 -10  -6  10    2.60    3.40
  10  -6 -10    7.10    3.80
   9  -6 -10   12.90    4.10
  -9  -6  10   13.80    3.70
  -9  -6  10   10.90    3.50
   8  -6 -10   -1.00    2.90
  -8  -6  10    8.30    3.20
  -8  -6  10    0.50    2.60
   8   6 -10    0.30    2.90
  -8   6  10    5.20    2.50
   7  -6 -10   -0.70    2.90
  -7  -6  10    3.90    2.80
  -7   6  10    4.80    2.50
   7   6 -10    0.90    2.80
   6  -6 -10   10.30    3.40
  -6  -6  10   12.40    3.40
  -6   6  10   11.80    2.90
   6   6 -10    7.00    2.90
   5  -6 -10   11.00    3.20
  -5  -6  10    5.80    2.90
  -5   6  10   15.00    3.00
   5   6 -10   10.30    3.00
  -4  -6  10    8.70    3.20
   4  -6 -10    7.40    2.90
   4   6 -10    5.90    2.60
  -4   6  10    8.20    2.50
   3  -6 -10    6.30    2.70
  -3  -6  10    5.80    3.10
  -3   6  10    5.40    2.30
   3   6 -10    8.80    2.70
   2  -6 -10    5.50    2.90
  -2  -6  10    4.40    3.20
   2   6 -10   18.30    2.90
  -2   6  10   10.30    2.90
   1  -6 -10   36.60    4.70
  -1  -6  10   42.60    5.30
  -1   6  10   38.20    4.20
   1   6 -10   35.50    3.60
   0  -6  10    2.30    2.50
   0  -6 -10    7.20    3.10
   0   6  10   13.30    2.80
   0   6 -10    7.40    2.30
   1  -6  10    8.80    3.10
  -1  -6 -10   20.00    3.70
  -1   6 -10   12.30    2.40
   1   6  10   17.70    3.20
   2  -6  10   36.30    5.00
  -2  -6 -10   38.80    5.10
  -2   6 -10   36.30    3.50
   2   6  10   33.40    4.30
  -3  -6 -10    1.80    2.70
   3  -6  10   -0.50    2.40
   3   6  10   -1.70    2.40
  -3   6 -10    2.90    2.20
   4  -6  10    4.50    3.10
  -4  -6 -10   -0.30    2.60
  -4   6 -10    3.80    2.00
   4   6  10    6.00    2.60
   5  -6  10    1.50    2.70
  -5  -6 -10    2.20    2.80
   5   6  10    1.00    2.70
  -5   6 -10    1.90    2.30
  -6  -6 -10    4.00    3.60
   6  -6  10    6.10    3.00
   6   6  10    1.30    2.50
  -6   6 -10    2.90    2.50
  -7  -6 -10    9.10    4.10
   7  -6  10   11.80    3.50
   7   6  10    5.20    2.80
  -7   6 -10   13.80    2.90
  -7   6 -10   13.30    3.20
   8  -6  10    1.80    3.00
  -8  -6 -10   -5.00    2.60
  -8   6 -10   -1.20    2.50
  -8   6 -10   -3.80    1.90
   8   6  10    3.80    3.00
  -9  -6 -10    0.40    3.40
   9  -6  10   -1.00    3.00
  -9   6 -10    2.00    2.60
  -9   6 -10    4.80    2.80
   9   6  10   -0.20    2.90
  10  -6  10    7.00    4.20
   9  -7 -10    3.60    3.90
   8  -7 -10    1.30    3.80
  -8  -7  10    1.50    3.30
  -8   7  10    2.20    2.70
   7  -7 -10    1.80    3.50
  -7  -7  10    2.30    3.20
  -7   7  10   -0.30    2.80
  -6  -7  10   11.00    3.90
   6  -7 -10    6.60    3.60
  -6   7  10    4.80    3.00
  -5  -7  10    3.30    3.50
   5  -7 -10    1.40    2.80
  -5   7  10    2.50    3.00
  -4  -7  10    0.30    3.30
   4  -7 -10    3.40    3.00
  -4   7  10   -0.30    2.70
   3  -7 -10    1.00    3.10
  -3  -7  10    1.30    2.90
  -3   7  10   -1.70    2.20
   2  -7 -10   10.20    3.40
  -2  -7  10    7.50    3.50
  -2   7  10    9.60    3.10
   2   7 -10    8.80    3.00
  -1  -7  10    4.80    3.20
   1  -7 -10    3.40    2.80
  -1   7  10    1.90    2.60
   1   7 -10    0.60    2.30
   0  -7  10    9.10    3.80
   0  -7 -10   10.00    3.30
   0   7  10    9.20    3.40
   0   7 -10    7.10    2.60
  -1  -7 -10    1.20    3.30
   1  -7  10    3.30    3.10
   1   7  10   -1.70    2.30
  -1   7 -10    2.10    2.40
  -2  -7 -10   -0.20    2.70
   2  -7  10    0.80    2.80
   2   7  10    1.80    3.00
  -2   7 -10    2.80    2.30
   3  -7  10    0.70    3.00
  -3  -7 -10   -0.10    3.30
   3   7  10    0.60    2.60
  -3   7 -10    1.30    2.30
   4  -7  10    2.90    3.50
  -4  -7 -10    1.60    3.20
  -4   7 -10    5.60    2.50
   4   7  10    0.50    3.00
   5  -7  10    2.00    3.10
  -5  -7 -10    6.30    3.50
  -5   7 -10    0.30    2.20
   5   7  10    0.20    3.10
   6  -7  10    0.70    3.50
  -6  -7 -10    3.80    3.90
  -6   7 -10    3.70    2.60
   6   7  10   -0.30    3.10
  -7  -7 -10   -3.60    3.70
   7  -7  10    4.10    3.80
  -7   7 -10   -1.50    2.60
   7   7  10   -2.90    3.10
  -4  -8  10   -0.40    3.90
   3  -8 -10   -3.90    3.60
  -3  -8  10    1.50    4.00
  -3   8  10    2.00    3.40
  -2  -8  10    8.00    4.30
   2  -8 -10    3.50    3.70
  -2   8  10    1.80    3.00
   1  -8 -10    6.50    3.60
  -1  -8  10    3.80    3.60
  -1   8  10   11.50    3.80
   0  -8  10   -1.30    3.20
   0  -8 -10    2.00    3.30
   0   8  10   -0.20    3.30
   1  -8  10   11.40    4.10
  -1  -8 -10   10.00    3.80
   1   8  10    4.60    3.60
  17   0 -11    0.00    4.60
 -17   0  11   -3.10    2.90
 -16   0  11   -2.30    2.90
  16   0 -11   -3.40    3.90
  15   0 -11   -4.00    3.30
 -15   0  11    0.90    2.70
 -14   0  11    1.00    2.40
  14   0 -11   -1.70    2.80
 -13   0  11   -0.20    2.20
  13   0 -11    5.10    3.00
  12   0 -11   -1.60    2.20
 -12   0  11    1.90    2.00
 -11   0  11   -1.90    1.60
  11   0 -11    3.00    2.30
  10   0 -11    2.70    2.10
 -10   0  11   -0.50    1.60
  -9   0  11   -0.90    1.60
   9   0 -11    1.00    1.90
   8   0 -11    0.80    1.70
  -8   0  11   -1.30    1.10
  -7   0  11    0.30    0.40
   7   0 -11   -0.20    1.30
  -7   0  11    0.20    1.10
  -6   0  11    0.20    0.50
   6   0 -11    1.00    1.40
  -6   0  11    0.20    1.00
  -5   0  11   -0.30    0.50
   5   0 -11   -0.70    0.90
  -5   0  11    0.50    0.90
   4   0 -11    0.30    0.70
   4   0 -11   -1.10    1.00
  -4   0  11    0.20    0.60
  -3   0  11   -0.30    0.60
   3   0 -11   -0.20    0.70
   3   0 -11   -0.50    0.80
  -2   0  11   -0.30    0.60
   2   0 -11    2.00    0.80
   2   0 -11   -0.80    0.70
   1   0 -11   -0.60    0.50
  -1   0  11    1.40    0.90
   1   0 -11   -0.40    0.50
   0   0 -11   -0.50    0.50
   0   0 -11    0.70    0.60
   0   0  11   -0.30    1.00
  -1   0 -11   -0.90    0.50
  -1   0 -11   -1.10    0.60
   1   0  11   -0.60    1.00
   2   0  11    1.00    1.40
  -2   0 -11    0.70    0.60
  -2   0 -11   -0.60    0.60
  -2   0 -11   -0.50    0.60
  -3   0 -11   -0.20    0.70
   3   0  11    0.40    1.30
  -3   0 -11   -0.70    0.70
  -3   0 -11   -0.50    0.60
   4   0  11   -0.50    1.10
   4   0  11   -0.40    1.30
  -4   0 -11   -1.10    0.70
  -5   0 -11    0.10    1.00
   5   0  11   -0.60    1.30
   5   0  11    1.10    1.20
  -6   0 -11    0.50    1.20
   6   0  11   -1.00    1.50
   6   0  11   -1.30    1.30
   7   0  11    0.60    1.80
  -7   0 -11   -1.10    1.20
   7   0  11   -0.20    1.40
   8   0  11   -1.60    1.50
  -8   0 -11    1.00    1.50
   8   0  11   -0.50    2.00
   9   0  11   -0.70    1.90
   9   0  11   -0.50    1.50
  -9   0 -11    1.60    1.90
  10   0  11    0.40    1.80
  10   0  11    1.90    2.40
 -10   0 -11   -0.10    2.00
 -11   0 -11   -1.30    2.20
  11   0  11    2.90    2.90
 -12   0 -11    0.00    2.40
  12   0  11    5.80    3.90
 -13   0 -11    1.50    2.80
  13   0  11    3.20    3.60
 -14   0 -11    2.60    3.00
  14   0  11   -3.80    3.40
  15   0  11   -3.60    4.20
 -15   0 -11   -3.10    3.40
 -17  -1  11    8.80    4.40
  17  -1 -11    0.40    4.70
  17   1 -11    6.60    4.80
 -17   1  11   10.30    4.30
 -16  -1  11    2.10    3.60
  16  -1 -11   10.30    4.80
 -16   1  11    5.10    3.60
  16   1 -11    0.20    3.40
  15  -1 -11   10.90    4.60
 -15  -1  11   16.50    3.80
 -15   1  11   12.50    3.70
  15   1 -11   16.50    4.80
  14  -1 -11   12.00    4.30
 -14  -1  11   12.10    3.70
 -14   1  11    4.60    2.90
  14   1 -11   13.00    3.80
  13  -1 -11    7.80    3.40
 -13  -1  11    9.30    3.00
  13   1 -11    8.40    3.30
 -13   1  11    9.90    3.00
  12  -1 -11    4.10    2.90
 -12  -1  11    3.10    2.30
 -12   1  11    1.90    2.10
  12   1 -11    7.00    2.90
  11  -1 -11    9.90    3.10
 -11  -1  11    6.00    2.40
  11   1 -11   12.50    3.30
 -11   1  11    8.30    2.40
 -10  -1  11  151.18    7.80
  10  -1 -11  165.98    8.60
  10   1 -11  142.59    8.20
 -10   1  11  167.68    7.90
  -9  -1  11   11.90    2.20
   9  -1 -11    8.50    2.40
   9   1 -11    9.20    2.50
  -9   1  11    9.30    2.20
  -8  -1  11  386.56   15.00
  -8  -1  11  398.26   13.50
   8  -1 -11  386.26   15.50
  -8   1  11  391.96   15.00
   8   1 -11  386.56   15.60
  -7  -1  11  141.09    6.30
   7  -1 -11  124.19    6.50
  -7  -1  11  138.59    5.30
  -7   1  11  127.29    5.30
   7   1 -11  142.49    6.90
  -7   1  11  135.49    6.30
  -6  -1  11  308.97   10.80
  -6  -1  11  304.97   11.60
   6  -1 -11  306.87   12.00
   6  -1 -11  324.77   12.10
   6   1 -11  307.67   12.10
  -6   1  11  261.77   10.90
   5  -1 -11   28.40    2.70
  -5  -1  11   27.40    2.40
  -5  -1  11   26.30    1.80
   5  -1 -11   28.50    2.80
  -5   1  11   25.30    2.00
   5   1 -11   29.70    3.00
   4  -1 -11  422.56   15.70
  -4  -1  11  438.26   15.40
  -4  -1  11  421.26   15.20
   4  -1 -11  427.56   15.70
   4   1 -11  435.06   15.90
  -4   1  11  446.46   15.40
  -3  -1  11  749.92   26.70
   3  -1 -11  803.22   27.00
   3  -1 -11  779.62   27.00
  -3  -1  11  750.72   26.50
   3   1 -11  791.42   27.00
  -3   1  11  821.12   26.90
  -2  -1  11  102.79    4.20
   2  -1 -11  106.89    4.50
  -2  -1  11   89.09    4.50
   2  -1 -11  101.09    4.70
   2   1 -11  110.19    4.60
  -2   1  11  111.59    4.80
   1  -1 -11  174.58    7.00
   1  -1 -11  181.98    6.60
  -1  -1  11  161.28    7.10
  -1  -1  11  177.68    6.30
   1   1 -11  174.78    6.70
  -1   1  11  173.88    7.30
   0  -1 -11  207.18    7.30
   0  -1 -11  211.98    8.00
   0  -1  11  186.08    8.10
   0   1  11  198.18    8.40
   0   1 -11  210.48    7.10
   0   1 -11  199.88    7.60
   1  -1  11  706.83   26.40
  -1  -1 -11  751.42   26.00
  -1  -1 -11  779.72   25.20
  -1   1 -11  753.62   25.60
   1   1  11  763.62   27.00
  -1   1 -11  774.02   25.00
   2  -1  11   65.49    4.20
  -2  -1 -11   81.49    4.10
  -2  -1 -11   91.29    3.40
  -2   1 -11   88.29    3.70
   2   1  11   81.39    5.00
  -2   1 -11   87.99    3.30
  -2   1 -11   88.79    3.80
  -3  -1 -11   59.79    2.60
  -3  -1 -11   61.99    2.60
  -3  -1 -11   53.79    3.30
   3  -1  11   60.19    3.80
  -3   1 -11   60.39    3.00
  -3   1 -11   60.89    3.00
  -3   1 -11   60.59    2.70
   3   1  11   59.99    5.00
   4  -1  11   70.59    4.30
  -4  -1 -11   72.29    4.00
   4   1  11   64.89    4.90
  -4   1 -11   75.79    3.60
  -4   1 -11   76.39    3.70
  -4   1 -11   75.99    3.40
   4   1  11   76.19    4.00
   5  -1  11  408.16   15.50
  -5  -1 -11  414.76   15.20
   5  -1  11  402.86   15.80
   5   1  11  416.56   15.10
  -5   1 -11  414.36   14.40
   5   1  11  366.46   16.50
   6  -1  11    1.80    1.60
   6  -1  11    2.20    1.60
  -6  -1 -11    1.90    1.50
   6   1  11    0.10    2.00
   6   1  11    2.40    1.60
  -6   1 -11    2.10    1.10
   7  -1  11  249.58   11.10
   7  -1  11  229.58    9.90
  -7  -1 -11  225.58   10.00
   7   1  11  226.98   11.30
  -7   1 -11  240.58    9.30
   7   1  11  241.98   10.20
   8  -1  11  235.28   11.10
  -8  -1 -11  213.68    9.90
   8  -1  11  233.78    9.90
   8   1  11  251.97   11.40
  -8   1 -11  216.58    9.30
   8   1  11  228.68   10.30
   9  -1  11   94.09    6.80
   9  -1  11   85.59    5.20
  -9  -1 -11   80.99    5.60
   9   1  11   96.79    6.20
  -9   1 -11   86.09    5.00
   9   1  11   95.29    6.10
  10  -1  11    4.10    3.10
 -10  -1 -11    1.70    2.00
  10  -1  11    3.50    1.90
  10   1  11    5.40    2.80
  10   1  11    2.90    2.30
 -10   1 -11    4.20    2.10
 -11  -1 -11   15.00    3.30
  11  -1  11   13.10    3.90
 -11   1 -11   16.50    2.90
  11   1  11   18.10    3.70
  11   1  11   13.70    3.70
 -12  -1 -11   51.69    5.30
  12  -1  11   25.70    5.30
  12   1  11   35.60    5.30
 -12   1 -11   36.40    5.20
  13  -1  11   21.70    5.30
 -13  -1 -11   19.80    3.80
  13   1  11   16.40    4.10
  14  -1  11    6.00    4.70
 -14  -1 -11    8.60    3.80
  14   1  11    8.90    4.40
 -17  -2  11    3.20    3.90
 -17   2  11   -2.00    3.20
  16  -2 -11    4.40    4.60
 -16  -2  11   -4.00    3.10
  16   2 -11    3.10    4.10
 -16   2  11    2.20    3.00
 -15  -2  11   -1.00    3.20
  15  -2 -11    0.00    3.60
  15   2 -11   -3.20    3.30
 -15   2  11    1.40    3.10
  14  -2 -11   20.00    5.00
 -14  -2  11   14.20    3.70
 -14   2  11    9.50    3.40
  14   2 -11    8.40    3.50
  13  -2 -11    2.50    3.40
 -13  -2  11    2.50    2.70
 -13   2  11    7.00    2.70
  13   2 -11    4.00    3.00
 -12  -2  11    0.40    2.50
  12  -2 -11    3.30    3.00
 -12   2  11    5.80    2.50
  12   2 -11   11.80    3.20
 -11  -2  11    6.20    2.60
  11  -2 -11   11.60    3.40
 -11   2  11    8.20    2.50
  11   2 -11    7.30    3.00
 -10  -2  11   24.70    3.50
  10  -2 -11   23.90    3.90
 -10   2  11   23.20    3.30
  10   2 -11   22.10    3.70
  -9  -2  11   70.69    4.80
   9  -2 -11   75.99    5.40
  -9   2  11   73.49    4.80
   9   2 -11   79.69    5.30
   8  -2 -11   22.00    3.30
   8  -2 -11   15.80    2.70
  -8  -2  11   21.20    2.80
  -8  -2  11   21.30    2.10
  -8   2  11   23.80    1.60
   8   2 -11   19.90    3.00
  -7  -2  11   17.40    2.40
   7  -2 -11   11.90    2.40
  -7  -2  11   17.20    1.90
   7  -2 -11   15.40    2.60
   7   2 -11   18.50    2.80
  -7   2  11   16.80    1.50
   6  -2 -11   17.70    2.50
  -6  -2  11   16.10    1.90
  -6  -2  11   19.00    2.20
   6  -2 -11   18.90    2.40
  -6   2  11   13.70    1.50
   6   2 -11   19.60    2.60
   5  -2 -11    0.20    1.10
  -5  -2  11   -0.30    0.90
   5  -2 -11    2.70    1.30
  -5  -2  11   -0.30    0.80
   5   2 -11    0.30    1.40
  -5   2  11   -0.20    0.80
  -4  -2  11   11.70    1.70
   4  -2 -11   11.50    1.80
  -4  -2  11   14.80    1.60
   4  -2 -11   13.90    1.80
   4   2 -11    9.20    1.70
  -4   2  11   11.70    1.40
   3  -2 -11    6.90    1.70
   3  -2 -11    7.90    1.30
  -3  -2  11    5.80    1.50
  -3  -2  11    9.10    1.10
   3   2 -11    4.90    1.40
  -3   2  11    7.70    1.20
   2  -2 -11    7.60    1.20
   2  -2 -11    6.30    1.60
  -2  -2  11    4.60    1.30
  -2  -2  11    6.60    0.80
   2   2 -11    4.60    1.20
  -2   2  11    7.10    1.30
  -1  -2  11    8.10    1.60
   1  -2 -11   10.70    1.10
   1  -2 -11    7.00    1.50
  -1  -2  11    8.40    0.70
   1   2 -11    6.00    1.20
  -1   2  11    7.20    1.30
   0  -2 -11    1.80    0.60
   0  -2 -11    1.70    1.10
   0  -2  11   -0.10    0.90
   0   2 -11    1.10    0.80
   0   2  11    2.30    1.00
   1  -2  11   36.10    3.10
  -1  -2 -11   36.40    3.10
  -1  -2 -11   31.90    1.60
   1   2  11   38.30    2.50
  -1   2 -11   35.60    2.30
  -2  -2 -11   32.60    2.90
   2  -2  11   33.80    3.20
  -2  -2 -11   29.30    1.40
  -2   2 -11   26.80    2.20
   2   2  11   28.10    2.50
   3  -2  11    2.80    1.50
  -3  -2 -11   -0.30    1.10
  -3  -2 -11    2.70    0.60
   3   2  11    1.70    1.40
  -3   2 -11    1.80    0.90
  -3   2 -11    0.40    1.00
  -4  -2 -11   35.30    1.90
  -4  -2 -11   39.50    3.50
   4  -2  11   37.90    3.50
   4   2  11   40.10    3.50
  -4   2 -11   33.50    2.80
  -4   2 -11   41.80    1.90
  -4   2 -11   42.60    2.70
  -5  -2 -11    5.40    1.90
   5  -2  11    4.70    2.00
   5  -2  11    9.00    1.90
  -5   2 -11    8.80    1.60
   5   2  11    3.60    1.80
   5   2  11    7.60    1.50
  -5   2 -11    8.20    1.10
  -6  -2 -11   27.20    3.30
   6  -2  11   32.10    3.30
   6  -2  11   29.00    3.70
   6   2  11   23.30    3.40
  -6   2 -11   26.50    2.10
   6   2  11   23.50    2.70
   7  -2  11   74.19    6.20
   7  -2  11   76.79    4.70
  -7  -2 -11   69.09    4.80
   7   2  11   68.99    6.30
  -7   2 -11   74.69    4.50
   7   2  11   69.59    4.50
   8  -2  11    3.30    1.90
  -8  -2 -11    3.20    2.30
   8  -2  11    1.80    2.60
   8   2  11    3.10    2.70
   8   2  11    3.40    2.00
   9  -2  11   -0.20    1.80
  -9  -2 -11    4.20    2.50
   9  -2  11    2.60    3.10
   9   2  11    1.60    2.30
   9   2  11    0.50    2.70
  10  -2  11    4.00    3.50
  10  -2  11   -0.80    1.80
 -10  -2 -11    0.60    2.40
  10   2  11    2.60    2.40
  10   2  11    0.20    3.10
 -11  -2 -11   16.20    3.50
  11  -2  11   14.30    4.20
  11   2  11   14.20    4.10
  12  -2  11   -0.30    3.30
 -12  -2 -11    8.10    3.50
  13  -2  11   -1.60    3.40
 -13  -2 -11   -0.30    3.30
 -14  -2 -11    5.10    3.60
  14  -2  11    0.40    3.90
 -16  -3  11    8.30    4.10
  16  -3 -11   11.00    5.40
 -16   3  11   -1.90    3.30
  16   3 -11    3.50    4.10
 -15  -3  11    8.50    3.90
  15  -3 -11    6.10    4.60
  15   3 -11    4.60    4.00
 -15   3  11   14.30    3.70
  14  -3 -11   26.20    5.20
 -14  -3  11   20.20    4.30
  14   3 -11   17.80    4.30
 -14   3  11   23.80    4.10
 -13  -3  11    1.40    2.60
  13  -3 -11    2.30    3.10
  13   3 -11    2.20    3.00
 -13   3  11   -1.40    2.30
  12  -3 -11    7.80    3.40
 -12  -3  11    7.80    2.90
  12   3 -11   10.70    3.40
 -12   3  11   10.50    2.90
  11  -3 -11   80.09    7.40
 -11  -3  11   76.29    5.70
  11   3 -11   73.89    6.30
 -11   3  11   77.69    5.50
 -10  -3  11    0.20    1.80
  10  -3 -11   -1.90    1.90
 -10   3  11    2.30    2.10
  10   3 -11   -0.50    2.20
   9  -3 -11    2.80    2.10
   9  -3 -11    0.90    2.20
  -9  -3  11    0.80    1.90
   9   3 -11    5.30    2.60
  -8  -3  11   48.30    3.50
  -8  -3  11   54.69    4.50
   8  -3 -11   49.99    4.80
   8  -3 -11   63.89    5.30
   8   3 -11   49.80    4.70
  -8   3  11   56.59    3.10
   7  -3 -11  221.38   10.10
   7  -3 -11  222.78    9.90
  -7  -3  11  218.88    9.30
  -7  -3  11  230.88    9.50
  -7   3  11  218.68    8.50
   7   3 -11  220.28   10.10
   6  -3 -11  194.08    8.50
  -6  -3  11  199.48    8.40
  -6  -3  11  184.28    8.10
   6  -3 -11  201.78    9.00
   6   3 -11  181.78    8.70
  -6   3  11  186.58    7.50
   5  -3 -11   -1.00    1.10
   5  -3 -11    1.40    1.50
  -5  -3  11    2.00    1.40
  -5  -3  11    1.90    1.20
   5   3 -11    0.80    1.50
  -5   3  11   -1.30    0.90
   4  -3 -11  177.48    7.90
  -4  -3  11  167.48    7.70
  -4  -3  11  168.08    7.00
   4  -3 -11  171.08    7.10
   4   3 -11  172.58    7.70
  -4   3  11  169.28    7.00
  -3  -3  11  563.74   19.90
  -3  -3  11  598.64   21.20
   3  -3 -11  588.34   20.10
   3  -3 -11  537.65   21.00
   3   3 -11  610.34   20.70
  -3   3  11  559.94   20.30
   2  -3 -11   94.39    5.00
   2  -3 -11   87.79    3.80
  -2  -3  11   83.09    3.80
  -2  -3  11   84.69    4.80
  -2   3  11   87.59    4.40
   2   3 -11   91.99    4.40
   1  -3 -11   15.20    2.30
  -1  -3  11   14.20    1.20
  -1  -3  11   14.40    2.30
  -1   3  11   11.30    1.80
   1   3 -11   11.80    1.80
   0  -3 -11  207.38    9.10
   0  -3  11  206.18    9.20
   0   3 -11  214.18    8.40
   0   3  11  218.08    8.60
   1  -3  11  249.58   10.50
  -1  -3 -11  243.48   10.30
   1   3  11  246.48    9.80
  -1   3 -11  245.58    9.50
  -2  -3 -11   41.00    3.70
   2  -3  11   36.80    3.60
  -2   3 -11   40.00    3.10
   2   3  11   37.80    3.30
   3  -3  11   35.90    3.70
  -3  -3 -11   30.30    3.40
  -3   3 -11   32.50    2.70
  -3   3 -11   33.50    2.60
   3   3  11   30.60    3.00
   4  -3  11  264.27   11.10
  -4  -3 -11  255.67   11.30
  -4   3 -11  267.27   10.30
   4   3  11  258.27   10.60
  -4   3 -11  264.97   10.20
   5  -3  11   60.19    4.50
  -5  -3 -11   59.79    5.10
   5   3  11   66.99    4.20
  -5   3 -11   63.69    3.90
  -5   3 -11   67.89    4.10
  -6  -3 -11    0.90    2.20
   6  -3  11   -0.70    1.70
   6   3  11   -1.10    1.70
  -6   3 -11   -1.50    1.40
  -6   3 -11    1.30    1.40
   7  -3  11   17.00    2.80
   7  -3  11   10.10    3.10
  -7  -3 -11   13.80    3.00
   7   3  11   16.10    2.80
  -8  -3 -11  112.19    7.00
   8  -3  11  121.79    6.60
   8  -3  11  106.79    7.60
   8   3  11  104.19    6.70
   9  -3  11   79.09    7.30
   9  -3  11   79.79    5.40
  -9  -3 -11   80.39    6.90
   9   3  11   68.89    6.70
  10  -3  11   -0.50    3.50
 -10  -3 -11    1.00    2.60
  10  -3  11   -0.50    2.10
  10   3  11    2.70    3.20
 -11  -3 -11   13.00    3.70
  11  -3  11   14.70    4.40
  11   3  11   23.00    5.00
  12  -3  11   12.80    4.50
 -12  -3 -11   32.60    5.40
  13  -3  11    9.90    4.80
 -13  -3 -11    7.50    4.40
 -15  -4  11   17.80    4.80
  15  -4 -11   23.90    5.80
  15   4 -11   16.60    4.70
 -15   4  11   25.30    4.90
 -14  -4  11   11.30    4.40
  14  -4 -11    8.60    4.60
  14   4 -11    5.50    3.90
 -14   4  11    7.10    3.30
 -13  -4  11    1.30    3.20
  13  -4 -11   -0.10    3.20
 -13   4  11    0.50    2.80
  13   4 -11   -0.10    2.80
  12  -4 -11    6.90    3.80
 -12  -4  11    3.90    2.90
  12   4 -11    4.60    3.20
 -12   4  11   14.70    3.50
 -11  -4  11    4.00    3.00
  11  -4 -11    1.40    3.00
 -11   4  11    6.50    2.90
  11   4 -11    5.70    3.10
  10  -4 -11    7.60    3.10
 -10  -4  11   14.60    3.20
  10  -4 -11    8.40    3.20
  10   4 -11    5.80    2.90
  -9  -4  11    1.50    1.80
   9  -4 -11   -2.20    2.10
  -9  -4  11   -1.00    2.00
   9  -4 -11   -1.20    2.30
   9   4 -11    0.40    2.50
  -8  -4  11   43.70    4.30
   8  -4 -11   59.99    5.40
   8  -4 -11   62.49    5.50
  -8  -4  11   41.80    4.10
   8   4 -11   43.40    4.80
  -8   4  11   49.80    3.40
  -7  -4  11   18.80    2.90
   7  -4 -11   23.30    3.40
   7  -4 -11   19.80    3.30
  -7  -4  11   24.00    3.10
   7   4 -11   22.80    3.30
  -7   4  11   18.80    2.40
  -6  -4  11    0.50    1.50
   6  -4 -11    1.70    1.90
  -6  -4  11    5.70    2.00
   6  -4 -11   -0.50    1.60
   6   4 -11    5.00    2.40
  -6   4  11    1.20    1.40
   5  -4 -11    3.50    1.70
   5  -4 -11    3.10    2.00
  -5  -4  11    4.70    2.00
  -5  -4  11    0.10    1.40
  -5   4  11    4.00    1.60
   5   4 -11    2.70    1.80
  -4  -4  11   49.80    4.50
  -4  -4  11   57.89    3.60
   4  -4 -11   68.99    5.40
  -4   4  11   56.59    3.70
   4   4 -11   58.09    4.00
  -3  -4  11   -0.40    1.50
   3  -4 -11    0.90    1.60
  -3  -4  11   -1.90    1.00
  -3   4  11   -0.60    1.20
   3   4 -11    1.30    1.60
  -2  -4  11    1.70    1.80
   2  -4 -11    1.70    1.80
  -2   4  11    0.10    1.50
   2   4 -11   -0.80    1.40
  -1  -4  11   41.10    4.00
   1  -4 -11   36.40    3.80
  -1   4  11   32.80    3.10
   1   4 -11   34.90    3.00
   0  -4 -11   35.40    3.80
   0  -4  11   38.00    4.10
   0   4  11   44.00    3.20
   0   4 -11   29.50    2.80
   1  -4  11   12.30    2.50
  -1  -4 -11   11.60    2.70
  -1   4 -11   14.10    2.10
   1   4  11   10.40    2.10
  -2  -4 -11    2.20    1.90
   2  -4  11    2.30    1.80
  -2   4 -11   -0.20    1.40
   2   4  11    1.70    1.60
  -3  -4 -11   17.20    3.20
   3  -4  11   14.20    2.70
   3   4  11   11.50    2.30
  -3   4 -11   15.00    2.40
  -4  -4 -11   12.50    2.80
   4  -4  11   18.30    3.00
  -4   4 -11   10.20    1.90
   4   4  11   14.80    2.60
  -4   4 -11   20.50    2.60
  -5  -4 -11    5.40    2.50
   5  -4  11    3.90    2.30
  -5   4 -11    2.80    1.60
  -5   4 -11    3.80    2.10
   5   4  11    2.30    1.80
   6  -4  11    2.90    2.10
  -6  -4 -11    2.60    2.20
  -6   4 -11    7.30    2.10
  -6   4 -11    6.50    1.90
   6   4  11    5.00    2.00
   7  -4  11   14.70    3.20
  -7  -4 -11   16.70    3.60
  -7   4 -11   15.70    3.00
   7   4  11    8.00    2.40
  -7   4 -11    9.80    2.50
   8  -4  11    1.20    2.20
  -8  -4 -11    4.70    3.10
   8   4  11    0.20    2.30
  -8   4 -11    3.60    2.50
  -8   4 -11    4.60    2.20
  -9  -4 -11   -2.80    2.20
   9  -4  11    2.40    2.50
   9  -4  11    2.20    3.50
  -9   4 -11    1.20    2.60
   9   4  11    0.90    2.50
  -9   4 -11   -0.60    2.20
  10  -4  11    0.60    2.50
  10  -4  11    1.80    3.80
 -10  -4 -11    3.40    3.10
  10   4  11    3.70    3.30
  11  -4  11   -2.00    3.30
 -11  -4 -11    0.20    2.90
  11   4  11    0.40    3.40
 -12  -4 -11   17.90    4.50
  12  -4  11    6.40    4.90
 -14  -5  11   10.70    4.50
 -14   5  11    8.60    3.90
 -13  -5  11    5.30    4.10
  13  -5 -11    1.10    3.90
  13   5 -11   -0.40    3.20
 -13   5  11    0.80    3.30
 -12  -5  11   19.30    4.60
  12  -5 -11   17.20    4.80
 -12   5  11   15.90    4.10
  12   5 -11   11.10    3.90
 -11  -5  11   14.60    4.00
  11  -5 -11    8.90    3.50
  11  -5 -11   13.30    4.20
  11   5 -11   10.40    3.70
  10  -5 -11    3.70    3.10
 -10  -5  11    8.30    2.90
  10  -5 -11    0.90    2.80
  10   5 -11   -1.60    2.70
   9  -5 -11   13.50    4.00
  -9  -5  11   12.70    3.20
   9  -5 -11    6.00    3.40
  -9  -5  11   14.00    3.00
   9   5 -11   10.80    3.40
   8  -5 -11   20.70    3.90
  -8  -5  11   21.60    3.70
  -8  -5  11   20.50    3.50
   8   5 -11   21.90    3.80
  -8   5  11   26.90    3.20
  -7  -5  11   70.29    5.90
   7  -5 -11   74.49    5.70
  -7  -5  11   73.79    5.30
  -7   5  11   70.09    4.60
   7   5 -11   74.09    6.20
   6  -5 -11    6.30    2.60
  -6  -5  11    6.70    2.70
  -6  -5  11    6.50    2.20
   6   5 -11    4.90    2.60
  -6   5  11   14.00    2.60
   5  -5 -11    1.80    2.20
  -5  -5  11    2.30    1.80
  -5  -5  11    0.50    2.20
   5   5 -11    4.90    2.40
  -5   5  11    0.90    1.60
  -4  -5  11   73.19    6.10
   4  -5 -11   76.79    5.60
   4   5 -11   68.49    5.00
  -4   5  11   64.59    4.50
   3  -5 -11   22.20    3.60
  -3  -5  11   17.80    3.30
   3   5 -11   20.00    3.00
  -3   5  11   18.20    2.90
  -2  -5  11   10.50    2.90
   2  -5 -11   17.60    3.10
  -2   5  11   16.90    2.80
   2   5 -11   12.40    2.50
   1  -5 -11   12.90    2.90
  -1  -5  11    6.20    2.50
  -1   5  11    5.60    2.20
   1   5 -11   10.00    2.20
   0  -5 -11   85.79    5.80
   0  -5  11   72.79    6.30
   0   5 -11   77.79    4.60
   0   5  11   65.39    4.60
  -1  -5 -11   10.20    3.00
   1  -5  11    3.80    2.50
   1   5  11    5.40    2.30
  -1   5 -11    4.50    1.80
  -2  -5 -11    3.10    2.40
   2  -5  11    5.40    2.50
  -2   5 -11    4.10    1.80
   2   5  11    3.80    2.30
  -3  -5 -11    3.40    2.40
   3  -5  11    8.30    2.70
  -3   5 -11    8.50    2.20
   3   5  11    4.60    2.20
   4  -5  11   13.30    3.20
  -4  -5 -11   16.80    3.40
   4   5  11    7.00    2.40
  -4   5 -11    8.50    2.30
   5  -5  11    5.70    2.50
  -5  -5 -11    8.90    3.00
   5   5  11    9.20    2.80
  -5   5 -11    9.60    2.40
  -5   5 -11   10.70    2.60
   6  -5  11   18.70    3.60
  -6  -5 -11   25.60    4.70
  -6   5 -11   18.00    3.20
   6   5  11   20.40    3.40
  -6   5 -11   19.50    3.10
   7  -5  11   18.30    3.70
  -7  -5 -11   20.00    4.10
  -7   5 -11   15.50    2.80
   7   5  11   13.40    3.30
  -7   5 -11   18.00    3.10
  -8  -5 -11   28.50    4.80
   8  -5  11   24.90    4.30
   8   5  11   23.70    3.90
  -8   5 -11   29.80    3.60
  -8   5 -11   32.90    4.10
   9  -5  11    6.90    3.20
  -9  -5 -11    5.20    3.80
  -9   5 -11    6.10    2.60
   9   5  11    2.90    2.50
  -9   5 -11    8.90    3.20
 -10  -5 -11    4.30    4.00
  10  -5  11    8.80    3.50
 -10   5 -11    3.60    3.10
 -10   5 -11    3.00    2.40
  10   5  11    5.20    3.30
 -11  -5 -11   13.80    4.40
  11   5  11   17.90    4.60
 -11   5 -11    9.40    3.50
 -11   5 -11    8.90    3.20
 -12  -6  11    5.20    3.80
 -12   6  11    9.50    3.80
 -11  -6  11    0.90    3.20
  11  -6 -11    1.20    3.90
  10  -6 -11   -1.40    3.30
 -10  -6  11    1.90    3.20
  -9  -6  11    4.10    3.20
   9  -6 -11   -0.40    3.30
  -9  -6  11    0.40    2.80
   9   6 -11    0.80    3.00
   8  -6 -11   11.20    3.90
  -8  -6  11   10.60    3.40
   8   6 -11   23.60    4.20
  -8   6  11    8.20    2.80
   7  -6 -11    5.00    3.00
  -7  -6  11    2.70    2.80
   7   6 -11    4.90    3.00
  -7   6  11    1.70    2.40
  -6  -6  11   -1.70    2.60
   6  -6 -11    1.70    2.70
   6   6 -11    1.80    2.70
  -6   6  11    0.30    2.20
   5  -6 -11   -0.10    2.80
  -5  -6  11    2.20    2.50
   5   6 -11    1.10    2.50
  -5   6  11   -1.00    1.90
   4  -6 -11   11.30    3.50
  -4  -6  11   10.70    3.50
  -4   6  11    7.50    2.50
   4   6 -11   16.40    3.30
  -3  -6  11    9.00    3.30
   3  -6 -11    1.50    2.50
  -3   6  11    1.00    2.10
   3   6 -11    3.00    2.20
  -2  -6  11    2.00    2.40
   2  -6 -11    4.90    2.80
  -2   6  11    1.30    2.40
   2   6 -11    1.50    2.10
  -1  -6  11   21.00    4.00
   1  -6 -11   13.40    3.50
   1   6 -11   24.50    3.20
  -1   6  11   16.00    3.00
   0  -6  11   -1.80    2.30
   0  -6 -11   -1.40    2.30
   0   6 -11    2.00    2.10
   0   6  11    0.80    2.20
  -1  -6 -11    5.30    2.80
   1  -6  11   13.50    3.20
   1   6  11    7.80    2.80
  -1   6 -11    7.70    2.30
  -2  -6 -11    0.20    2.70
   2  -6  11    3.50    2.90
  -2   6 -11    1.40    1.80
   2   6  11   -2.80    1.90
   3  -6  11   19.70    4.10
  -3  -6 -11   12.70    3.50
   3   6  11   10.30    3.20
  -3   6 -11    9.60    2.50
  -4  -6 -11    1.20    2.80
   4  -6  11   -2.00    2.30
  -4   6 -11    6.20    2.50
   4   6  11    2.10    2.30
  -5  -6 -11    5.60    3.10
   5  -6  11   -0.80    2.90
  -5   6 -11    2.90    2.40
   5   6  11    0.50    2.40
   6  -6  11   -1.60    2.80
  -6  -6 -11    4.80    3.30
  -6   6 -11    1.40    2.10
   6   6  11   -0.10    2.70
   7  -6  11   -0.90    2.80
  -7  -6 -11    0.50    3.10
  -7   6 -11   -2.00    2.30
   7   6  11   -1.30    2.90
  -7   6 -11    4.30    2.30
   8  -6  11   -0.50    3.10
  -8  -6 -11   -2.70    3.10
   8   6  11    2.00    3.10
  -8   6 -11   -1.10    2.30
  -8   6 -11    0.60    2.50
   9  -6  11    0.50    3.10
  -9  -6 -11    0.70    3.80
  -9   6 -11   -5.50    2.70
   9   6  11   -1.80    3.00
  -9   6 -11    2.20    2.90
   9  -7 -11    0.20    3.30
   8  -7 -11    2.10    3.80
  -8  -7  11    2.70    3.30
  -8   7  11    4.50    3.00
  -7  -7  11    6.40    3.60
   7  -7 -11    7.30    3.30
  -7   7  11    8.40    3.20
  -6  -7  11    4.00    3.60
   6  -7 -11    2.20    3.60
  -6   7  11    0.20    2.80
   5  -7 -11    5.50    3.20
  -5  -7  11   -0.60    3.00
  -5   7  11    3.70    2.90
   4  -7 -11    1.80    3.20
  -4  -7  11    7.10    3.60
  -4   7  11    0.80    2.80
  -3  -7  11    3.50    3.10
   3  -7 -11    9.80    3.70
   3   7 -11    8.20    3.20
  -3   7  11   -1.30    2.40
  -2  -7  11    1.90    3.00
   2  -7 -11    1.00    3.20
  -2   7  11    3.80    2.70
   2   7 -11    3.10    2.70
   1  -7 -11    2.60    3.30
  -1  -7  11    2.60    3.00
  -1   7  11    1.30    2.50
   1   7 -11   -2.90    2.30
   0  -7  11    3.00    3.40
   0  -7 -11    1.00    2.90
   0   7 -11    5.10    2.50
   0   7  11    5.80    3.20
   1  -7  11   -1.70    3.00
  -1  -7 -11    0.70    2.90
   1   7  11    0.70    3.00
  -1   7 -11    1.60    2.40
  -2  -7 -11    0.60    3.00
   2  -7  11    0.50    3.30
   2   7  11    2.10    2.70
  -2   7 -11   -1.30    2.20
  -3  -7 -11    4.90    3.90
   3  -7  11    0.50    3.20
  -3   7 -11    3.40    2.50
   3   7  11   -0.10    2.90
   4  -7  11   -1.20    3.40
  -4  -7 -11    1.60    3.40
  -4   7 -11    0.90    2.30
   4   7  11   -1.90    2.60
  -5  -7 -11    5.70    4.00
   5  -7  11    4.60    3.40
   5   7  11    3.20    3.30
  -5   7 -11    5.50    2.80
   6  -7  11   -1.50    3.40
  -6  -7 -11   -4.60    3.00
  -6   7 -11    1.80    2.40
   6   7  11   -1.20    2.70
  -3  -8  11   -0.80    3.20
  -3   8  11    3.00    3.50
   2  -8 -11    1.80    3.80
  -2  -8  11    0.70    3.60
  -2   8  11    4.80    3.70
  -1  -8  11    3.20    4.10
   1  -8 -11    2.20    3.60
  -1   8  11   -0.70    3.20
   0  -8 -11   -0.50    2.90
   0  -8  11   -5.30    2.90
   0   8  11   -3.10    3.10
 -17   0  12   21.20    4.70
  17   0 -12   14.60    5.00
  16   0 -12    7.90    4.20
 -16   0  12   13.00    4.00
  15   0 -12   -0.20    3.00
 -15   0  12    2.80    2.90
  14   0 -12    3.40    3.10
 -14   0  12    2.60    2.50
  13   0 -12   18.40    3.90
 -13   0  12   20.30    3.90
 -12   0  12    1.40    2.40
  12   0 -12    0.40    2.70
 -11   0  12   11.70    2.60
  11   0 -12   14.60    3.20
 -10   0  12  198.48    9.10
  10   0 -12  191.08    9.60
  -9   0  12  412.36   16.30
   9   0 -12  429.76   17.00
   8   0 -12   63.49    4.60
  -8   0  12   68.29    4.30
  -7   0  12   57.79    3.80
  -7   0  12   67.39    2.80
   7   0 -12   63.89    4.50
   6   0 -12  572.64   21.40
  -6   0  12  619.64   20.00
  -6   0  12  561.04   20.90
  -5   0  12  358.06   12.50
   5   0 -12  369.76   13.70
  -5   0  12  340.87   13.10
  -4   0  12   86.99    3.90
   4   0 -12   94.09    4.40
   4   0 -12   85.29    4.50
  -3   0  12  455.25   15.60
   3   0 -12  425.46   15.60
   3   0 -12  423.56   15.40
   2   0 -12 2168.98   71.39
   2   0 -12 2144.09   71.49
  -1   0  12  158.48    6.70
   1   0 -12  134.69    5.60
   1   0 -12  139.59    5.60
   0   0  12  340.77   13.60
   0   0 -12  357.86   12.40
   0   0 -12  349.67   12.30
  -1   0 -12   25.30    1.70
  -1   0 -12   26.90    1.80
   1   0  12   29.90    3.20
  -2   0 -12 1286.27   44.60
  -2   0 -12 1353.76   44.90
   2   0  12 1399.06   46.50
  -3   0 -12   51.39    2.60
   3   0  12   54.59    3.90
  -3   0 -12   53.79    2.80
  -3   0 -12   51.19    2.60
   4   0  12   74.99    4.90
  -4   0 -12   86.59    3.70
  -4   0 -12   78.89    3.70
  -4   0 -12   83.79    4.00
  -5   0 -12   92.59    4.50
   5   0  12   95.99    5.20
   5   0  12   86.69    5.20
   6   0  12  377.86   14.70
  -6   0 -12  376.16   13.90
   6   0  12  360.66   14.60
   7   0  12   46.70    4.30
   7   0  12   39.30    3.80
  -7   0 -12   36.50    3.30
  -8   0 -12   16.00    2.40
   8   0  12    9.40    2.10
   8   0  12   14.30    3.00
  -9   0 -12   63.49    4.60
   9   0  12   74.99    4.80
   9   0  12   62.09    5.80
 -10   0 -12   18.50    3.20
  10   0  12   19.20    3.00
  10   0  12   14.20    3.90
 -11   0 -12    7.90    2.70
  11   0  12    6.30    3.60
  11   0  12   12.50    2.90
 -12   0 -12   -1.00    2.60
  12   0  12    2.70    3.50
  13   0  12   76.09    8.00
 -13   0 -12   79.19    6.90
  14   0  12    4.00    4.30
 -14   0 -12    1.60    3.40
  17  -1 -12    5.20    4.90
 -17  -1  12   -1.00    3.20
 -17   1  12    2.60    3.30
  17   1 -12    0.00    3.80
 -16  -1  12    0.90    3.50
  16  -1 -12   -6.20    3.90
 -16   1  12   -0.90    2.80
  16   1 -12   -3.70    3.60
 -15  -1  12    2.30    2.90
  15  -1 -12    7.20    3.90
 -15   1  12    2.40    3.20
  15   1 -12   11.80    4.10
  14  -1 -12   21.60    4.80
 -14  -1  12   12.10    3.40
 -14   1  12   18.10    3.70
  14   1 -12   10.60    3.80
  13  -1 -12   -0.90    2.60
 -13  -1  12   -1.70    2.20
  13   1 -12   -3.80    2.20
 -13   1  12   -1.10    2.50
 -12  -1  12    1.50    2.40
  12  -1 -12    2.50    2.70
 -12   1  12    3.10    2.10
  12   1 -12    0.00    2.40
 -11  -1  12   35.80    4.20
  11  -1 -12   41.30    4.90
  11   1 -12   33.60    4.30
 -11   1  12   38.00    4.00
 -10  -1  12   20.50    3.10
  10  -1 -12   31.00    4.10
  10   1 -12   24.20    3.50
 -10   1  12   21.10    3.10
   9  -1 -12    3.70    2.00
  -9  -1  12    8.20    2.10
   9   1 -12    7.30    2.40
  -9   1  12    6.30    2.00
  -8  -1  12    1.40    1.40
  -8  -1  12    2.50    0.90
   8  -1 -12    1.60    1.70
  -8   1  12    4.60    1.70
   8   1 -12    4.50    2.00
  -7  -1  12    7.70    1.20
  -7  -1  12    7.00    1.60
   7  -1 -12    6.10    1.90
  -7   1  12    8.40    1.90
  -7   1  12    9.20    1.40
   7   1 -12    8.30    2.10
   6  -1 -12    5.00    1.60
  -6  -1  12    8.60    1.20
   6  -1 -12    5.30    1.70
  -6  -1  12    6.90    1.50
   6   1 -12    5.10    1.70
  -6   1  12    5.50    1.20
   5  -1 -12  100.09    5.20
   5  -1 -12  109.59    5.30
  -5  -1  12  104.99    4.90
  -5  -1  12  109.59    4.60
  -5   1  12   91.69    4.70
   5   1 -12  113.69    5.50
  -4  -1  12  103.19    4.70
   4  -1 -12  102.09    5.00
  -4  -1  12  107.89    4.70
   4  -1 -12  105.79    5.00
   4   1 -12  106.79    5.20
  -4   1  12   99.69    4.90
   3  -1 -12  123.79    5.30
   3  -1 -12  124.39    5.30
  -3  -1  12  120.19    4.90
  -3  -1  12  112.19    5.10
  -3   1  12  114.69    5.40
   3   1 -12  111.29    5.30
  -2  -1  12   51.69    2.60
   2  -1 -12   52.69    2.90
  -2  -1  12   52.79    3.10
   2  -1 -12   56.49    3.10
  -2   1  12   53.69    3.30
   2   1 -12   53.89    2.90
   1  -1 -12   30.60    2.30
   1  -1 -12   29.30    1.90
  -1  -1  12   30.80    2.70
   1   1 -12   33.20    1.80
   1   1 -12   34.70    2.10
  -1   1  12   40.00    3.40
   0  -1 -12   24.00    2.20
   0  -1  12   24.50    2.50
   0  -1 -12   29.70    1.60
   0   1  12   23.30    2.80
   0   1 -12   27.10    1.80
   0   1 -12   27.30    1.40
  -1  -1 -12   29.10    2.40
   1  -1  12   19.40    2.30
  -1  -1 -12   24.50    1.50
  -1   1 -12   23.70    1.70
  -1   1 -12   23.40    1.30
   1   1  12   24.30    3.20
  -2  -1 -12    2.10    1.00
   2  -1  12    1.20    1.30
  -2  -1 -12    2.80    0.70
  -2   1 -12    0.20    0.80
   2   1  12    3.00    1.80
  -2   1 -12    1.70    0.60
  -3  -1 -12   25.00    1.60
   3  -1  12   26.00    2.80
  -3  -1 -12   26.90    1.50
  -3  -1 -12   19.90    2.10
   3   1  12   28.20    3.80
  -3   1 -12   24.40    1.90
  -3   1 -12   23.30    2.00
  -3   1 -12   29.40    1.60
  -4  -1 -12   11.70    1.30
  -4  -1 -12   13.50    1.90
  -4  -1 -12   12.00    1.20
   4  -1  12   17.40    2.50
  -4   1 -12   12.00    1.30
  -4   1 -12   14.90    1.70
  -4   1 -12   11.60    1.40
   4   1  12   15.80    3.00
  -5  -1 -12    7.70    1.90
   5  -1  12    8.60    2.20
   5  -1  12    8.20    2.00
  -5   1 -12    6.30    1.20
   5   1  12    4.00    1.60
   5   1  12    8.20    2.50
  -6  -1 -12  121.09    6.10
   6  -1  12  134.79    6.50
   6  -1  12  120.59    6.80
   6   1  12  113.49    6.00
  -6   1 -12  126.19    5.40
   6   1  12  105.89    7.10
  -7  -1 -12   23.30    2.90
   7  -1  12   25.20    3.10
   7  -1  12   21.00    3.50
  -7   1 -12   18.50    2.30
   7   1  12   18.00    2.80
   7   1  12   27.20    4.20
  -8  -1 -12    0.60    1.80
   8  -1  12   -1.40    1.90
   8  -1  12    1.10    1.50
  -8   1 -12    0.30    1.50
   8   1  12   -0.60    2.30
   8   1  12   -0.40    2.00
   9  -1  12    6.30    2.20
   9  -1  12    2.10    2.90
  -9  -1 -12    0.70    1.80
  -9   1 -12   -0.90    1.50
   9   1  12    0.30    2.30
   9   1  12    7.30    2.90
  10  -1  12   33.20    4.90
  10  -1  12   47.90    4.20
 -10  -1 -12   47.30    4.80
  10   1  12   43.80    4.90
  10   1  12   43.10    4.60
 -10   1 -12   47.10    4.20
  11  -1  12   -2.20    3.10
 -11  -1 -12   -0.80    2.10
  11   1  12    3.60    2.20
  11   1  12   -4.10    2.40
 -12  -1 -12    7.60    3.10
  12  -1  12    1.10    3.80
  12   1  12    2.50    3.30
 -13  -1 -12   -2.60    2.90
  13  -1  12   -0.70    3.30
  13   1  12   -1.40    3.20
 -14  -1 -12    5.80    3.30
  14  -1  12   -4.20    3.80
  14   1  12    0.10    3.70
 -17  -2  12   16.40    4.80
 -17   2  12   18.80    4.50
  16  -2 -12    3.70    5.10
 -16  -2  12    3.00    3.40
  16   2 -12    0.90    3.40
 -16   2  12    4.80    3.30
 -15  -2  12    2.20    3.60
  15  -2 -12    8.30    4.60
  15   2 -12   -2.60    3.50
 -15   2  12    0.50    2.80
 -14  -2  12    4.20    3.60
  14  -2 -12    6.60    4.00
  14   2 -12    8.50    3.60
 -14   2  12    7.20    2.90
  13  -2 -12   51.59    6.50
 -13  -2  12   54.69    5.80
 -13   2  12   47.70    5.10
  13   2 -12   47.80    5.50
  12  -2 -12   27.00    4.90
 -12  -2  12   16.50    3.40
  12   2 -12   19.90    3.90
 -12   2  12   19.90    3.60
 -11  -2  12    4.40    2.30
  11  -2 -12    6.30    3.00
 -11   2  12    0.70    2.00
  11   2 -12    1.80    2.30
 -10  -2  12    7.90    2.40
  10  -2 -12   18.20    3.40
 -10   2  12    9.80    2.50
  10   2 -12   12.10    3.00
   9  -2 -12  109.79    6.50
  -9  -2  12  107.19    6.00
   9   2 -12   98.19    6.50
  -9   2  12  105.79    5.90
  -8  -2  12  146.39    7.10
   8  -2 -12  140.49    7.50
  -8  -2  12  149.19    6.20
   8  -2 -12  144.49    7.60
  -8   2  12  150.78    5.70
   8   2 -12  147.89    7.60
   7  -2 -12    0.30    1.50
  -7  -2  12    1.10    1.40
   7  -2 -12    1.40    1.40
  -7  -2  12    1.40    1.10
  -7   2  12    0.90    0.80
   7   2 -12    1.00    1.70
  -6  -2  12   86.99    4.60
   6  -2 -12   92.89    5.20
  -6  -2  12   86.89    4.40
   6  -2 -12   90.09    5.00
   6   2 -12   89.69    5.20
  -6   2  12   88.69    3.90
  -5  -2  12  571.84   20.90
  -5  -2  12  586.14   20.80
   5  -2 -12  603.54   21.50
   5  -2 -12  603.44   21.20
   5   2 -12  602.54   21.60
  -5   2  12  582.94   20.30
   4  -2 -12   92.19    4.60
   4  -2 -12   91.89    4.90
  -4  -2  12   94.99    4.20
  -4  -2  12   89.09    4.60
  -4   2  12   95.99    4.20
   4   2 -12   96.19    4.90
  -3  -2  12   31.30    1.90
  -3  -2  12   37.80    3.10
   3  -2 -12   25.60    2.70
   3  -2 -12   36.10    2.30
   3   2 -12   29.20    2.60
  -3   2  12   29.50    2.10
  -2  -2  12  120.89    4.50
   2  -2 -12  120.89    5.70
   2  -2 -12  119.59    5.00
  -2  -2  12  109.79    5.50
  -2   2  12  118.49    5.10
   2   2 -12  113.29    5.20
  -1  -2  12  803.32   26.20
   1  -2 -12  798.52   26.80
   1  -2 -12  802.22   27.80
  -1  -2  12  776.22   27.80
   1   2 -12  785.12   27.20
  -1   2  12  795.42   27.30
   0  -2 -12   57.29    2.60
   0  -2 -12   58.29    3.60
   0  -2  12   57.99    3.60
   0   2 -12   62.49    3.20
   0   2  12   58.79    3.40
  -1  -2 -12  412.56   14.10
   1  -2  12  400.56   15.70
  -1  -2 -12  419.96   15.60
  -1   2 -12  417.76   14.90
   1   2  12  440.46   15.30
  -2  -2 -12  366.36   12.40
  -2  -2 -12  348.07   13.90
   2  -2  12  368.66   14.20
   2   2  12  387.26   13.80
  -2   2 -12  361.66   13.30
  -3  -2 -12  539.25   18.50
  -3  -2 -12  554.04   20.20
   3  -2  12  584.94   20.50
   3   2  12  567.04   20.10
  -3   2 -12  525.95   19.30
  -3   2 -12  541.45   19.20
  -4  -2 -12    9.20    1.00
  -4  -2 -12   12.00    2.10
  -4  -2 -12    9.00    0.90
   4  -2  12   10.90    2.20
  -4   2 -12    9.10    1.60
   4   2  12    7.50    2.00
  -4   2 -12   10.10    1.50
  -4   2 -12    7.40    1.50
   5  -2  12  183.38    8.00
  -5  -2 -12  149.59    7.60
   5   2  12  153.28    6.90
  -5   2 -12  174.48    7.10
   5   2  12  158.58    8.20
  -5   2 -12  167.58    7.00
  -6  -2 -12  121.79    6.60
   6  -2  12  125.89    6.50
   6  -2  12  133.59    7.50
   6   2  12  131.69    6.10
   6   2  12  127.09    7.60
  -7  -2 -12   46.90    4.40
   7  -2  12   49.20    4.30
   7  -2  12   56.09    5.40
   7   2  12   35.30    4.80
   7   2  12   42.60    3.80
  -8  -2 -12    3.90    2.40
   8  -2  12    1.90    1.90
   8  -2  12   -0.50    2.40
   8   2  12    1.70    2.00
   8   2  12    2.10    2.80
   9  -2  12   78.09    5.10
   9  -2  12   57.39    6.40
  -9  -2 -12   77.59    5.90
   9   2  12   71.19    7.10
   9   2  12   98.29    6.90
  10  -2  12   34.80    4.00
  10  -2  12   37.90    5.50
 -10  -2 -12   38.90    4.80
  10   2  12   34.60    5.10
  11  -2  12   13.90    4.50
 -11  -2 -12   12.70    3.70
  11   2  12   14.60    4.00
 -12  -2 -12   -3.20    2.30
  12  -2  12    4.10    4.10
  13  -2  12    8.80    4.90
 -13  -2 -12   14.50    4.30
  14  -2  12    4.30    4.40
 -14  -2 -12    5.70    3.60
  16  -3 -12   16.50    5.70
 -16  -3  12    9.00    4.50
 -16   3  12   12.10    3.90
  16   3 -12   12.40    4.90
  15  -3 -12   -7.00    2.70
 -15  -3  12   -3.10    3.10
  15   3 -12    2.70    3.80
 -15   3  12    0.00    2.80
 -14  -3  12    1.60    3.00
  14  -3 -12    3.90    3.90
  14   3 -12   -4.90    3.00
 -14   3  12    1.20    2.70
 -13  -3  12    4.60    2.90
  13  -3 -12    5.40    3.90
 -13   3  12    4.10    3.10
  13   3 -12    0.50    3.10
  12  -3 -12   -1.10    3.00
 -12  -3  12    5.00    2.70
  12   3 -12    7.40    3.40
 -12   3  12    6.30    2.90
  11  -3 -12    2.90    3.00
 -11  -3  12    6.70    2.60
 -11   3  12    4.40    2.40
  11   3 -12    6.60    3.10
 -10  -3  12    0.60    1.90
  10  -3 -12    1.50    2.60
 -10   3  12   -3.30    1.70
  10   3 -12    1.60    2.30
  -9  -3  12   22.70    3.20
   9  -3 -12   17.70    3.30
   9  -3 -12   17.40    3.20
   9   3 -12   16.40    3.10
  -8  -3  12    8.40    1.90
   8  -3 -12    9.30    2.70
   8  -3 -12    8.60    2.50
  -8  -3  12    9.90    2.20
   8   3 -12    8.50    2.50
  -8   3  12   10.20    1.60
  -7  -3  12    0.20    1.40
  -7  -3  12    4.70    1.70
   7  -3 -12    0.80    1.80
   7  -3 -12    2.10    1.90
  -7   3  12    0.20    1.10
   7   3 -12   -0.80    1.70
   6  -3 -12    5.90    1.90
   6  -3 -12    5.90    2.00
  -6  -3  12    7.90    1.70
  -6  -3  12    5.20    1.60
   6   3 -12    3.70    1.90
  -6   3  12    3.50    1.30
   5  -3 -12   50.59    3.70
  -5  -3  12   40.50    3.60
  -5  -3  12   40.40    2.80
   5  -3 -12   40.30    3.00
  -5   3  12   36.00    2.60
   5   3 -12   39.00    3.60
  -4  -3  12   75.89    3.90
   4  -3 -12   75.69    4.10
   4  -3 -12   85.89    5.00
  -4  -3  12   75.89    4.60
  -4   3  12   83.49    4.10
   4   3 -12   80.29    4.60
   3  -3 -12   96.59    5.40
   3  -3 -12  103.29    4.50
  -3  -3  12  101.89    4.40
  -3  -3  12   89.89    5.20
  -3   3  12   99.59    4.80
   3   3 -12   99.19    5.20
   2  -3 -12   66.69    3.00
   2  -3 -12   55.89    4.00
  -2  -3  12   67.89    4.20
  -2  -3  12   60.39    2.90
  -2   3  12   67.89    3.70
   2   3 -12   65.09    3.60
   1  -3 -12    3.80    1.60
  -1  -3  12    3.60    1.50
  -1  -3  12    4.20    0.80
  -1   3  12    4.70    1.40
   1   3 -12    2.80    1.20
   0  -3 -12   11.70    2.10
   0  -3  12   11.60    2.10
   0   3  12   11.00    1.80
   0   3 -12   10.30    1.70
  -1  -3 -12   17.00    2.60
   1  -3  12   19.70    2.70
  -1   3 -12   17.20    2.00
   1   3  12   20.70    2.40
   2  -3  12    3.10    1.60
  -2  -3 -12    1.20    1.40
  -2   3 -12    3.50    1.30
   2   3  12    3.60    1.60
   3  -3  12    6.60    2.10
  -3  -3 -12    4.00    1.80
  -3   3 -12    4.90    1.40
   3   3  12    3.90    1.80
  -3   3 -12    6.90    1.50
   4  -3  12   23.20    3.20
  -4  -3 -12   24.80    3.30
   4   3  12   27.80    3.10
  -4   3 -12   30.10    2.80
  -4   3 -12   23.60    2.50
   5  -3  12    3.60    2.00
  -5  -3 -12    5.20    2.20
  -5   3 -12    5.40    1.70
  -5   3 -12    7.70    1.80
   5   3  12    5.70    2.00
   6  -3  12    0.00    1.80
  -6  -3 -12   -2.10    2.00
  -6   3 -12    0.00    1.50
   6   3  12    0.00    1.90
  -6   3 -12    1.00    1.40
   7  -3  12   -0.80    1.60
  -7  -3 -12   -1.80    1.90
  -7   3 -12   -0.80    1.60
   7   3  12   -0.40    2.20
  -7   3 -12   -0.30    1.80
   8  -3  12    5.40    2.50
   8  -3  12    1.50    3.20
  -8  -3 -12    6.60    2.90
   8   3  12    4.00    2.80
   9  -3  12    4.40    3.20
  -9  -3 -12    3.10    2.90
   9  -3  12   12.80    2.90
   9   3  12    1.50    3.00
  10  -3  12   13.90    3.10
 -10  -3 -12   12.80    3.90
  10  -3  12   14.10    4.10
  10   3  12   11.70    4.20
 -11  -3 -12    2.90    3.40
  11  -3  12    9.10    4.10
  11   3  12   12.80    4.40
  12  -3  12   -1.80    3.50
 -12  -3 -12    1.90    3.00
 -13  -3 -12   12.10    4.00
  13  -3  12    7.80    4.80
 -15  -4  12   -3.70    2.90
  15  -4 -12    0.30    4.40
 -15   4  12    3.10    3.60
  15   4 -12    4.00    4.00
 -14  -4  12   14.50    4.50
  14  -4 -12   13.40    5.10
  14   4 -12   21.80    4.60
 -14   4  12   12.70    3.80
  13  -4 -12   11.60    4.00
 -13  -4  12   12.10    3.90
 -13   4  12   13.50    3.50
  13   4 -12    7.20    3.20
 -12  -4  12   17.60    4.30
  12  -4 -12    9.70    4.00
 -12   4  12   17.80    3.50
  12   4 -12    9.80    3.60
 -11  -4  12    2.70    3.00
  11  -4 -12    5.00    3.20
  11   4 -12   -1.20    2.80
 -11   4  12    4.00    2.80
  10  -4 -12   40.30    5.00
 -10  -4  12   41.40    4.90
  10  -4 -12   42.00    5.10
  10   4 -12   37.00    4.70
   9  -4 -12   46.00    5.20
  -9  -4  12   38.90    3.90
  -9  -4  12   46.80    4.60
   9  -4 -12   38.90    4.70
   9   4 -12   40.70    4.90
  -8  -4  12  151.18    7.70
   8  -4 -12  149.79    8.10
  -8  -4  12  139.59    7.30
   8  -4 -12  153.58    8.50
  -8   4  12  146.59    6.50
   8   4 -12  128.49    7.90
  -7  -4  12   26.30    3.20
  -7  -4  12   33.50    3.70
   7  -4 -12   34.50    4.00
   7  -4 -12   37.30    4.30
  -7   4  12   36.30    3.10
   7   4 -12   26.50    3.70
   6  -4 -12   23.00    3.50
  -6  -4  12   15.10    2.40
  -6  -4  12   13.50    2.60
   6  -4 -12   24.00    3.00
   6   4 -12   21.30    3.20
  -6   4  12   18.80    2.40
  -5  -4  12   55.49    4.90
   5  -4 -12   62.39    5.00
   5  -4 -12   46.70    4.60
  -5  -4  12   52.09    3.70
  -5   4  12   54.69    3.70
   5   4 -12   62.49    4.60
  -4  -4  12   63.39    3.60
   4  -4 -12   51.79    4.70
  -4  -4  12   58.69    5.10
  -4   4  12   53.69    3.60
   4   4 -12   61.99    4.20
  -3  -4  12   -2.90    1.50
   3  -4 -12    1.00    1.70
  -3   4  12   -0.10    1.50
   3   4 -12    1.50    1.70
   2  -4 -12  113.39    6.50
  -2  -4  12  117.79    6.70
   2   4 -12  113.79    5.80
  -2   4  12  124.59    5.90
  -1  -4  12  106.29    6.30
   1  -4 -12  100.29    6.00
   1   4 -12  109.49    5.30
  -1   4  12  108.09    5.60
   0  -4 -12    4.70    2.00
   0  -4  12    3.40    1.90
   0   4  12    2.70    1.70
   0   4 -12    2.00    1.40
  -1  -4 -12   21.80    3.20
   1  -4  12   25.70    3.30
  -1   4 -12   29.30    2.80
   1   4  12   24.40    2.80
  -2  -4 -12  168.68    8.80
   2  -4  12  181.68    9.00
   2   4  12  185.28    8.30
  -2   4 -12  186.78    7.80
  -3  -4 -12  121.19    7.20
   3  -4  12  133.29    7.40
  -3   4 -12  139.19    6.40
   3   4  12  129.49    6.60
  -4  -4 -12    0.60    2.00
   4  -4  12   -0.70    2.10
  -4   4 -12    0.00    1.50
  -4   4 -12    1.60    1.60
   4   4  12    2.20    2.00
   5  -4  12   19.60    3.30
  -5  -4 -12   17.10    3.30
  -5   4 -12   18.10    2.40
   5   4  12   21.60    3.20
  -5   4 -12   22.90    3.00
   6  -4  12  109.49    6.80
  -6  -4 -12  107.99    7.20
  -6   4 -12  108.89    5.90
  -6   4 -12  107.39    5.70
   6   4  12  105.79    6.10
  -7  -4 -12   68.49    6.30
   7  -4  12   66.59    5.20
   7   4  12   77.69    5.40
  -7   4 -12   68.89    4.90
  -7   4 -12   76.59    5.00
  -8  -4 -12   -0.70    2.50
   8  -4  12    1.80    2.40
  -8   4 -12    2.90    2.50
   8   4  12    0.70    2.20
  -8   4 -12    3.80    2.20
   9  -4  12    3.80    2.70
  -9  -4 -12   -0.30    2.60
   9   4  12    2.90    2.90
  -9   4 -12    3.80    2.20
  -9   4 -12   -0.40    2.40
  10  -4  12   29.60    4.40
 -10  -4 -12   20.30    4.40
 -10   4 -12   23.50    3.80
 -10   4 -12   28.50    3.70
  10   4  12   23.40    4.60
  11  -4  12   -2.60    4.00
 -11  -4 -12    1.50    3.20
 -11   4 -12    8.10    3.00
  11   4  12    3.30    4.00
  12  -4  12   -0.30    4.50
 -12  -4 -12    3.50    3.70
  13  -5 -12    7.10    4.50
 -13  -5  12    6.90    4.20
 -13   5  12    5.70    3.80
  13   5 -12    4.30    3.60
  12  -5 -12    3.40    3.70
 -12  -5  12    3.30    3.30
 -12   5  12   -0.50    2.70
  12   5 -12    6.90    3.70
 -11  -5  12    0.10    3.20
  11  -5 -12    5.40    3.70
  11  -5 -12    3.70    3.10
  11   5 -12    1.10    3.10
 -10  -5  12    9.30    3.00
  10  -5 -12    9.40    3.90
  10   5 -12    2.60    3.10
  -9  -5  12   27.10    3.90
   9  -5 -12   19.70    4.30
  -9  -5  12   30.90    4.00
   9   5 -12   28.10    4.40
   8  -5 -12    1.00    2.50
  -8  -5  12    3.10    2.20
  -8  -5  12    1.00    2.10
   8   5 -12    0.70    2.50
  -8   5  12    0.80    1.80
   7  -5 -12    0.80    2.70
  -7  -5  12    0.70    1.90
  -7  -5  12    7.40    2.70
   7   5 -12   -2.10    2.30
  -7   5  12   -1.50    1.70
   6  -5 -12    6.50    2.70
  -6  -5  12   -1.00    2.00
  -6  -5  12    5.60    2.60
   6   5 -12    4.40    2.70
  -6   5  12    8.30    2.30
   5  -5 -12   65.79    5.80
  -5  -5  12   77.69    5.60
   5   5 -12   75.49    5.90
  -5   5  12   67.39    4.60
  -4  -5  12   10.00    3.00
   4  -5 -12   14.30    3.10
  -4   5  12   12.80    2.60
   4   5 -12   13.40    2.70
   3  -5 -12    5.60    2.50
  -3  -5  12    8.70    2.80
  -3   5  12    1.70    2.10
   3   5 -12    7.30    2.40
  -2  -5  12    1.40    2.00
   2  -5 -12    0.90    2.10
   2   5 -12    4.10    2.00
  -2   5  12    2.00    2.00
   1  -5 -12    0.90    2.10
  -1  -5  12   -0.30    2.10
  -1   5  12    0.20    1.60
   1   5 -12   -0.50    1.50
   0  -5  12    6.90    2.70
   0  -5 -12    8.30    2.70
   0   5  12    5.90    2.40
   0   5 -12    5.10    2.00
  -1  -5 -12   34.90    4.40
   1  -5  12   27.30    3.90
   1   5  12   26.40    3.40
  -1   5 -12   26.90    3.10
   2  -5  12    2.20    2.10
  -2  -5 -12   -1.80    1.90
   2   5  12    1.60    2.10
  -2   5 -12   -0.50    1.80
  -3  -5 -12   -1.40    2.40
   3  -5  12    1.80    2.50
   3   5  12   -0.20    2.10
  -3   5 -12    0.30    1.90
   4  -5  12    6.70    2.70
  -4  -5 -12    9.30    3.30
   4   5  12    4.30    2.40
  -4   5 -12   11.10    2.40
   5  -5  12    1.00    2.50
  -5  -5 -12    0.00    2.40
   5   5  12    1.90    2.40
  -5   5 -12   -1.10    2.10
   6  -5  12    1.30    2.60
  -6  -5 -12    0.40    2.70
  -6   5 -12    1.20    2.10
  -6   5 -12    1.10    1.90
   6   5  12    2.40    2.60
  -7  -5 -12    7.40    3.30
   7  -5  12    2.40    2.60
  -7   5 -12    4.10    2.60
  -7   5 -12    5.50    2.50
   7   5  12    2.80    2.60
  -8  -5 -12   -1.30    3.00
   8  -5  12   -3.90    2.00
   8   5  12    3.70    2.80
  -8   5 -12    2.80    2.60
  -8   5 -12    3.20    2.60
   9  -5  12    0.10    2.70
  -9  -5 -12    1.90    3.80
  -9   5 -12   -1.90    2.30
   9   5  12   -0.40    2.70
  -9   5 -12    2.00    2.50
 -10  -5 -12    4.60    4.00
  10  -5  12    8.10    3.40
 -10   5 -12    2.70    2.80
  10   5  12    4.60    3.40
 -10   5 -12   -1.80    2.60
 -11  -5 -12    6.90    4.40
 -11   5 -12    8.50    3.00
  11   5  12    1.50    3.60
 -11   5 -12    2.00    2.90
 -12  -6  12    1.80    3.70
 -12   6  12   -1.20    3.30
 -11  -6  12    3.30    3.60
  11  -6 -12    1.10    3.90
  10  -6 -12    3.60    3.10
  10   6 -12    0.40    3.50
  -9  -6  12   15.40    3.70
   9  -6 -12   12.10    4.30
   9   6 -12   10.20    3.60
   8  -6 -12    5.30    3.40
  -8  -6  12    1.30    2.90
   8   6 -12    3.50    3.10
  -8   6  12    1.00    2.30
   7  -6 -12    2.60    3.20
  -7  -6  12    2.30    2.90
   7   6 -12    1.40    2.90
  -7   6  12    2.80    2.50
  -6  -6  12    2.40    2.80
   6  -6 -12    8.50    3.20
  -6   6  12    5.20    2.60
   6   6 -12    2.90    2.70
   5  -6 -12    5.00    2.90
  -5  -6  12    8.90    3.40
  -5   6  12   10.40    2.90
   5   6 -12   13.00    3.20
  -4  -6  12    9.20    3.40
   4  -6 -12   11.30    3.60
  -4   6  12    9.00    2.60
   4   6 -12   11.50    3.10
  -3  -6  12    8.60    3.10
   3  -6 -12    9.10    3.10
   3   6 -12    9.10    2.80
  -3   6  12    7.10    2.60
   2  -6 -12   26.30    4.50
  -2  -6  12   37.30    5.30
  -2   6  12   31.30    4.00
   2   6 -12   16.00    3.10
   1  -6 -12    4.60    2.80
  -1  -6  12    4.50    2.90
   1   6 -12    4.30    2.20
  -1   6  12    3.90    2.60
   0  -6 -12   10.10    3.50
   0  -6  12    2.50    2.60
   0   6 -12    4.50    2.30
   0   6  12    4.90    2.80
   1  -6  12    7.10    3.20
  -1  -6 -12   17.30    3.70
   1   6  12   10.20    2.90
  -1   6 -12   16.00    2.90
   2  -6  12   13.50    3.70
  -2  -6 -12    7.80    3.10
  -2   6 -12    7.80    2.40
   2   6  12    9.50    2.80
   3  -6  12    2.20    2.80
  -3  -6 -12    9.20    3.20
  -3   6 -12    5.70    2.40
   3   6  12    6.10    2.90
  -4  -6 -12   10.50    3.40
   4  -6  12    6.80    3.30
   4   6  12   16.50    3.50
  -4   6 -12   11.40    2.90
   5  -6  12    4.10    2.80
  -5  -6 -12    1.00    3.00
   5   6  12    4.20    3.00
  -5   6 -12    3.00    2.30
   6  -6  12    6.70    3.50
  -6  -6 -12    3.20    3.10
   6   6  12    5.70    3.20
  -6   6 -12    6.70    2.80
  -7  -6 -12    6.50    3.60
   7  -6  12    8.70    3.80
   7   6  12    1.20    2.90
  -7   6 -12    4.10    2.60
   8  -6  12    0.80    3.00
  -8  -6 -12    1.30    3.50
  -8   6 -12   -0.90    2.70
   8   6  12    1.20    3.00
  -8   6 -12    0.00    2.50
  -9  -6 -12    3.50    3.90
   9  -6  12    4.70    3.60
  -9   6 -12    4.20    3.30
   9   6  12    1.70    3.30
  -9   6 -12   -1.30    2.80
   9  -7 -12    3.00    3.70
  -9  -7  12    0.40    3.40
  -8  -7  12    4.10    3.60
   8  -7 -12   11.10    3.80
  -8   7  12    7.90    3.20
   7  -7 -12    1.90    3.50
  -7  -7  12    1.20    3.30
  -7   7  12    1.90    2.70
  -6  -7  12    6.90    3.90
   6  -7 -12   14.60    3.80
  -6   7  12    2.90    2.60
  -5  -7  12    3.20    3.50
   5  -7 -12    1.20    3.30
  -5   7  12    3.00    2.70
   4  -7 -12    4.50    3.70
  -4  -7  12    7.70    3.90
  -4   7  12    5.60    3.00
   4   7 -12   10.60    3.50
  -3  -7  12    5.10    3.30
   3  -7 -12    2.10    3.40
   3   7 -12    6.20    3.00
  -3   7  12    1.80    2.60
  -2  -7  12   -1.50    3.40
   2  -7 -12    1.50    3.00
   2   7 -12    2.80    2.70
  -2   7  12    2.30    2.50
   1  -7 -12    5.40    3.60
  -1  -7  12    5.40    3.70
   1   7 -12    4.70    2.70
  -1   7  12    1.80    3.00
   0  -7 -12    0.10    2.80
   0  -7  12    2.50    3.40
   0   7  12    0.70    2.60
   0   7 -12    3.00    2.50
   1  -7  12    1.70    3.00
  -1  -7 -12   -4.70    3.00
   1   7  12   -1.10    2.40
  -1   7 -12   -1.20    2.20
  -2  -7 -12    3.50    3.50
   2  -7  12   -0.10    3.30
  -2   7 -12    4.50    2.60
   2   7  12    1.30    3.10
  -3  -7 -12    8.00    4.00
   3  -7  12    9.60    4.10
   3   7  12    6.30    3.40
  -3   7 -12    4.50    2.60
  -4  -7 -12    0.50    3.60
   4  -7  12   -3.70    3.20
   4   7  12    4.00    3.30
  -4   7 -12    2.10    2.50
  -5  -7 -12   -7.00    2.80
   5  -7  12    5.20    3.50
   5   7  12    0.80    3.10
  -5   7 -12   -0.70    2.20
   6  -7  12    2.50    3.60
  -6  -7 -12   -2.10    3.00
  -6   7 -12    0.90    2.80
   6   7  12    1.80    2.90
  17   0 -13   -5.10    3.40
 -17   0  13    0.50    3.20
 -16   0  13   -0.30    2.80
  16   0 -13   -3.20    3.90
 -15   0  13   -3.80    2.70
  15   0 -13    1.70    3.20
 -14   0  13    1.40    2.50
  14   0 -13    0.80    3.40
  13   0 -13   -2.20    2.50
 -13   0  13   -1.10    2.10
  12   0 -13   -0.80    2.30
 -12   0  13   -2.40    1.80
 -11   0  13    1.10    2.20
  11   0 -13   -2.50    2.00
 -10   0  13    1.00    1.70
  10   0 -13   -1.20    1.90
  -9   0  13    0.30    1.70
   9   0 -13    1.80    1.90
  -8   0  13    0.20    1.50
   8   0 -13    0.30    1.60
  -7   0  13    0.20    0.60
  -7   0  13    0.10    1.10
   7   0 -13    0.70    1.40
  -6   0  13    0.30    1.00
  -6   0  13    0.80    0.70
   6   0 -13    0.30    1.50
  -5   0  13   -1.40    0.90
   5   0 -13   -0.60    1.00
  -5   0  13    1.10    0.80
   4   0 -13    0.20    0.80
  -4   0  13   -0.40    0.70
   4   0 -13    0.80    1.20
  -3   0  13    0.90    0.90
   3   0 -13    0.00    0.90
   3   0 -13    0.20    0.80
   2   0 -13   -1.20    0.80
  -2   0  13    0.90    1.00
   2   0 -13   -0.90    0.70
   1   0 -13    0.20    0.60
   1   0 -13   -0.20    0.60
  -1   0  13    0.10    1.00
   0   0 -13    1.30    0.70
   0   0  13    2.90    1.40
   0   0 -13    1.10    0.70
   1   0  13    0.60    1.20
  -1   0 -13   -0.40    0.70
  -1   0 -13   -0.60    0.60
  -2   0 -13   -0.30    0.70
   2   0  13    0.10    1.30
  -2   0 -13   -1.10    0.70
   3   0  13    0.60    1.30
  -3   0 -13   -0.30    0.80
  -3   0 -13   -0.50    0.60
  -3   0 -13   -0.60    0.70
   4   0  13   -0.30    1.20
  -4   0 -13   -0.20    0.80
  -4   0 -13    0.30    0.90
  -4   0 -13    0.70    0.80
  -5   0 -13   -1.20    0.90
  -5   0 -13    0.00    0.90
   5   0  13    0.50    1.40
   5   0  13   -1.10    1.30
   6   0  13    1.40    1.80
   6   0  13    0.10    1.60
  -6   0 -13    1.00    1.20
  -7   0 -13    0.30    1.40
   7   0  13   -1.80    1.70
   7   0  13   -1.50    1.30
   8   0  13   -0.10    1.70
  -8   0 -13    0.40    1.50
   8   0  13    1.10    2.20
   9   0  13    1.50    1.80
  -9   0 -13   -0.40    1.70
   9   0  13   -2.70    1.90
  10   0  13   -0.40    2.40
  10   0  13   -3.20    1.70
 -10   0 -13    3.00    2.20
  11   0  13    2.20    2.20
  11   0  13   -2.00    2.90
 -11   0 -13    1.60    2.20
  12   0  13    0.20    2.90
 -12   0 -13    1.90    2.60
  13   0  13    2.90    4.10
 -13   0 -13    2.40    3.00
  14   0  13    0.00    4.20
 -17  -1  13    1.90    4.10
  17  -1 -13    0.70    4.10
  17   1 -13    0.20    3.90
 -17   1  13   -3.80    3.20
 -16  -1  13    9.30    4.10
  16  -1 -13    2.20    3.90
  16   1 -13    6.80    4.50
 -16   1  13    5.40    3.30
  15  -1 -13    3.90    4.20
 -15  -1  13    9.40    3.50
 -15   1  13   10.80    3.80
  15   1 -13   10.50    4.20
 -14  -1  13    6.30    3.00
  14  -1 -13    9.20    3.80
  14   1 -13   12.00    4.10
 -14   1  13   11.60    3.60
 -13  -1  13    3.50    2.60
  13  -1 -13   -1.60    2.60
  13   1 -13   -2.40    2.40
 -13   1  13    0.00    2.20
 -12  -1  13    0.80    2.10
  12  -1 -13    1.50    2.40
 -12   1  13   -0.10    2.30
  12   1 -13   -0.70    2.30
 -11  -1  13   25.90    3.60
  11  -1 -13   38.80    4.60
  11   1 -13   26.00    4.00
 -11   1  13   27.90    3.60
  10  -1 -13  111.59    6.80
 -10  -1  13  106.29    6.40
  10   1 -13  102.19    6.70
 -10   1  13  111.49    6.40
   9  -1 -13   12.90    2.80
  -9  -1  13   10.50    2.30
   9   1 -13   12.20    2.80
  -9   1  13   10.70    2.30
   8  -1 -13  105.69    6.10
  -8  -1  13  113.49    4.80
  -8  -1  13   93.19    5.40
  -8   1  13   99.69    5.60
   8   1 -13   96.59    6.00
  -7  -1  13  348.47   12.50
   7  -1 -13  384.36   14.10
   7  -1 -13  336.47   13.90
  -7  -1  13  336.47   13.40
   7   1 -13  375.06   14.30
  -7   1  13  328.17   12.60
  -6  -1  13   46.40    2.70
  -6  -1  13   49.00    3.10
   6  -1 -13   53.09    3.80
   6  -1 -13   50.49    3.50
   6   1 -13   48.90    3.70
  -6   1  13   41.40    2.90
   5  -1 -13  509.15   18.10
  -5  -1  13  485.55   17.60
   5  -1 -13  518.45   18.10
  -5  -1  13  506.25   17.30
   5   1 -13  504.45   18.30
  -5   1  13  425.26   17.60
  -4  -1  13  536.05   19.30
   4  -1 -13  572.54   19.70
   4  -1 -13  563.94   19.80
  -4  -1  13  560.34   19.40
  -4   1  13  515.55   19.80
   4   1 -13  549.45   19.80
  -3  -1  13  459.65   15.50
   3  -1 -13  435.46   15.90
  -3  -1  13  442.16   15.90
   3  -1 -13  451.55   15.90
   3   1 -13  461.95   16.00
  -3   1  13  385.06   16.20
  -2  -1  13  219.48    8.70
  -2  -1  13  223.18    8.00
   2  -1 -13  214.28    8.60
   2  -1 -13  207.28    8.30
  -2   1  13  211.08    9.20
   2   1 -13  217.98    8.40
   1  -1 -13  167.38    6.80
  -1  -1  13  162.68    7.10
   1  -1 -13  164.68    6.30
   1   1 -13  163.88    6.60
   1   1 -13  162.18    6.10
   0  -1  13  601.74   23.70
   0  -1 -13  672.73   23.40
   0  -1 -13  707.33   22.70
   0   1 -13  694.03   23.00
   0   1 -13  696.43   22.40
   0   1  13  626.64   24.40
  -1  -1 -13  340.77   11.60
  -1  -1 -13  342.37   12.50
   1  -1  13  303.97   12.80
  -1   1 -13  337.57   11.40
  -1   1 -13  339.47   12.00
   2  -1  13    2.80    1.40
  -2  -1 -13    1.40    0.70
  -2  -1 -13    1.20    1.00
   2   1  13    2.10    1.70
  -2   1 -13    3.80    0.70
  -2   1 -13    0.80    0.90
  -3  -1 -13    6.40    1.50
  -3  -1 -13    4.00    0.90
   3  -1  13    4.20    1.60
  -3   1 -13    5.00    0.90
   3   1  13    8.10    2.30
  -3   1 -13    6.70    1.20
  -3   1 -13    4.20    1.20
  -4  -1 -13  115.59    4.60
   4  -1  13  118.59    6.20
  -4  -1 -13  117.59    5.60
  -4  -1 -13  114.59    4.60
   4   1  13  108.09    7.00
  -4   1 -13  114.29    4.90
  -4   1 -13  111.19    5.00
  -4   1 -13  113.79    4.70
  -5  -1 -13  182.98    7.00
   5  -1  13  186.48    8.50
  -5  -1 -13  183.28    8.10
   5   1  13  193.58    8.00
  -5   1 -13  186.68    7.20
  -5   1 -13  188.38    7.50
  -5   1 -13  180.18    7.30
   5   1  13  167.48    9.60
   6  -1  13    1.60    1.80
  -6  -1 -13   -0.20    1.50
   6  -1  13   -1.90    1.50
  -6   1 -13    0.40    1.10
   6   1  13    1.60    2.30
   6   1  13   -1.10    1.40
  -7  -1 -13  100.39    5.90
   7  -1  13  102.19    6.60
   7  -1  13  125.09    6.40
   7   1  13  109.09    6.10
  -7   1 -13  120.89    5.50
   7   1  13  130.79    7.90
   8  -1  13  145.89    7.50
  -8  -1 -13  150.18    7.50
   8  -1  13  129.39    8.00
  -8   1 -13  153.58    6.90
   8   1  13  157.68    8.70
   8   1  13  146.49    7.70
   9  -1  13   11.40    2.60
  -9  -1 -13    7.20    2.40
   9  -1  13    6.10    3.10
  -9   1 -13   13.40    2.40
   9   1  13   13.80    3.20
   9   1  13   11.90    3.10
 -10  -1 -13    2.70    2.50
  10  -1  13    3.60    3.20
  10  -1  13    3.10    2.30
  10   1  13    4.60    2.70
  10   1  13    1.40    2.40
  11  -1  13   38.00    4.20
 -11  -1 -13   36.60    4.70
  11  -1  13   34.20    5.50
  11   1  13   40.40    4.40
  11   1  13   38.20    5.10
  12  -1  13   50.39    6.70
 -12  -1 -13   42.70    5.20
  12   1  13   48.20    6.00
  13  -1  13   -1.10    3.90
 -13  -1 -13   -1.00    2.80
  13   1  13   -0.60    3.70
  14  -1  13   -3.20    4.30
 -14  -1 -13    2.70    3.50
  16  -2 -13   -4.30    4.10
 -16  -2  13    2.50    3.50
  16   2 -13   10.00    4.40
 -16   2  13   -4.30    2.80
  15  -2 -13   10.90    4.70
 -15  -2  13   12.40    4.00
  15   2 -13    7.40    3.90
 -15   2  13    6.70    3.30
 -14  -2  13    1.00    3.20
  14  -2 -13   -1.60    3.30
 -14   2  13    3.10    2.70
  14   2 -13    3.60    3.50
 -13  -2  13   -1.60    2.60
  13  -2 -13   -0.70    2.70
  13   2 -13    3.70    2.80
 -13   2  13   -0.80    2.60
  12  -2 -13    3.60    3.10
 -12  -2  13   -0.10    2.20
  12   2 -13   -0.50    2.30
 -12   2  13   -0.60    2.40
 -11  -2  13   -0.20    2.20
  11  -2 -13    0.70    2.10
  11   2 -13    0.70    2.30
 -11   2  13    0.20    2.10
 -10  -2  13   18.30    3.10
  10  -2 -13   18.00    3.50
 -10   2  13   20.50    3.20
  10   2 -13   21.70    3.70
  -9  -2  13   29.10    3.50
   9  -2 -13   28.00    3.70
   9   2 -13   22.20    3.60
  -9   2  13   22.40    3.20
   8  -2 -13    1.20    1.80
  -8  -2  13   -0.60    1.20
   8  -2 -13    2.00    2.00
  -8  -2  13   -0.60    1.00
   8   2 -13   -0.70    1.70
  -8   2  13    1.10    1.00
  -7  -2  13    5.90    1.60
  -7  -2  13    4.40    1.30
   7  -2 -13    1.30    1.70
   7  -2 -13    4.40    1.90
   7   2 -13    0.60    1.50
  -7   2  13    2.90    1.00
  -6  -2  13   10.60    1.80
  -6  -2  13    9.60    1.70
   6  -2 -13    8.00    2.00
   6  -2 -13   11.10    2.20
  -6   2  13   10.30    1.40
   6   2 -13   14.60    2.50
  -5  -2  13   36.00    3.00
   5  -2 -13   40.20    3.40
   5  -2 -13   36.30    3.30
  -5  -2  13   35.30    2.50
  -5   2  13   32.70    2.20
   5   2 -13   30.30    3.20
   4  -2 -13   46.70    3.40
   4  -2 -13   44.60    3.10
  -4  -2  13   45.90    2.70
  -4  -2  13   53.59    3.30
  -4   2  13   49.30    2.80
   4   2 -13   53.69    3.50
  -3  -2  13   10.00    1.80
   3  -2 -13   12.10    1.70
   3  -2 -13    9.30    1.80
  -3  -2  13   13.20    1.30
  -3   2  13   11.00    1.60
   3   2 -13   10.00    1.80
  -2  -2  13    0.70    0.50
  -2  -2  13    1.40    1.20
   2  -2 -13    0.60    1.10
   2  -2 -13    0.00    0.80
  -2   2  13   -0.80    0.90
   2   2 -13    0.40    1.00
   1  -2 -13    1.00    1.10
  -1  -2  13    0.80    0.40
   1  -2 -13   -0.30    0.70
  -1  -2  13    1.40    1.20
   1   2 -13    1.50    1.00
  -1   2  13   -0.20    0.90
   0  -2  13    1.70    1.30
   0  -2 -13    0.20    1.10
   0  -2 -13   -0.60    0.60
   0   2  13   -0.80    1.00
   0   2 -13   -0.70    0.90
  -1  -2 -13   22.80    2.60
   1  -2  13   17.50    2.40
  -1  -2 -13   17.50    1.30
   1   2  13   21.90    2.40
  -1   2 -13   17.60    1.90
   2  -2  13   38.40    3.60
  -2  -2 -13   36.90    1.80
  -2  -2 -13   42.50    3.50
   2   2  13   41.70    3.10
  -2   2 -13   39.10    2.60
   3  -2  13   55.49    3.90
  -3  -2 -13   49.70    2.30
  -3  -2 -13   49.90    3.60
  -3   2 -13   53.19    3.10
   3   2  13   53.89    3.80
  -3   2 -13   48.90    3.00
  -4  -2 -13   31.00    3.20
  -4  -2 -13   31.40    1.80
   4  -2  13   37.80    3.80
  -4  -2 -13   31.90    1.80
  -4   2 -13   32.70    2.60
  -4   2 -13   34.30    2.80
   4   2  13   35.10    3.80
  -5  -2 -13   -1.20    1.30
  -5  -2 -13    0.30    0.80
  -5  -2 -13    0.90    0.80
   5  -2  13    2.10    1.60
  -5   2 -13   -0.30    1.20
   5   2  13    1.20    1.80
  -5   2 -13    0.40    1.20
   6  -2  13  118.29    6.30
  -6  -2 -13  112.39    6.20
   6   2  13  104.29    7.10
   6   2  13  105.39    5.40
  -6   2 -13  107.89    5.30
  -6   2 -13  107.79    5.50
   7  -2  13   -0.10    1.80
   7  -2  13    1.80    2.70
  -7  -2 -13    1.60    1.80
   7   2  13    4.60    3.10
   7   2  13    3.10    1.80
  -8  -2 -13    5.80    2.70
   8  -2  13    7.90    3.30
   8  -2  13    7.40    2.30
   8   2  13    2.40    2.70
   9  -2  13    4.40    3.00
  -9  -2 -13   15.10    3.10
   9  -2  13    9.10    2.60
   9   2  13    9.20    3.80
 -10  -2 -13   26.10    4.20
  10  -2  13   23.80    3.50
  10  -2  13   20.30    4.30
  10   2  13   28.60    5.00
  11  -2  13    1.60    3.10
 -11  -2 -13    3.50    2.90
  11   2  13    4.80    3.30
 -12  -2 -13   -1.90    3.20
  12  -2  13    4.30    4.10
  13  -2  13    8.90    4.70
 -13  -2 -13    4.00    3.80
 -14  -2 -13    1.80    4.00
 -16  -3  13   20.20    5.60
  16  -3 -13   18.30    5.50
  16   3 -13   15.60    5.10
 -16   3  13   30.90    5.00
  15  -3 -13   10.10    4.40
 -15  -3  13   14.70    4.30
 -15   3  13   23.70    4.40
  15   3 -13   16.10    4.70
  14  -3 -13    9.20    4.70
 -14  -3  13   14.70    4.20
 -14   3  13   10.50    3.50
  14   3 -13   15.00    4.20
  13  -3 -13    0.00    3.00
 -13  -3  13    4.00    3.20
  13   3 -13   -1.00    3.00
 -13   3  13    4.00    3.00
 -12  -3  13   42.80    5.20
  12  -3 -13   44.80    5.90
  12   3 -13   43.70    5.40
 -12   3  13   47.80    5.00
  11  -3 -13   74.69    6.90
 -11  -3  13   54.99    5.40
  11   3 -13   47.50    5.30
 -11   3  13   57.49    5.40
 -10  -3  13   22.80    3.40
  10  -3 -13   24.00    3.80
  10  -3 -13   25.30    4.20
  10   3 -13   12.60    3.40
 -10   3  13   26.70    3.90
  -9  -3  13   -1.20    1.70
   9  -3 -13   -0.50    2.20
   9  -3 -13   -2.00    2.20
   9   3 -13    2.60    2.60
   8  -3 -13  145.09    7.70
  -8  -3  13  142.39    6.70
   8  -3 -13  143.99    7.80
  -8  -3  13  142.69    7.30
  -8   3  13  147.19    6.00
   8   3 -13  131.19    7.70
  -7  -3  13  220.58    9.50
  -7  -3  13  217.68    9.50
   7  -3 -13  213.28   10.20
   7  -3 -13  233.88   10.10
  -7   3  13  225.88    8.70
   7   3 -13  226.18   10.40
   6  -3 -13   82.29    5.00
  -6  -3  13   83.69    4.60
   6  -3 -13   89.09    5.40
[truncated: 320,633 more chars]
