# Supplementary material for: [4-(4-Meth­oxy­phen­yl)-8-oxo-3-(phenyl­selan­yl)spiro­[4.5]deca-3,6,9-trien-2-yl]methyl­cyanamide
Source: IUCrdata. 2020 Jan 28;5(Pt 1):x200078. doi: 10.1107/S2414314620000784 (PMC9462140; doi:10.1107/S2414314620000784)
Supplement: Supplementary file 2 [file x-05-x200078-Isup2.hkl]

data_I                                                                          
_shelx_title ' morris1_0m_a.res in P2(1)/c'                                     
_shelx_refln_list_code          4                                               
_shelx_F_calc_maximum      282.22                                               
_exptl_crystal_F_000       944.00                                               
_reflns_d_resolution_high  0.7490                                               
                                                                                
loop_                                                                           
 _space_group_symop_operation_xyz                                               
 'x, y, z'                                                                      
 '-x, y+1/2, -z+1/2'                                                            
 '-x, -y, -z'                                                                   
 'x, -y-1/2, z-1/2'                                                             
                                                                                
_cell_length_a    13.2088                                                       
_cell_length_b     6.3426                                                       
_cell_length_c    27.0801                                                       
_cell_angle_alpha  90.000                                                       
_cell_angle_beta  103.356                                                       
_cell_angle_gamma  90.000                                                       
                                                                                
_shelx_F_squared_multiplier     1.000                                           
                                                                                
loop_                                                                           
 _refln_index_h                                                                 
 _refln_index_k                                                                 
 _refln_index_l                                                                 
 _refln_F_squared_calc                                                          
 _refln_F_squared_meas                                                          
 _refln_F_squared_sigma                                                         
 _refln_observed_status                                                         
   2   0   0       8163.41       7617.29       422.92 o                         
   3   0   0        189.27        156.05         5.52 o                         
   4   0   0      24395.07      24881.94       472.12 o                         
   5   0   0        165.82        140.41        11.17 o                         
   6   0   0        315.02        318.13        10.55 o                         
   7   0   0       4345.84       4390.08        88.98 o                         
   8   0   0       5630.67       5599.50       113.22 o                         
   9   0   0        146.26        148.88         9.03 o                         
  10   0   0         40.68         53.73        11.88 o                         
  11   0   0       1612.92       1559.72       131.62 o                         
  12   0   0        640.20        655.91        34.12 o                         
  13   0   0         87.36         97.26        18.44 o                         
  14   0   0        486.67        487.99        35.42 o                         
  15   0   0        529.04        565.58        50.96 o                         
  16   0   0        154.61        102.78        35.31 o                         
  17   0   0         10.48         36.66        23.91 o                         
   1   1   0       1626.86       1699.16        24.30 o                         
   2   1   0        806.58        814.40        12.88 o                         
   3   1   0      22932.60      22974.04       285.28 o                         
   4   1   0       2256.05       2322.13        33.93 o                         
   5   1   0        869.56        954.78        16.07 o                         
   6   1   0       1314.29       1336.12        21.80 o                         
   7   1   0       1316.81       1478.70        24.59 o                         
   8   1   0        157.77        171.06         7.37 o                         
   9   1   0        101.07        115.79         6.68 o                         
  10   1   0          0.50          2.90         6.36 o                         
  11   1   0         36.89         52.35        10.89 o                         
  12   1   0        138.16        138.21        13.61 o                         
  13   1   0         75.09         74.82        12.48 o                         
  14   1   0          1.15        -10.51        10.51 o                         
  15   1   0          2.66         -3.84        11.89 o                         
  16   1   0         23.67         24.44        14.57 o                         
  17   1   0          0.94          4.78        17.82 o                         
   0   2   0       7800.53       7813.43       150.73 o                         
   1   2   0      15698.65      15785.44       212.99 o                         
   2   2   0       1872.87       1996.07        29.91 o                         
   3   2   0       7741.51       8050.38       111.01 o                         
   4   2   0       2131.03       2003.33        30.87 o                         
   5   2   0        598.52        495.45        10.02 o                         
   6   2   0         20.86         46.11         4.35 o                         
   7   2   0       1282.96       1305.64        22.96 o                         
   8   2   0       1143.90       1105.14        20.83 o                         
   9   2   0        321.78        314.92        10.78 o                         
  10   2   0        262.02        223.91        14.12 o                         
  11   2   0       1045.28       1047.57        29.97 o                         
  12   2   0        408.71        410.39        25.22 o                         
  13   2   0          6.31          4.73        10.27 o                         
  14   2   0        123.36        120.29        17.14 o                         
  15   2   0         96.49         96.74        16.18 o                         
  16   2   0         15.76         20.54        15.25 o                         
   1   3   0          8.72          1.88         1.96 o                         
   2   3   0        412.39        395.89         9.47 o                         
   3   3   0       1492.88       1530.84        25.46 o                         
   4   3   0         17.11         21.51         3.80 o                         
   5   3   0       1182.14       1213.89        21.99 o                         
   6   3   0         54.90         52.69         5.98 o                         
   7   3   0        351.47        377.92        18.30 o                         
   8   3   0          7.21          7.90         4.92 o                         
   9   3   0        203.64        206.46         9.98 o                         
  10   3   0        149.93        124.63        12.04 o                         
  11   3   0        197.50        196.01        19.58 o                         
  12   3   0         11.67         28.46        11.82 o                         
  13   3   0         64.03         47.81        12.82 o                         
  14   3   0          4.30          4.82        12.29 o                         
  15   3   0         45.31         25.84        14.51 o                         
  16   3   0          7.63          6.89        19.20 o                         
   0   4   0        161.73        136.63         8.93 o                         
   1   4   0       1075.11       1086.83        19.69 o                         
   2   4   0          1.59         -2.66         2.66 o                         
   3   4   0        688.83        644.27        12.03 o                         
   4   4   0         51.44         45.54         5.10 o                         
   5   4   0         13.48         20.71         4.86 o                         
   6   4   0        432.11        452.75        13.52 o                         
   7   4   0        296.99        296.02        16.35 o                         
   8   4   0        403.50        441.34        14.10 o                         
   9   4   0        542.45        541.76        17.60 o                         
  10   4   0         17.81         19.75         9.87 o                         
  11   4   0        136.34        122.53        16.10 o                         
  12   4   0        109.19        120.11        19.42 o                         
  13   4   0          2.82          8.59        13.58 o                         
  14   4   0         48.06          5.46        21.23 o                         
  15   4   0         21.16         35.10        31.70 o                         
   1   5   0        193.03        186.53         8.58 o                         
   2   5   0        178.79        178.16         8.53 o                         
   3   5   0        500.20        491.17        13.03 o                         
   4   5   0         90.77         89.81        10.65 o                         
   5   5   0        103.54        108.04         8.21 o                         
   6   5   0         75.95         75.04         9.10 o                         
   7   5   0        364.09        365.50        16.36 o                         
   8   5   0         37.20         35.76         8.94 o                         
   9   5   0         12.32          8.95        11.62 o                         
  10   5   0         45.95         50.97        10.93 o                         
  11   5   0         72.72        101.43        22.62 o                         
  12   5   0          1.73        -22.47        22.47 o                         
  13   5   0          1.74         27.90        21.28 o                         
   0   6   0        488.17        535.89        60.59 o                         
   1   6   0        191.86        172.75        13.54 o                         
   2   6   0          0.74         16.28         8.41 o                         
   3   6   0        409.06        378.11        15.59 o                         
   4   6   0        165.65        175.41         9.83 o                         
   5   6   0         52.03         46.44         7.53 o                         
   6   6   0         10.07          3.62         7.02 o                         
   7   6   0         65.82         57.40         8.91 o                         
   8   6   0         33.69         57.13        12.00 o                         
   9   6   0         11.92          1.63        11.81 o                         
  10   6   0          7.89         -2.99        15.27 o                         
  11   6   0        102.67        119.34        25.52 o                         
  12   6   0         42.98         32.10        32.91 o                         
   1   7   0          0.13         13.82         9.83 o                         
   2   7   0          0.13         -1.75        11.95 o                         
   3   7   0          1.58        -11.10        11.10 o                         
   4   7   0         59.81         72.17        15.36 o                         
   5   7   0         45.76         41.04        13.96 o                         
   6   7   0          5.45         13.98        12.71 o                         
   7   7   0          0.72          3.71        13.52 o                         
   8   7   0         51.80         54.55        16.51 o                         
   9   7   0         16.68         22.63        14.23 o                         
   0   8   0          0.57         38.52        29.70 o                         
   1   8   0         83.72         93.50        40.13 o                         
   2   8   0          4.66        -10.38        18.46 o                         
   3   8   0          6.71        -19.89        20.06 o                         
   4   8   0         20.13         27.29        15.57 o                         
   5   8   0          5.26          8.62        15.70 o                         
 -17   1   1         60.98         34.25        17.04 o                         
 -16   1   1        119.67         74.17        16.57 o                         
 -15   1   1         20.42          5.40        12.24 o                         
 -14   1   1        191.08        172.92        18.53 o                         
 -13   1   1        398.63        392.89        31.25 o                         
 -12   1   1        156.74        153.66        15.18 o                         
 -11   1   1        393.12        353.48        17.70 o                         
 -10   1   1       1152.93       1207.48        30.59 o                         
  -9   1   1       1591.53       1642.60        36.56 o                         
  -8   1   1         68.95         76.56         5.31 o                         
  -7   1   1        917.03        931.62        16.91 o                         
  -6   1   1       2371.90       2277.90        34.42 o                         
  -5   1   1       3625.58       3524.71        50.46 o                         
  -4   1   1         14.51          4.81         1.83 o                         
  -3   1   1        923.19        883.31        17.19 o                         
  -2   1   1      25910.15      26295.86       351.81 o                         
  -1   1   1      51252.92      48286.70       644.31 o                         
   0   1   1      11087.96      11371.42       167.54 o                         
   1   1   1       2445.56       2717.54        41.56 o                         
   2   1   1        135.81        132.26         6.08 o                         
   3   1   1       5342.65       5539.27        76.33 o                         
   4   1   1       2049.66       2284.70        33.61 o                         
   5   1   1       2112.15       2062.02        31.12 o                         
   6   1   1       3849.29       3623.97        52.66 o                         
   7   1   1       2017.90       2139.47        34.69 o                         
   8   1   1        730.69        742.18        15.56 o                         
   9   1   1        688.45        679.23        15.43 o                         
  10   1   1       1821.91       1766.42        40.46 o                         
  11   1   1         67.88         71.25        10.61 o                         
  12   1   1        921.39        882.85        27.59 o                         
  13   1   1        185.98        176.61        15.58 o                         
  14   1   1        104.42        138.43        22.82 o                         
  15   1   1          2.07         -6.85        12.45 o                         
  16   1   1         34.12         29.82        16.60 o                         
 -16   2   1         11.30         25.45        16.01 o                         
 -15   2   1          0.64         -0.08        13.35 o                         
 -14   2   1        133.94        133.58        15.68 o                         
 -13   2   1         80.49         89.16        13.22 o                         
 -12   2   1         19.65         15.62        11.92 o                         
 -11   2   1          8.55          4.10         8.66 o                         
 -10   2   1        863.49        828.64        24.56 o                         
  -9   2   1         69.85         84.33         6.52 o                         
  -8   2   1        188.49        175.26         7.88 o                         
  -7   2   1          0.72          0.98         3.26 o                         
  -6   2   1       1734.44       1727.24        28.04 o                         
  -5   2   1       1021.56       1063.03        18.65 o                         
  -4   2   1       1995.53       2132.58        32.41 o                         
  -3   2   1        363.58        415.95        10.02 o                         
  -2   2   1        524.46        542.17        10.34 o                         
  -1   2   1        935.38       1035.34        16.67 o                         
   0   2   1        800.93        906.67        14.72 o                         
   1   2   1       4854.52       5096.47        65.20 o                         
   2   2   1       2727.60       2704.80        39.40 o                         
   3   2   1       2878.89       3104.35        45.08 o                         
   4   2   1         17.72         12.89         2.78 o                         
   5   2   1        355.85        344.27         8.60 o                         
   6   2   1       1674.27       1595.16        26.33 o                         
   7   2   1        300.13        310.84         9.28 o                         
   8   2   1          2.81          1.46         3.99 o                         
   9   2   1        630.21        655.36        15.46 o                         
  10   2   1        139.33        174.28        13.06 o                         
  11   2   1          3.71         17.49         8.77 o                         
  12   2   1          0.30          5.19         9.89 o                         
  13   2   1         96.15        114.59        14.51 o                         
  14   2   1         48.74         34.37        12.99 o                         
  15   2   1          0.04         -0.39        12.71 o                         
  16   2   1         27.04         32.64        15.49 o                         
 -16   3   1         24.60         28.94        16.44 o                         
 -15   3   1         21.31         25.23        14.24 o                         
 -14   3   1         33.47         34.44        13.49 o                         
 -13   3   1        317.60        305.55        19.84 o                         
 -12   3   1         30.80         50.03        11.12 o                         
 -11   3   1        242.54        250.49        16.16 o                         
 -10   3   1       1013.72        976.08        27.53 o                         
  -9   3   1        392.50        404.29        15.48 o                         
  -8   3   1        547.58        571.74        14.40 o                         
  -7   3   1       1042.93       1022.94        20.11 o                         
  -6   3   1       2365.70       2293.92        37.07 o                         
  -5   3   1       2075.49       2079.57        33.59 o                         
  -4   3   1       1155.56       1210.21        21.49 o                         
  -3   3   1       3724.90       3798.00        55.74 o                         
  -2   3   1       4223.70       4422.40        63.66 o                         
  -1   3   1        173.90        154.52         4.75 o                         
   0   3   1        445.01        452.63         9.55 o                         
   1   3   1       3302.05       3202.62        43.01 o                         
   2   3   1       2312.77       2174.40        30.88 o                         
   3   3   1          7.99          8.08         3.19 o                         
   4   3   1        244.18        235.05         9.73 o                         
   5   3   1       2215.50       2242.78        35.76 o                         
   6   3   1       2374.62       2403.68        35.54 o                         
   7   3   1       1055.24       1034.24        20.28 o                         
   8   3   1         49.12         48.45         6.02 o                         
   9   3   1       2243.50       2239.08        38.12 o                         
  10   3   1       1062.31       1052.95        29.05 o                         
  11   3   1         10.44          7.87        12.05 o                         
  12   3   1        135.86        119.49        17.84 o                         
  13   3   1        381.96        367.88        21.68 o                         
  14   3   1         18.09          9.93        12.56 o                         
  15   3   1          1.33         26.70        16.15 o                         
 -15   4   1          2.41          5.60        23.87 o                         
 -14   4   1          3.48         11.60        14.95 o                         
 -13   4   1          8.82         -4.45        13.07 o                         
 -12   4   1        130.63        113.00        16.14 o                         
 -11   4   1         32.10         26.63        11.78 o                         
 -10   4   1        209.10        193.29        16.10 o                         
  -9   4   1         26.16         29.71         6.63 o                         
  -8   4   1        130.47        123.98         8.71 o                         
  -7   4   1         57.93         70.85         7.24 o                         
  -6   4   1        669.64        625.64        26.10 o                         
  -5   4   1          2.25         -0.53         4.39 o                         
  -4   4   1          1.22         -3.95         3.95 o                         
  -3   4   1        226.89        257.22         9.55 o                         
  -2   4   1         24.42         27.41         3.51 o                         
  -1   4   1        153.40        151.14         6.74 o                         
   0   4   1        277.22        271.03         8.38 o                         
   1   4   1         21.86         25.60         3.81 o                         
   2   4   1          8.99          8.80         3.33 o                         
   3   4   1        151.52        160.36         7.43 o                         
   4   4   1         84.81         87.00         8.20 o                         
   5   4   1         31.37         21.48         5.17 o                         
   6   4   1        465.93        465.74        13.72 o                         
   7   4   1         17.64         11.86         5.08 o                         
   8   4   1         11.25          8.51         5.89 o                         
   9   4   1        233.15        227.24        12.58 o                         
  10   4   1         32.66         40.21         9.48 o                         
  11   4   1         27.43         31.26        11.96 o                         
  12   4   1          1.20         14.85        12.66 o                         
  13   4   1         11.69          6.72        22.07 o                         
  14   4   1         33.22         28.46        29.29 o                         
  15   4   1          0.12        -10.43        25.68 o                         
 -13   5   1         26.09         30.82        50.56 o                         
 -12   5   1          0.99         -5.22        18.73 o                         
 -11   5   1        100.62        103.00        16.68 o                         
 -10   5   1        285.72        306.09        20.10 o                         
  -9   5   1        200.45        226.05        13.78 o                         
  -8   5   1         37.66         32.57         8.60 o                         
  -7   5   1          1.85         -4.38         7.14 o                         
  -6   5   1        792.51        811.40        21.68 o                         
  -5   5   1        502.74        478.72        16.69 o                         
  -4   5   1          1.26         -1.42         6.42 o                         
  -3   5   1        268.94        260.03         9.24 o                         
  -2   5   1       1248.59       1250.60        23.59 o                         
  -1   5   1        204.46        226.13         9.33 o                         
   0   5   1          0.09         -1.22         4.01 o                         
   1   5   1        319.40        320.79        19.94 o                         
   2   5   1        481.07        498.85        15.31 o                         
   3   5   1         89.54         87.65         6.75 o                         
   4   5   1         31.47         41.12         5.86 o                         
   5   5   1        881.45        882.94        19.36 o                         
   6   5   1        703.55        686.08        20.09 o                         
   7   5   1          1.32         -6.24         7.32 o                         
   8   5   1          6.65          0.93         7.18 o                         
   9   5   1        408.28        398.62        18.28 o                         
  10   5   1        189.18        147.34        23.95 o                         
  11   5   1          7.83        -14.87        18.13 o                         
  12   5   1         16.74          5.53        18.13 o                         
  13   5   1         97.70        103.21        25.59 o                         
 -12   6   1          0.88         10.83        22.70 o                         
 -11   6   1          0.56        -10.17        18.70 o                         
 -10   6   1         57.52         91.15        23.51 o                         
  -9   6   1          6.17         11.85        11.21 o                         
  -8   6   1          4.42         10.82        10.23 o                         
  -7   6   1         28.66         21.95         7.37 o                         
  -6   6   1         12.33          9.74         6.58 o                         
  -5   6   1          0.11          0.61         5.96 o                         
  -4   6   1          0.14          1.63         5.46 o                         
  -3   6   1        117.10        107.49        15.74 o                         
  -2   6   1          1.81         10.01         8.62 o                         
  -1   6   1          8.15          0.89         8.18 o                         
   0   6   1        213.37        195.90        14.34 o                         
   1   6   1        130.21        121.35        12.71 o                         
   2   6   1        244.75        276.67        13.54 o                         
   3   6   1         96.17        119.87         9.91 o                         
   4   6   1          0.59          6.33         6.27 o                         
   5   6   1          1.88         -6.25         6.25 o                         
   6   6   1         60.05         66.20         8.71 o                         
   7   6   1         11.64          5.37         7.39 o                         
   8   6   1          5.30          4.78         8.08 o                         
   9   6   1         12.76         20.22        11.50 o                         
  10   6   1         76.74         78.19        16.25 o                         
  11   6   1          0.90         10.30        20.22 o                         
  -9   7   1          3.14          8.71        23.27 o                         
  -8   7   1          4.71         20.57        13.93 o                         
  -7   7   1         35.41         29.92        14.43 o                         
  -6   7   1         29.40         40.06        14.58 o                         
  -5   7   1         31.69         16.73        19.14 o                         
  -4   7   1          5.31         18.15        12.78 o                         
  -3   7   1         59.56         72.42        12.93 o                         
  -2   7   1         47.35         53.05        12.17 o                         
  -1   7   1          4.15          7.27         9.65 o                         
   0   7   1          5.39          1.18         9.73 o                         
   1   7   1          4.51          8.76        20.79 o                         
   2   7   1         43.09         45.44        13.52 o                         
   3   7   1          0.34         12.65        11.78 o                         
   4   7   1          0.06         -2.24        11.53 o                         
   5   7   1          0.47         -4.51        11.10 o                         
   6   7   1         18.42          9.14        13.73 o                         
   7   7   1          4.53         10.12        11.26 o                         
   8   7   1          5.88          6.22         9.80 o                         
   9   7   1         18.44         32.53        10.85 o                         
  -5   8   1          0.07          3.39        14.99 o                         
  -4   8   1          6.87          4.12        18.44 o                         
  -3   8   1          0.06          2.19        21.27 o                         
  -2   8   1          0.67         20.32        17.87 o                         
  -1   8   1          0.03          3.24        15.19 o                         
   0   8   1         10.96         -2.01        17.30 o                         
   1   8   1          4.07          5.75        18.95 o                         
   2   8   1          0.50         -9.75        23.67 o                         
   3   8   1          3.39         14.54        15.41 o                         
   4   8   1          3.16         -6.71        14.22 o                         
   5   8   1          7.56         -6.93        14.96 o                         
 -17   0   2          0.24        -19.77        19.77 o                         
 -16   0   2         46.32         14.85        20.49 o                         
 -15   0   2        238.56        200.70        27.74 o                         
 -14   0   2         36.74         45.17        17.92 o                         
 -13   0   2        361.73        432.51        38.48 o                         
 -12   0   2       1221.25       1320.07        68.22 o                         
 -11   0   2       1581.26       1571.88        53.45 o                         
 -10   0   2        232.06        205.88        36.12 o                         
  -9   0   2        410.87        388.84        21.40 o                         
  -8   0   2        966.50        929.08        23.53 o                         
  -7   0   2       2154.83       2115.98        58.72 o                         
  -6   0   2        749.57        772.48        18.99 o                         
  -5   0   2       2631.77       2425.64        62.99 o                         
  -4   0   2       6935.97       6659.49       159.18 o                         
  -3   0   2      13513.11      13914.73       324.84 o                         
  -2   0   2       5045.01       5253.61       124.57 o                         
   1   0   2        851.20        873.92        32.10 o                         
   2   0   2        126.95        226.55         7.04 o                         
   3   0   2      79648.41      73752.62      4497.93 o                         
   4   0   2       2556.55       2440.20        50.80 o                         
   5   0   2        160.36        136.02         7.61 o                         
   6   0   2        605.25        607.32        17.30 o                         
   7   0   2       6714.07       6488.70       129.36 o                         
   8   0   2       1503.05       1486.51        35.79 o                         
   9   0   2        102.89        114.75         9.29 o                         
  10   0   2       1559.23       1702.02        54.83 o                         
  11   0   2       2429.52       2305.24        71.34 o                         
  12   0   2         94.10         89.19        27.29 o                         
  13   0   2          0.56         12.48        14.99 o                         
  14   0   2         58.52         48.26        19.27 o                         
  15   0   2        135.97        162.88        24.86 o                         
  16   0   2          6.36         44.18        21.98 o                         
 -17   1   2          5.83         -1.38        15.28 o                         
 -16   1   2          3.31        -13.62        13.62 o                         
 -15   1   2          0.73          7.28        12.67 o                         
 -14   1   2          2.30          1.95        15.29 o                         
 -13   1   2         27.58         29.14        10.69 o                         
 -12   1   2         11.37         18.63         9.14 o                         
 -11   1   2         43.02         40.15         9.31 o                         
 -10   1   2          1.09          1.57         6.52 o                         
  -9   1   2          1.16         -5.00         5.32 o                         
  -8   1   2         12.97         12.06         3.37 o                         
  -7   1   2       2055.17       2142.78        33.13 o                         
  -6   1   2        259.12        263.47         7.07 o                         
  -5   1   2          8.80         13.39         2.30 o                         
  -4   1   2         17.79         20.12         2.27 o                         
  -3   1   2        353.52        332.27         6.77 o                         
  -2   1   2         10.36          1.22         2.27 o                         
  -1   1   2      12399.49      12423.47       166.85 o                         
   0   1   2        535.78        621.74        12.12 o                         
   1   1   2         12.43         11.88         2.04 o                         
   2   1   2         73.82         81.60         4.05 o                         
   3   1   2       3583.01       3731.41        52.41 o                         
   4   1   2          9.48         18.86         3.83 o                         
   5   1   2       1549.44       1683.40        26.25 o                         
   6   1   2        664.05        743.02        14.32 o                         
   7   1   2       1919.69       1964.17        31.68 o                         
   8   1   2        464.55        525.83        12.76 o                         
   9   1   2         15.66         25.34         4.79 o                         
  10   1   2        142.67        137.84        11.17 o                         
  11   1   2         35.48         43.69         9.49 o                         
  12   1   2          1.23        -11.42        11.42 o                         
  13   1   2          0.37          9.84        11.17 o                         
  14   1   2         32.65         45.93        13.37 o                         
  15   1   2         73.50         59.16        16.17 o                         
  16   1   2          4.64         14.95        14.14 o                         
 -16   2   2         15.80         17.60        16.10 o                         
 -15   2   2        179.68        156.46        17.78 o                         
 -14   2   2         74.50         61.28        12.87 o                         
 -13   2   2        143.26        139.03        14.88 o                         
 -12   2   2        872.43        896.98        28.57 o                         
 -11   2   2        314.49        328.87        17.38 o                         
 -10   2   2         87.82         92.01        10.49 o                         
  -9   2   2         18.30         23.53         6.07 o                         
  -8   2   2       3056.04       3111.73        47.69 o                         
  -7   2   2       2214.40       2111.68        35.59 o                         
  -6   2   2          2.09          9.39         3.07 o                         
  -5   2   2         77.90        146.50         7.90 o                         
  -4   2   2       3623.00       3689.02        53.34 o                         
  -3   2   2       3876.10       4075.90        58.05 o                         
  -2   2   2        368.81        409.25        10.34 o                         
  -1   2   2       5627.31       5822.75        80.54 o                         
   0   2   2       9686.80       9706.79       131.92 o                         
   1   2   2       4090.50       4044.61        52.28 o                         
   2   2   2       2746.38       3018.78        43.43 o                         
   3   2   2       3461.78       3233.27        46.82 o                         
   4   2   2       5691.31       5626.72        79.20 o                         
   5   2   2        387.56        390.01         9.41 o                         
   6   2   2         47.66         58.37         5.60 o                         
   7   2   2       2240.17       2231.66        35.51 o                         
   8   2   2       2576.68       2562.62        40.77 o                         
   9   2   2        285.21        286.09        11.09 o                         
  10   2   2        548.95        537.00        19.85 o                         
  11   2   2        910.71        902.00        27.35 o                         
  12   2   2         44.81         35.14        10.41 o                         
  13   2   2         45.30         34.96        12.17 o                         
  14   2   2         45.62         64.00        13.80 o                         
  15   2   2        152.43        127.42        17.51 o                         
  16   2   2         29.11         41.12        16.02 o                         
 -16   3   2          1.26          7.27        18.42 o                         
 -15   3   2          5.95         11.54        14.08 o                         
 -14   3   2          7.58         18.00        12.71 o                         
 -13   3   2         24.63         25.24        11.56 o                         
 -12   3   2         85.37         84.38        12.14 o                         
 -11   3   2        107.73        120.82        12.98 o                         
 -10   3   2         84.64         73.48        10.00 o                         
  -9   3   2          2.65          4.65         5.10 o                         
  -8   3   2         45.59         44.55         5.84 o                         
  -7   3   2        909.20        900.53        18.62 o                         
  -6   3   2        818.69        858.38        18.13 o                         
  -5   3   2        102.20        112.51         6.58 o                         
  -4   3   2          8.11          2.81         3.35 o                         
  -3   3   2        180.58        162.23         9.99 o                         
  -2   3   2         40.03         42.91         4.08 o                         
  -1   3   2         63.36         76.29         3.50 o                         
   0   3   2          1.22          1.50         2.34 o                         
   1   3   2        320.21        293.06         8.24 o                         
   2   3   2         42.11         42.84         3.05 o                         
   3   3   2        625.43        666.60        13.51 o                         
   4   3   2         52.50         65.08         4.85 o                         
   5   3   2        114.74         94.91         6.10 o                         
   6   3   2         77.21         96.12         6.44 o                         
   7   3   2        446.96        460.53        12.98 o                         
   8   3   2        522.73        513.29        13.91 o                         
   9   3   2         47.72         48.35         6.81 o                         
  10   3   2        130.74        139.50        13.20 o                         
  11   3   2         15.56          0.50         9.20 o                         
  12   3   2         41.44         50.97        11.38 o                         
  13   3   2          5.03         -0.43        13.78 o                         
  14   3   2         39.92         51.17        17.83 o                         
  15   3   2         23.40         18.81        17.70 o                         
 -15   4   2         56.93         14.79        17.30 o                         
 -14   4   2         21.41          4.46        15.42 o                         
 -13   4   2         61.84         80.91        18.19 o                         
 -12   4   2        250.13        270.97        36.20 o                         
 -11   4   2        279.53        302.99        18.61 o                         
 -10   4   2        102.79        108.63        14.40 o                         
  -9   4   2        111.16        123.57         9.06 o                         
  -8   4   2        155.07        146.45        10.71 o                         
  -7   4   2        331.92        340.10        12.92 o                         
  -6   4   2         67.28         80.39         7.01 o                         
  -5   4   2        660.57        653.33        15.70 o                         
  -4   4   2        915.57        910.07        18.71 o                         
  -3   4   2        510.55        493.32        12.60 o                         
  -2   4   2         19.64         20.79         3.37 o                         
  -1   4   2       1191.93       1200.26        21.22 o                         
   0   4   2       1959.21       1929.19        31.05 o                         
   1   4   2        318.91        318.67         9.26 o                         
   2   4   2        348.15        367.50         8.88 o                         
   3   4   2        516.98        477.04        10.51 o                         
   4   4   2       1963.91       1984.82        33.11 o                         
   5   4   2       1050.23       1012.63        20.28 o                         
   6   4   2          2.20          4.36         4.92 o                         
   7   4   2        195.65        223.97        12.44 o                         
   8   4   2        707.03        706.49        25.49 o                         
   9   4   2          4.83          7.36         6.93 o                         
  10   4   2        124.52        144.56        13.07 o                         
  11   4   2        124.34         91.94        22.99 o                         
  12   4   2        201.97        207.04        41.73 o                         
  13   4   2         13.10        -12.71        18.50 o                         
  14   4   2         61.62         15.22        24.88 o                         
 -14   5   2         14.75          1.61        32.10 o                         
 -13   5   2         15.33         43.66        25.68 o                         
 -12   5   2        114.49        101.29        25.12 o                         
 -11   5   2        177.26        179.92        19.85 o                         
 -10   5   2         32.73         55.72        13.33 o                         
  -9   5   2          7.69          6.72         7.79 o                         
  -8   5   2         79.11         55.19         9.04 o                         
  -7   5   2        300.02        260.59        13.90 o                         
  -6   5   2         63.12         57.64         8.24 o                         
  -5   5   2        188.06        180.53        12.81 o                         
  -4   5   2        565.59        534.44        15.54 o                         
  -3   5   2         39.30         37.70         4.87 o                         
  -2   5   2         32.60         31.71         5.44 o                         
  -1   5   2         25.51         19.96         4.86 o                         
   0   5   2        251.38        228.46        13.16 o                         
   1   5   2        192.27        209.08        15.21 o                         
   2   5   2        293.56        307.40        11.55 o                         
   3   5   2         46.51         52.52         6.10 o                         
   4   5   2        317.69        314.11        11.31 o                         
   5   5   2        186.27        223.06        10.13 o                         
   6   5   2         19.38          8.65         6.99 o                         
   7   5   2        238.06        239.85        15.54 o                         
   8   5   2         18.36         19.25         9.67 o                         
   9   5   2         26.20         47.46        11.24 o                         
  10   5   2         14.94          9.77        12.23 o                         
  11   5   2          1.01        -13.62        21.67 o                         
  12   5   2          0.58         20.89        19.85 o                         
  13   5   2          4.61         14.05        31.70 o                         
 -12   6   2         68.26         43.91        22.68 o                         
 -11   6   2         42.97         50.10        30.90 o                         
 -10   6   2         12.98         23.91        20.06 o                         
  -9   6   2         96.03        113.44        15.11 o                         
  -8   6   2         52.16         76.04        12.85 o                         
  -7   6   2         20.56         16.51         9.09 o                         
  -6   6   2          4.66          2.51         6.52 o                         
  -5   6   2         74.53         84.13         7.84 o                         
  -4   6   2        184.55        217.87        15.27 o                         
  -3   6   2         36.94         39.17         9.92 o                         
  -2   6   2        106.81        131.08        12.51 o                         
  -1   6   2        242.80        263.20        16.55 o                         
   0   6   2        351.39        430.58        20.39 o                         
   1   6   2         10.77          6.86         6.62 o                         
   2   6   2         66.77         61.94         8.06 o                         
   3   6   2        180.56        176.04        12.93 o                         
   4   6   2        216.44        215.89        16.10 o                         
   5   6   2         84.56         74.21        11.52 o                         
   6   6   2        295.58        281.21        13.85 o                         
   7   6   2         76.11         86.09        10.03 o                         
   8   6   2         18.30         16.77         8.71 o                         
   9   6   2          4.56         -7.09        11.08 o                         
  10   6   2         24.44         43.81        15.31 o                         
  11   6   2         23.91         47.38        22.28 o                         
  -9   7   2          5.70         23.55        17.92 o                         
  -8   7   2         14.15         -1.17        13.09 o                         
  -7   7   2          6.55         25.69        12.87 o                         
  -6   7   2          4.12          0.74        12.04 o                         
  -5   7   2         56.45         84.40        15.75 o                         
  -4   7   2          4.02          3.01        11.04 o                         
  -3   7   2         18.29         27.42        11.29 o                         
  -2   7   2          1.42         -2.64         9.54 o                         
  -1   7   2          0.58        -12.22        12.22 o                         
   0   7   2          0.01          2.99        10.48 o                         
   1   7   2         14.09          5.90        10.77 o                         
   2   7   2         14.22         -5.50        13.97 o                         
   3   7   2          1.01          4.98        12.58 o                         
   4   7   2         16.87         10.10        13.35 o                         
   5   7   2          7.40          5.69        12.37 o                         
   6   7   2          0.00        -11.93        11.93 o                         
   7   7   2          2.13          3.95         8.98 o                         
   8   7   2         55.28         68.93        12.91 o                         
   9   7   2         23.97         36.85        10.77 o                         
  -5   8   2         12.49          7.91        17.48 o                         
  -4   8   2          4.85          2.38        16.73 o                         
  -3   8   2          0.13        -10.35        16.58 o                         
  -2   8   2          7.96         23.17        19.28 o                         
  -1   8   2          4.12         35.12        32.91 o                         
   0   8   2          1.51          3.48        18.70 o                         
   1   8   2         34.25         24.73        14.77 o                         
   2   8   2         24.56         34.15        15.71 o                         
   3   8   2         16.27         32.23        15.65 o                         
   4   8   2          8.28         13.44        17.92 o                         
   5   8   2          7.35        -13.54        13.54 o                         
 -17   1   3         43.90         22.99        15.75 o                         
 -16   1   3         48.75         31.99        17.49 o                         
 -15   1   3         65.25         76.37        15.27 o                         
 -14   1   3        413.94        424.30        25.47 o                         
 -13   1   3        300.44        271.82        18.55 o                         
 -12   1   3         10.45          3.10         9.12 o                         
 -11   1   3       1188.06       1185.43        31.85 o                         
 -10   1   3        836.46        832.85        24.26 o                         
  -9   1   3        913.02        918.26        24.19 o                         
  -8   1   3         21.33         31.91         4.01 o                         
  -7   1   3       2199.69       2202.58        33.82 o                         
  -6   1   3       3774.01       3534.33        51.03 o                         
  -5   1   3       8022.34       8286.43       113.94 o                         
  -4   1   3        137.49        121.35         4.22 o                         
  -3   1   3      19308.25      19066.86       256.13 o                         
  -2   1   3       6569.84       6829.83        93.05 o                         
  -1   1   3        580.77        549.30         8.88 o                         
   0   1   3       2865.80       3206.85        54.67 o                         
   1   1   3       3855.73       3945.30        67.21 o                         
   2   1   3        555.71        494.53        16.11 o                         
   3   1   3       3060.12       3297.49        46.77 o                         
   4   1   3       2828.51       2972.69        43.05 o                         
   5   1   3       1962.33       1903.28        29.49 o                         
   6   1   3       2659.45       2720.99        41.28 o                         
   7   1   3        320.32        301.90         9.35 o                         
   8   1   3       1395.41       1433.50        25.57 o                         
   9   1   3       3119.55       3132.09        49.18 o                         
  10   1   3        728.49        693.42        32.18 o                         
  11   1   3        289.86        292.73        16.81 o                         
  12   1   3         72.98         81.12        11.75 o                         
  13   1   3         75.93         96.78        14.17 o                         
  14   1   3        204.94        213.92        23.17 o                         
  15   1   3          0.17         -6.71        11.73 o                         
  16   1   3          2.20          7.75        14.92 o                         
 -16   2   3          9.00         14.79        13.61 o                         
 -15   2   3          7.95         12.50        13.02 o                         
 -14   2   3          8.41          3.49        12.04 o                         
 -13   2   3         12.93         25.75        11.93 o                         
 -12   2   3         92.19         76.06        11.68 o                         
 -11   2   3          7.41          5.53         8.46 o                         
 -10   2   3        128.61        124.89        12.54 o                         
  -9   2   3          2.30          0.55         4.52 o                         
  -8   2   3        512.75        507.36        16.96 o                         
  -7   2   3       2104.58       2142.56        34.06 o                         
  -6   2   3        142.15        139.50         6.21 o                         
  -5   2   3        991.97        972.23        17.47 o                         
  -4   2   3        344.11        342.38         8.39 o                         
  -3   2   3        602.39        561.59        10.97 o                         
  -2   2   3         15.22         12.33         2.18 o                         
  -1   2   3       1599.33       1622.57        24.54 o                         
   0   2   3       1164.57       1218.14        17.20 o                         
   1   2   3         17.83          9.21         2.39 o                         
   2   2   3       2486.03       2472.71        36.20 o                         
   3   2   3       2639.28       2771.70        40.74 o                         
   4   2   3         61.92         76.03         6.43 o                         
   5   2   3         11.20         27.47         3.51 o                         
   6   2   3       2626.38       2735.95        41.90 o                         
   7   2   3        184.45        191.90         8.23 o                         
   8   2   3         35.32         25.88         4.88 o                         
   9   2   3         82.16         93.71         8.17 o                         
  10   2   3          0.58          1.97         6.57 o                         
  11   2   3          9.65         -5.66         8.46 o                         
  12   2   3          0.94          5.53         9.12 o                         
  13   2   3         60.23         81.86        13.59 o                         
  14   2   3         11.17          4.38        12.16 o                         
  15   2   3         14.99         23.23        15.64 o                         
  16   2   3         26.19         14.52        17.03 o                         
 -16   3   3         41.10         28.67        16.47 o                         
 -15   3   3         12.78         -8.17        12.12 o                         
 -14   3   3        156.27        141.32        17.09 o                         
 -13   3   3        316.07        298.39        26.99 o                         
 -12   3   3         10.66         21.64        10.98 o                         
 -11   3   3          2.67         -3.47         8.23 o                         
 -10   3   3        262.15        270.34        16.12 o                         
  -9   3   3        884.98        863.09        23.72 o                         
  -8   3   3         72.59         86.28         6.81 o                         
  -7   3   3       1323.06       1253.85        23.51 o                         
  -6   3   3       1050.41       1010.29        19.50 o                         
  -5   3   3       2501.39       2576.95        40.35 o                         
  -4   3   3       1004.81        983.88        24.77 o                         
  -3   3   3       7030.48       7110.13        99.87 o                         
  -2   3   3      10647.78      10682.06       146.94 o                         
  -1   3   3       1890.61       1855.67        26.21 o                         
   0   3   3       2577.52       2612.46        38.73 o                         
   1   3   3       3104.71       3084.56        39.02 o                         
   2   3   3       1079.55        969.61        15.48 o                         
   3   3   3       1585.77       1608.67        26.24 o                         
   4   3   3         47.04         29.95         6.16 o                         
   5   3   3        362.18        365.25        10.26 o                         
   6   3   3       3054.13       3004.21        46.40 o                         
   7   3   3        214.62        216.52        10.79 o                         
   8   3   3       1033.00       1035.35        21.08 o                         
   9   3   3       1085.43       1077.82        22.40 o                         
  10   3   3        355.86        360.45        15.45 o                         
  11   3   3         30.46         26.92        10.33 o                         
  12   3   3        485.47        473.26        23.22 o                         
  13   3   3        309.67        326.38        23.90 o                         
  14   3   3         56.76         65.30        21.12 o                         
  15   3   3          0.25         -6.35        21.71 o                         
 -15   4   3          0.27         25.68        16.93 o                         
 -14   4   3         16.90         22.15        14.88 o                         
 -13   4   3         77.53         73.29        15.98 o                         
 -12   4   3          0.06         -1.01        10.20 o                         
 -11   4   3         73.33         93.21        13.12 o                         
 -10   4   3         41.17         50.88        10.76 o                         
  -9   4   3         43.14         33.98         8.02 o                         
  -8   4   3          7.86         10.62         5.98 o                         
  -7   4   3        436.15        445.54        13.90 o                         
  -6   4   3        286.97        255.73        10.98 o                         
  -5   4   3         14.97         21.62         5.38 o                         
  -4   4   3         13.63         20.36         6.28 o                         
  -3   4   3          1.88         11.53         4.27 o                         
  -2   4   3         77.40         74.95         4.78 o                         
  -1   4   3          4.17          6.35         3.83 o                         
   0   4   3        148.54        168.97         7.60 o                         
   1   4   3         48.83         60.21         6.16 o                         
   2   4   3         22.93         30.04         3.95 o                         
   3   4   3        509.63        494.71        12.52 o                         
   4   4   3         21.54         24.20         4.58 o                         
   5   4   3        137.18        151.54        13.79 o                         
   6   4   3        756.83        691.36        19.17 o                         
   7   4   3          0.46          5.61         5.96 o                         
   8   4   3        100.69        113.27         9.60 o                         
   9   4   3         58.96         70.64         9.71 o                         
  10   4   3          4.48          7.76         8.38 o                         
  11   4   3          9.55          0.19        36.92 o                         
  12   4   3         45.14         94.00        21.98 o                         
  13   4   3         28.46         49.41        21.79 o                         
  14   4   3         13.64        -17.36        17.36 o                         
 -14   5   3         55.81         58.50        24.56 o                         
 -13   5   3         40.16         52.66        21.07 o                         
 -12   5   3         14.49         29.17        16.58 o                         
 -11   5   3          9.25         20.57        13.08 o                         
 -10   5   3         95.94         93.03        16.09 o                         
  -9   5   3          2.19          1.76         8.12 o                         
  -8   5   3         11.72         11.81         7.66 o                         
  -7   5   3          2.94          0.86         6.67 o                         
  -6   5   3       1211.56       1213.04        25.08 o                         
  -5   5   3          2.30          5.40         5.49 o                         
  -4   5   3         42.72         19.79         5.12 o                         
  -3   5   3       1020.42       1005.74        18.49 o                         
  -2   5   3       1949.78       1960.11        33.09 o                         
  -1   5   3         90.38        107.18         6.79 o                         
   0   5   3         42.56         35.96         6.45 o                         
   1   5   3        484.96        490.76        13.95 o                         
   2   5   3        474.69        493.27        14.93 o                         
   3   5   3        195.83        202.65        11.84 o                         
   4   5   3         40.76         37.96         5.98 o                         
   5   5   3        825.76        831.06        20.55 o                         
   6   5   3         28.83         28.06         6.95 o                         
   7   5   3         19.89         22.86         9.73 o                         
   8   5   3         46.87         38.67        14.20 o                         
   9   5   3        360.89        390.04        21.65 o                         
  10   5   3         10.19         -7.65        11.66 o                         
  11   5   3          0.86        -19.68        27.69 o                         
  12   5   3         97.93        138.68        46.55 o                         
  13   5   3         79.97         71.22        28.89 o                         
 -12   6   3         14.59         13.75        22.98 o                         
 -11   6   3          0.40        -24.08        24.08 o                         
 -10   6   3         70.51         62.24        16.82 o                         
  -9   6   3          0.39          7.42        12.51 o                         
  -8   6   3          3.71          7.63         9.21 o                         
  -7   6   3         54.10         56.69        10.21 o                         
  -6   6   3          9.89          6.87         6.41 o                         
  -5   6   3         18.27         16.12         9.74 o                         
  -4   6   3          4.23         -4.98         8.22 o                         
  -3   6   3         19.39         11.93         8.86 o                         
  -2   6   3        202.25        198.16        16.91 o                         
  -1   6   3          6.09          6.75         8.48 o                         
   0   6   3        124.05        130.41        13.36 o                         
   1   6   3        211.44        200.51        13.50 o                         
   2   6   3        131.28         99.90        10.42 o                         
   3   6   3         54.70         42.10         8.93 o                         
   4   6   3          6.41         14.04         8.80 o                         
   5   6   3         39.82         30.83         8.47 o                         
   6   6   3        109.51         94.05         9.98 o                         
   7   6   3          2.52          1.85         7.68 o                         
   8   6   3          6.33         -7.13         8.28 o                         
   9   6   3         51.60         61.37        10.95 o                         
  10   6   3          3.78         -5.73        17.05 o                         
  11   6   3         11.89          6.56        19.64 o                         
  -9   7   3          3.98        -16.17        16.17 o                         
  -8   7   3          0.90        -11.74        13.39 o                         
  -7   7   3         27.78         36.83        13.71 o                         
  -6   7   3         76.22         70.94        14.81 o                         
  -5   7   3         45.15         45.48        13.90 o                         
  -4   7   3         21.23         10.07        11.36 o                         
  -3   7   3         54.28         65.79        19.58 o                         
  -2   7   3         15.01         31.82        15.07 o                         
  -1   7   3          7.72         17.19        12.13 o                         
   0   7   3          6.92         -4.02        10.53 o                         
   1   7   3         14.60         17.10        12.63 o                         
   2   7   3          5.08          9.05        11.78 o                         
   3   7   3          0.99         -3.47        19.92 o                         
   4   7   3          0.08          1.51        12.03 o                         
   5   7   3         25.19          9.73        13.24 o                         
   6   7   3         33.68         34.54        11.34 o                         
   7   7   3          1.31         10.33         9.25 o                         
   8   7   3          2.58         -2.71         9.45 o                         
   9   7   3          7.43          1.44        11.09 o                         
  -5   8   3          0.01         -1.69        14.22 o                         
  -4   8   3          1.92         -5.64        17.87 o                         
  -3   8   3          0.66         14.31        18.13 o                         
  -2   8   3          1.17         21.78        18.86 o                         
  -1   8   3          6.42          2.18        21.67 o                         
   0   8   3          0.71         18.00        14.61 o                         
   1   8   3          3.28         18.59        15.45 o                         
   2   8   3          2.91        -13.44        13.44 o                         
   3   8   3          4.99          6.26        15.23 o                         
   4   8   3          0.45          7.49        14.20 o                         
   5   8   3          1.55        -21.27        21.27 o                         
 -17   0   4          2.06          9.23        22.13 o                         
 -16   0   4         21.03         20.04        30.50 o                         
 -15   0   4        130.15        129.84        41.33 o                         
 -14   0   4        148.33        121.78        21.80 o                         
 -13   0   4        227.18        224.36        24.45 o                         
 -12   0   4       1634.04       1554.74        55.97 o                         
 -11   0   4         78.40         59.94        14.19 o                         
 -10   0   4        597.07        657.97        29.12 o                         
  -9   0   4        179.32        155.09        14.97 o                         
  -8   0   4       2960.06       2990.22        81.13 o                         
  -7   0   4       1794.73       1743.09        78.25 o                         
  -6   0   4        823.80        943.02        30.33 o                         
  -5   0   4       5803.72       5599.38       136.77 o                         
  -4   0   4      17126.94      17364.68       406.28 o                         
  -3   0   4       1011.11       1295.06        34.90 o                         
  -2   0   4        958.60        971.84        37.72 o                         
  -1   0   4        244.18        162.85         5.94 o                         
   0   0   4         62.81         64.77         3.27 o                         
   1   0   4       1001.27        968.93        25.21 o                         
   2   0   4       1078.39        867.68        55.47 o                         
   3   0   4      53022.37      51942.89      2974.98 o                         
   4   0   4       2975.63       2909.67        60.53 o                         
   5   0   4         47.52         51.95         5.81 o                         
   6   0   4        526.75        525.50        19.51 o                         
   7   0   4       7272.12       7135.21       142.35 o                         
   8   0   4       1973.89       1986.33        45.96 o                         
   9   0   4        587.74        609.97        20.05 o                         
  10   0   4       1758.84       1822.55        57.92 o                         
  11   0   4        423.53        454.73        46.91 o                         
  12   0   4          8.24          8.83        14.05 o                         
  13   0   4         53.71         81.91        26.48 o                         
  14   0   4         52.67         65.40        19.30 o                         
  15   0   4         19.98         13.99        18.13 o                         
  16   0   4          1.50        -19.08        19.08 o                         
 -17   1   4          9.18         -4.62        15.67 o                         
 -16   1   4          0.38        -12.78        12.85 o                         
 -15   1   4         14.28         14.94        13.22 o                         
 -14   1   4         26.21         29.37        12.42 o                         
 -13   1   4        101.18         92.08        13.49 o                         
 -12   1   4         33.27         34.39         9.76 o                         
 -11   1   4         65.21         94.25        11.23 o                         
 -10   1   4        165.72        184.80        13.15 o                         
  -9   1   4        395.04        419.13        22.33 o                         
  -8   1   4          3.00          8.84         2.66 o                         
  -7   1   4        132.55        150.39         6.30 o                         
  -6   1   4       2206.62       2488.28        40.27 o                         
  -5   1   4        432.76        430.73         8.78 o                         
  -4   1   4       3065.09       3140.64        45.01 o                         
  -3   1   4          0.04         -1.36         1.36 o                         
  -2   1   4        512.30        469.89         8.22 o                         
  -1   1   4          1.12         -1.19         1.20 o                         
   0   1   4       3352.16       3533.65        60.18 o                         
   1   1   4        248.77        322.67         6.92 o                         
   2   1   4      24521.00      24738.55       331.38 o                         
   3   1   4        152.24        167.60         4.99 o                         
   4   1   4        670.50        676.14        12.75 o                         
   5   1   4        200.26        188.73         6.51 o                         
   6   1   4         18.70         18.31         3.52 o                         
   7   1   4        253.43        285.23        11.07 o                         
   8   1   4         56.47         57.05         5.66 o                         
   9   1   4        168.44        179.40        10.71 o                         
  10   1   4         88.23         93.55         9.38 o                         
  11   1   4          1.98         -1.06         7.32 o                         
  12   1   4         31.84         39.57        10.90 o                         
  13   1   4          5.34          3.33        10.83 o                         
  14   1   4         53.72         63.36        16.10 o                         
  15   1   4          0.66          0.96        14.04 o                         
  16   1   4          6.74        -13.92        13.92 o                         
 -17   2   4          0.79         -9.07        21.36 o                         
 -16   2   4         89.17         84.08        16.61 o                         
 -15   2   4        134.00         98.84        16.23 o                         
 -14   2   4         29.10         15.78        11.40 o                         
 -13   2   4        356.21        360.08        32.64 o                         
 -12   2   4        535.38        547.25        23.50 o                         
 -11   2   4        290.32        269.33        26.78 o                         
 -10   2   4         90.22         59.95         9.18 o                         
  -9   2   4       1039.18       1017.94        25.81 o                         
  -8   2   4       3458.41       3599.35        54.12 o                         
  -7   2   4       1284.34       1238.53        21.94 o                         
  -6   2   4        235.19        284.03         9.75 o                         
  -5   2   4       6751.93       6706.02        94.07 o                         
  -4   2   4      13952.46      14622.05       198.85 o                         
  -3   2   4        528.26        506.04        10.30 o                         
  -2   2   4       1193.97       1250.11        19.96 o                         
  -1   2   4       3246.11       3375.08        47.87 o                         
   0   2   4       3220.62       3036.26        47.71 o                         
   1   2   4         52.82         59.15         3.21 o                         
   2   2   4       2211.53       2089.51        34.61 o                         
   3   2   4       3700.90       3689.84        52.98 o                         
   4   2   4       6684.98       6721.04        93.89 o                         
   5   2   4        816.42        840.53        15.81 o                         
   6   2   4       2139.90       2068.63        33.13 o                         
   7   2   4       4812.04       4828.28        70.63 o                         
   8   2   4        945.16        945.39        19.40 o                         
   9   2   4          2.81          1.70         5.13 o                         
  10   2   4       1026.32        975.27        24.54 o                         
  11   2   4        490.24        556.62        22.75 o                         
  12   2   4        142.71        146.24        15.52 o                         
  13   2   4         13.17          2.64        11.00 o                         
  14   2   4        132.45        120.91        18.19 o                         
  15   2   4         29.55         21.31        21.07 o                         
  16   2   4         17.62         32.50        20.90 o                         
 -16   3   4          0.50          9.00        15.52 o                         
 -15   3   4          2.66         16.02        13.75 o                         
 -14   3   4          7.63         -7.43        12.30 o                         
 -13   3   4          0.86        -10.52        13.58 o                         
 -12   3   4        153.00        140.44        14.52 o                         
 -11   3   4         64.99         40.20        10.18 o                         
 -10   3   4         81.55         81.49        10.78 o                         
  -9   3   4        124.65        119.08         9.10 o                         
  -8   3   4         75.27         71.65         6.35 o                         
  -7   3   4          7.15          3.99         4.17 o                         
  -6   3   4        342.54        340.90        10.89 o                         
  -5   3   4        221.36        251.75         9.48 o                         
  -4   3   4        657.94        743.07        15.23 o                         
  -3   3   4         98.14        122.66         7.06 o                         
  -2   3   4         80.51         93.34         5.30 o                         
  -1   3   4        585.89        658.42        12.45 o                         
   0   3   4        356.30        339.56         7.77 o                         
   1   3   4         94.72        116.62         5.54 o                         
   2   3   4          5.56         20.06         2.63 o                         
   3   3   4        479.93        462.99        10.45 o                         
   4   3   4        122.07        124.28         7.06 o                         
   5   3   4        407.03        416.25        10.93 o                         
   6   3   4        308.33        314.70        10.27 o                         
   7   3   4        585.36        591.24        14.58 o                         
   8   3   4         53.72         52.98         6.39 o                         
   9   3   4         27.25         26.31         6.37 o                         
  10   3   4         39.82         54.50         8.61 o                         
  11   3   4         84.47         84.32        11.75 o                         
  12   3   4          0.56         -4.24        11.00 o                         
  13   3   4          3.03         -2.34        14.31 o                         
  14   3   4         23.86         29.67        20.71 o                         
  15   3   4         38.60         79.87        23.72 o                         
 -15   4   4         65.06        105.58        28.08 o                         
 -14   4   4          0.76        -17.54        17.54 o                         
 -13   4   4         60.96         64.97        14.58 o                         
 -12   4   4        146.82        184.33        20.54 o                         
 -11   4   4        372.81        415.65        32.53 o                         
 -10   4   4         43.51         37.38        13.09 o                         
  -9   4   4        362.70        346.60        16.00 o                         
  -8   4   4        640.72        616.77        16.42 o                         
  -7   4   4        713.69        735.36        17.61 o                         
  -6   4   4        228.81        220.59        11.13 o                         
  -5   4   4       1686.29       1672.64        29.63 o                         
  -4   4   4       2025.44       2108.53        35.10 o                         
  -3   4   4       1538.44       1602.08        27.76 o                         
  -2   4   4        814.30        796.19        14.24 o                         
  -1   4   4       1650.87       1599.44        26.53 o                         
   0   4   4        497.85        483.24        11.22 o                         
   1   4   4        449.10        439.60        17.14 o                         
   2   4   4        195.63        190.06         6.69 o                         
   3   4   4       1243.51       1199.31        21.82 o                         
   4   4   4       2129.44       2169.68        41.96 o                         
   5   4   4        415.10        399.97        18.57 o                         
   6   4   4        221.90        242.19        13.34 o                         
   7   4   4        919.51        904.74        22.45 o                         
   8   4   4        339.55        347.63        15.16 o                         
   9   4   4         43.27         58.65         8.93 o                         
  10   4   4        130.21        140.71        16.51 o                         
  11   4   4        271.22        252.37        29.60 o                         
  12   4   4         60.97         46.07        20.60 o                         
  13   4   4          9.62         16.68        21.27 o                         
  14   4   4         14.11         14.87        21.00 o                         
 -14   5   4          0.09          1.74        22.17 o                         
 -13   5   4         60.69         66.56        26.69 o                         
 -12   5   4         37.57         54.97        16.74 o                         
 -11   5   4         71.91         96.67        16.57 o                         
 -10   5   4         41.81         59.38        13.93 o                         
  -9   5   4        189.93        172.16        14.58 o                         
  -8   5   4        217.73        211.67        13.03 o                         
  -7   5   4         95.53         89.57         8.74 o                         
  -6   5   4        204.85        193.35        10.88 o                         
  -5   5   4         18.84         26.10         6.57 o                         
  -4   5   4         12.04         13.64         4.89 o                         
  -3   5   4         39.25         47.13         5.00 o                         
  -2   5   4        509.46        479.10        13.03 o                         
  -1   5   4        673.66        662.28        17.77 o                         
   0   5   4        180.88        175.12         9.09 o                         
   1   5   4        380.70        373.36        13.34 o                         
   2   5   4         44.21         50.05         6.78 o                         
   3   5   4          9.34         16.51         5.19 o                         
   4   5   4         40.95         38.55         7.55 o                         
   5   5   4        585.25        553.58        16.57 o                         
   6   5   4         51.01         36.64         7.32 o                         
   7   5   4          4.93          4.15         8.92 o                         
   8   5   4         17.87         29.94        10.41 o                         
   9   5   4         43.81         29.18        11.12 o                         
  10   5   4         63.25         38.26        14.59 o                         
  11   5   4         43.31         44.88        19.64 o                         
  12   5   4         45.89         36.36        21.52 o                         
  13   5   4          8.80          0.46        28.09 o                         
 -12   6   4         23.14         20.90        30.90 o                         
 -11   6   4          0.78          0.79        14.19 o                         
 -10   6   4         15.93        -10.46        15.32 o                         
  -9   6   4         29.97         33.38        12.27 o                         
  -8   6   4         86.45        114.15        12.02 o                         
  -7   6   4         69.29         65.22        11.31 o                         
  -6   6   4         37.17         30.70         8.95 o                         
  -5   6   4         75.09         91.44        14.12 o                         
  -4   6   4          6.78         15.87         9.14 o                         
  -3   6   4          0.51         -7.80         9.04 o                         
  -2   6   4         12.39         20.64         9.05 o                         
  -1   6   4         14.49          5.67         6.41 o                         
   0   6   4         55.53         59.38         8.71 o                         
   1   6   4          4.33         -0.56         7.57 o                         
   2   6   4          0.83         -2.29         7.76 o                         
   3   6   4        123.69        129.60        12.16 o                         
   4   6   4        259.32        243.48        21.52 o                         
   5   6   4          1.94          5.36         7.49 o                         
   6   6   4         76.73         83.30         9.91 o                         
   7   6   4         34.78         41.21         9.13 o                         
   8   6   4         83.60         53.10        12.11 o                         
   9   6   4          1.41         -6.29         8.80 o                         
  10   6   4         11.80          3.58        10.71 o                         
  11   6   4          3.96         -3.30        22.87 o                         
  -9   7   4         16.79         -3.94        22.87 o                         
  -8   7   4         21.19         20.98        14.44 o                         
  -7   7   4          0.25         -2.76        12.46 o                         
  -6   7   4          5.57         12.12        12.84 o                         
  -5   7   4         26.05         33.62        12.15 o                         
  -4   7   4          7.73         11.33        10.76 o                         
  -3   7   4          2.44         -6.95         9.52 o                         
  -2   7   4          6.94         -2.56        12.18 o                         
  -1   7   4          2.11         -3.43        13.19 o                         
   0   7   4          0.65        -10.45        10.45 o                         
   1   7   4          2.29         12.96        12.46 o                         
   2   7   4          2.59         18.65        12.51 o                         
   3   7   4          0.57        -11.28        12.03 o                         
   4   7   4          2.09        -11.51        11.51 o                         
   5   7   4         15.31          1.02        10.17 o                         
   6   7   4          5.04          1.33        10.61 o                         
   7   7   4          9.70         21.41         9.58 o                         
   8   7   4         10.84         35.29        10.56 o                         
   9   7   4         11.16         -4.01        27.29 o                         
  -5   8   4          8.21          2.49        31.30 o                         
  -4   8   4          0.31         -0.01        15.08 o                         
  -3   8   4          6.55          6.25        22.47 o                         
  -2   8   4          9.28          4.16        24.88 o                         
  -1   8   4         11.46         17.51        14.04 o                         
   0   8   4          2.72         -0.60        16.98 o                         
   1   8   4         14.01          0.32        14.73 o                         
   2   8   4         30.08         34.79        16.06 o                         
   3   8   4          0.14          2.60        14.44 o                         
   4   8   4         12.79         40.04        15.82 o                         
 -17   1   5         40.55         43.42        22.82 o                         
 -16   1   5         38.65          3.26        14.31 o                         
 -15   1   5        264.60        223.73        19.40 o                         
 -14   1   5        485.93        474.59        25.04 o                         
 -13   1   5        447.50        417.61        22.38 o                         
 -12   1   5         68.07         50.54        12.16 o                         
 -11   1   5        473.79        461.72        20.45 o                         
 -10   1   5        422.45        413.06        24.83 o                         
  -9   1   5       1275.38       1227.83        29.77 o                         
  -8   1   5         16.09         13.48         3.59 o                         
  -7   1   5       2758.56       2654.04        39.65 o                         
  -6   1   5       8957.78       9057.28       124.67 o                         
  -5   1   5       2550.93       2778.90        40.75 o                         
  -4   1   5       3297.25       3536.29        50.36 o                         
  -3   1   5      10838.93      11316.48       153.28 o                         
  -2   1   5      12422.16      12218.92       164.94 o                         
  -1   1   5       1913.00       1906.39        27.50 o                         
   0   1   5      15350.42      15341.23       252.87 o                         
   1   1   5      20729.80      20603.60       302.96 o                         
   2   1   5      27562.49      27314.28       366.11 o                         
   3   1   5        876.36        960.06        16.01 o                         
   4   1   5       1969.87       1996.58        30.58 o                         
   5   1   5       2308.46       2218.01        34.41 o                         
   6   1   5       2373.98       2532.28        39.33 o                         
   7   1   5        237.70        313.03        10.30 o                         
   8   1   5       3281.55       3226.73        50.35 o                         
   9   1   5       1304.57       1282.00        24.85 o                         
  10   1   5         97.94        113.49         9.74 o                         
  11   1   5        163.28        144.91        13.23 o                         
  12   1   5        123.46        163.69        15.07 o                         
  13   1   5        239.67        237.69        17.94 o                         
  14   1   5         50.11         65.96        16.45 o                         
  15   1   5          4.09          3.48        12.73 o                         
  16   1   5         46.54         34.91        20.39 o                         
 -17   2   5          5.08         15.68        20.06 o                         
 -16   2   5          0.93         -9.99        13.90 o                         
 -15   2   5          0.78         -4.16        11.92 o                         
 -14   2   5         10.38         17.35        11.98 o                         
 -13   2   5        184.91        181.90        16.45 o                         
 -12   2   5         38.53         43.35        10.34 o                         
 -11   2   5        594.00        566.19        22.07 o                         
 -10   2   5        188.94        167.11        12.83 o                         
  -9   2   5         63.00         49.74        11.12 o                         
  -8   2   5          1.49          2.83         4.91 o                         
  -7   2   5        311.71        316.59         9.28 o                         
  -6   2   5        223.31        247.34         7.92 o                         
  -5   2   5          8.57         19.97         4.31 o                         
  -4   2   5        805.52        878.15        17.42 o                         
  -3   2   5       1249.20       1257.30        20.46 o                         
  -2   2   5        201.30        190.99         5.51 o                         
  -1   2   5         37.80         30.68         3.05 o                         
   0   2   5       1041.39       1087.64        19.31 o                         
   1   2   5        725.79        819.04        13.87 o                         
   2   2   5          0.84          0.94         1.89 o                         
   3   2   5        140.56        113.92         4.74 o                         
   4   2   5       1083.37       1172.71        19.92 o                         
   5   2   5          6.86          0.19         2.81 o                         
   6   2   5          6.48          0.51         3.43 o                         
   7   2   5          3.82          5.72         4.12 o                         
   8   2   5          3.80          2.39         4.62 o                         
   9   2   5          4.01          7.75         5.38 o                         
  10   2   5         12.48         13.83         6.24 o                         
  11   2   5         50.25         32.97        10.13 o                         
  12   2   5          6.98         -5.58        10.65 o                         
  13   2   5         72.70         66.23        13.72 o                         
  14   2   5          8.78          6.14        12.72 o                         
  15   2   5          0.83         -1.56        15.28 o                         
 -16   3   5          6.51          1.72        14.91 o                         
 -15   3   5         63.04         61.56        15.77 o                         
 -14   3   5        131.35        128.39        15.90 o                         
 -13   3   5         70.88         72.90        22.13 o                         
 -12   3   5         15.93         14.94        10.59 o                         
 -11   3   5          5.60          4.44         9.49 o                         
 -10   3   5       1080.58       1035.09        29.32 o                         
  -9   3   5        304.38        323.53        14.88 o                         
  -8   3   5         45.12         42.43         5.78 o                         
  -7   3   5        568.25        512.74        13.41 o                         
  -6   3   5       2286.32       2238.07        36.27 o                         
  -5   3   5       3225.17       3270.38        49.68 o                         
  -4   3   5       2036.72       2144.02        34.07 o                         
  -3   3   5       3522.19       3446.74        51.04 o                         
  -2   3   5       2309.52       2179.79        33.82 o                         
  -1   3   5          6.81          8.26         3.17 o                         
   0   3   5       1181.29       1211.05        19.86 o                         
   1   3   5       4362.33       4314.60        68.07 o                         
   2   3   5       1693.88       1664.82        26.59 o                         
   3   3   5        146.36        145.42         5.72 o                         
   4   3   5        691.76        669.68        13.89 o                         
   5   3   5       1508.83       1473.33        25.39 o                         
   6   3   5        894.06        847.09        17.47 o                         
   7   3   5        197.11        208.59        10.48 o                         
   8   3   5        563.48        604.93        15.48 o                         
   9   3   5        778.35        784.05        18.67 o                         
  10   3   5        128.17        141.20        10.24 o                         
  11   3   5         10.65         19.95        10.82 o                         
  12   3   5        345.21        386.32        33.92 o                         
  13   3   5        106.52         87.88        22.13 o                         
  14   3   5          3.70        -11.79        21.52 o                         
  15   3   5          3.55          7.41        22.47 o                         
 -15   4   5         19.11         12.90        17.29 o                         
 -14   4   5         79.85         81.42        15.93 o                         
 -13   4   5         31.38         52.89        13.90 o                         
 -12   4   5          1.46         10.94        10.79 o                         
 -11   4   5         60.89         62.34        11.80 o                         
 -10   4   5        133.01        122.67        12.97 o                         
  -9   4   5         12.09         11.65         6.73 o                         
  -8   4   5         78.40         95.07         8.30 o                         
  -7   4   5        455.27        441.62        14.06 o                         
  -6   4   5        153.87        145.65        10.11 o                         
  -5   4   5          8.80          9.25         5.03 o                         
  -4   4   5         12.94         16.27         5.14 o                         
  -3   4   5        637.20        623.92        14.63 o                         
  -2   4   5         32.23         28.43         4.85 o                         
  -1   4   5        226.49        191.50         7.17 o                         
   0   4   5         51.59         59.24         4.33 o                         
   1   4   5        104.24        135.67        10.29 o                         
   2   4   5         53.20         61.23         5.21 o                         
   3   4   5        237.22        274.21         9.58 o                         
   4   4   5         37.42         27.10         4.68 o                         
   5   4   5        391.51        364.96        20.20 o                         
   6   4   5        457.25        447.77        15.56 o                         
   7   4   5          8.34         -3.51         6.04 o                         
   8   4   5          7.63         -7.66         7.66 o                         
   9   4   5        339.88        343.02        18.27 o                         
  10   4   5         45.59         38.15        16.75 o                         
  11   4   5         50.26         22.52        17.74 o                         
  12   4   5         18.10         36.12        38.52 o                         
  13   4   5         37.36          9.59        22.94 o                         
  14   4   5         19.61         -2.06        22.11 o                         
 -14   5   5         49.47         48.99        26.30 o                         
 -13   5   5         24.68         16.53        15.45 o                         
 -12   5   5          1.15         13.07        14.84 o                         
 -11   5   5         34.59         39.26        14.86 o                         
 -10   5   5         88.67         81.37        14.45 o                         
  -9   5   5         60.53         68.29        10.54 o                         
  -8   5   5          5.16         -2.64         6.52 o                         
  -7   5   5        256.32        255.44        15.13 o                         
  -6   5   5        494.45        506.89        16.00 o                         
  -5   5   5         49.66         55.04         7.27 o                         
  -4   5   5        144.44        137.79         9.19 o                         
  -3   5   5        407.46        425.69        11.86 o                         
  -2   5   5        228.34        220.01        11.29 o                         
  -1   5   5          1.60          9.53         5.64 o                         
   0   5   5         54.94         50.92         6.77 o                         
   1   5   5        572.22        558.42        16.00 o                         
   2   5   5        590.13        590.17        24.68 o                         
   3   5   5        124.60        118.03        10.21 o                         
   4   5   5         47.00         45.38         6.86 o                         
   5   5   5        413.65        423.59        15.15 o                         
   6   5   5         31.39         19.34         7.19 o                         
   7   5   5          9.45         -1.31         6.46 o                         
   8   5   5        231.98        215.54        16.08 o                         
   9   5   5        103.94        102.73        21.55 o                         
  10   5   5         16.89         35.71        14.13 o                         
  11   5   5          2.56        -16.97        16.97 o                         
  12   5   5          9.20        -18.32        18.32 o                         
  13   5   5         21.84         20.06        28.89 o                         
 -12   6   5         14.61         25.34        17.30 o                         
 -11   6   5         77.24        103.95        18.76 o                         
 -10   6   5         80.34         57.48        16.35 o                         
  -9   6   5          0.56         10.37        11.43 o                         
  -8   6   5          4.16         20.39         9.92 o                         
  -7   6   5         86.54         72.53        18.19 o                         
  -6   6   5          3.65         -6.09         9.19 o                         
  -5   6   5         18.82         28.80         9.99 o                         
  -4   6   5          0.41         10.87         8.39 o                         
  -3   6   5         45.18         43.31         8.96 o                         
  -2   6   5          0.53         -5.21         6.63 o                         
  -1   6   5         44.25         33.53         8.72 o                         
   0   6   5          2.22          9.07         7.84 o                         
   1   6   5         25.91         36.55         8.81 o                         
   2   6   5         58.03         67.72         9.88 o                         
   3   6   5          0.35          8.55         8.05 o                         
   4   6   5          5.67          6.95         8.73 o                         
   5   6   5        153.62        173.99        11.77 o                         
   6   6   5         36.63         37.34         8.96 o                         
   7   6   5          0.30         -9.18        10.31 o                         
   8   6   5         33.91         43.87         9.93 o                         
   9   6   5         28.63          6.12         9.04 o                         
  10   6   5          0.69          1.48        10.99 o                         
  11   6   5          1.01         -4.47        13.33 o                         
  -9   7   5         31.31         40.37        18.95 o                         
  -8   7   5          0.27          3.83        11.38 o                         
  -7   7   5         54.48         59.38        12.26 o                         
  -6   7   5          9.77          6.55         9.47 o                         
  -5   7   5          5.18        -11.20        11.20 o                         
  -4   7   5         47.61         31.58        13.91 o                         
  -3   7   5         32.13         39.75        17.50 o                         
  -2   7   5         39.10         34.05        13.33 o                         
  -1   7   5         15.12         19.85        12.75 o                         
   0   7   5          3.70         17.03        13.39 o                         
   1   7   5         90.06         87.68        19.25 o                         
   2   7   5         48.58         52.05        22.48 o                         
   3   7   5         29.76         40.28        11.42 o                         
   4   7   5          5.48         -5.08         9.80 o                         
   5   7   5         65.69         54.82        12.27 o                         
   6   7   5          6.47          9.90        11.01 o                         
   7   7   5          0.03         -2.20         8.99 o                         
   8   7   5          0.67         -3.08         9.99 o                         
  -5   8   5          0.11         25.06        18.28 o                         
  -4   8   5          5.49          5.21        18.44 o                         
  -3   8   5          0.07         -2.51        18.75 o                         
  -2   8   5          0.24        -13.71        13.71 o                         
  -1   8   5          0.14         13.63        15.08 o                         
   0   8   5          2.25         10.65        20.67 o                         
   1   8   5          2.42          0.82        16.84 o                         
   2   8   5          0.55         -2.86        14.04 o                         
   3   8   5          4.29         -5.62        13.29 o                         
   4   8   5          0.76        -12.77        15.13 o                         
 -17   0   6          1.47          1.02        22.47 o                         
 -16   0   6        414.08        364.85        48.52 o                         
 -15   0   6        124.99        126.56        23.81 o                         
 -14   0   6        154.65        137.92        22.36 o                         
 -13   0   6        234.82        206.60        23.51 o                         
 -12   0   6       1058.19       1065.87        44.66 o                         
 -11   0   6        152.96        125.81        17.14 o                         
 -10   0   6        150.76        134.87        15.62 o                         
  -9   0   6        363.89        377.50        21.58 o                         
  -8   0   6       5804.21       5679.88       143.84 o                         
  -7   0   6        190.86        171.84        13.48 o                         
  -6   0   6        110.28        162.63        12.45 o                         
  -5   0   6        199.81        218.60        12.72 o                         
  -4   0   6      11540.11      11111.14       263.03 o                         
  -3   0   6         30.37         17.91         2.91 o                         
  -2   0   6       1693.08       1681.58        35.37 o                         
  -1   0   6      20680.67      19924.01       595.51 o                         
   0   0   6       2900.56       2989.36       210.69 o                         
   1   0   6      38096.11      37911.12       715.50 o                         
   2   0   6      14781.69      14248.60       741.40 o                         
   3   0   6       6584.25       6437.86       183.36 o                         
   4   0   6       5310.23       5590.20       112.11 o                         
   5   0   6        973.62        971.39        25.28 o                         
   6   0   6       6021.65       6361.87       127.72 o                         
   7   0   6       3599.84       3523.78        75.12 o                         
   8   0   6        368.40        323.45        14.79 o                         
   9   0   6         20.47         23.38         6.92 o                         
  10   0   6        854.97        821.06        26.55 o                         
  11   0   6        243.82        180.48        19.85 o                         
  12   0   6         20.71         33.36        16.45 o                         
  13   0   6          1.19         -8.96        23.27 o                         
  14   0   6        326.68        331.55        52.17 o                         
  15   0   6        115.41         66.73        22.62 o                         
  16   0   6         64.85         72.32        24.79 o                         
 -17   1   6          0.26         10.72        20.97 o                         
 -16   1   6         16.38         12.91        14.15 o                         
 -15   1   6         15.39          8.01        12.47 o                         
 -14   1   6         47.38         35.83        12.19 o                         
 -13   1   6         91.09         97.19        13.02 o                         
 -12   1   6        370.34        394.68        22.10 o                         
 -11   1   6        165.69        168.91        13.53 o                         
 -10   1   6         89.42        108.10        10.82 o                         
  -9   1   6         95.62        102.76        10.44 o                         
  -8   1   6        417.74        442.46        14.89 o                         
  -7   1   6        230.03        253.99         7.30 o                         
  -6   1   6          0.47          3.94         2.14 o                         
  -5   1   6       1416.72       1640.12        25.52 o                         
  -4   1   6       5944.41       6102.94        84.61 o                         
  -3   1   6       2427.20       2608.10        37.65 o                         
  -2   1   6        147.25        173.44         4.42 o                         
  -1   1   6       2203.67       2236.07        31.87 o                         
   0   1   6          0.12         -0.07         1.43 o                         
   1   1   6       1826.03       1909.70        27.75 o                         
   2   1   6         84.94         91.45         5.38 o                         
   3   1   6          1.90          2.19         2.09 o                         
   4   1   6       1170.56       1292.11        21.48 o                         
   5   1   6       1658.03       1657.54        27.21 o                         
   6   1   6         48.09         49.16         5.59 o                         
   7   1   6          1.93          7.72         4.91 o                         
   8   1   6        147.85        159.50         8.47 o                         
   9   1   6         38.07         34.07         7.48 o                         
  10   1   6         26.00         32.44         6.77 o                         
  11   1   6          1.93          4.73         8.61 o                         
  12   1   6         16.21         25.58        10.25 o                         
  13   1   6          0.16          6.26        10.39 o                         
  14   1   6          1.96         -0.29        12.40 o                         
  15   1   6          0.57         10.37        13.36 o                         
  16   1   6          2.31         -2.80        14.86 o                         
 -17   2   6         16.52         30.77        18.76 o                         
 -16   2   6        103.45        108.91        19.97 o                         
 -15   2   6         51.80         35.28        14.43 o                         
 -14   2   6          0.00         11.91        11.12 o                         
 -13   2   6         78.12         94.33        14.49 o                         
 -12   2   6        276.04        273.69        17.88 o                         
 -11   2   6        694.66        714.80        24.09 o                         
 -10   2   6        287.41        303.54        16.44 o                         
  -9   2   6       1297.52       1260.20        31.04 o                         
  -8   2   6       1259.65       1243.76        22.36 o                         
  -7   2   6       1564.44       1564.30        26.42 o                         
  -6   2   6        202.28        197.21         9.21 o                         
  -5   2   6      14753.67      15587.38       232.32 o                         
  -4   2   6       5939.43       5860.75        82.39 o                         
  -3   2   6          8.89         35.84         3.16 o                         
  -2   2   6       2055.79       2104.93        34.15 o                         
  -1   2   6       1927.28       1980.00        29.39 o                         
   0   2   6       3796.88       3763.94        58.47 o                         
   1   2   6         53.36         45.61         2.87 o                         
   2   2   6       1188.93       1112.74        18.10 o                         
   3   2   6       4670.53       4434.48        63.05 o                         
   4   2   6       2512.96       2571.99        38.87 o                         
   5   2   6         13.42         17.64         3.52 o                         
   6   2   6       2315.27       2455.22        38.74 o                         
   7   2   6       3685.60       3656.36        55.48 o                         
   8   2   6        102.43        110.57         7.61 o                         
   9   2   6        228.85        216.70        10.61 o                         
  10   2   6        404.28        413.69        14.80 o                         
  11   2   6        645.55        653.02        24.33 o                         
  12   2   6        108.41        106.85        13.85 o                         
  13   2   6         59.66         59.51        13.37 o                         
  14   2   6         54.73         87.58        15.24 o                         
  15   2   6        111.46        102.06        22.93 o                         
 -16   3   6         32.67         28.42        15.57 o                         
 -15   3   6         58.36         53.51        14.59 o                         
 -14   3   6          5.67          3.87        12.02 o                         
 -13   3   6         79.38         64.25        12.96 o                         
 -12   3   6        219.11        239.95        31.74 o                         
 -11   3   6        125.51        139.61        25.37 o                         
 -10   3   6         16.92         20.64         9.01 o                         
  -9   3   6        472.67        481.05        16.33 o                         
  -8   3   6        452.01        438.14        12.67 o                         
  -7   3   6        245.91        266.57        10.34 o                         
  -6   3   6        195.68        225.33         9.33 o                         
  -5   3   6        524.03        558.07        13.17 o                         
  -4   3   6        957.24        986.18        21.64 o                         
  -3   3   6        945.06        969.43        17.85 o                         
  -2   3   6        421.27        440.88        10.06 o                         
  -1   3   6        698.42        661.21        12.74 o                         
   0   3   6        153.16        171.60         7.01 o                         
   1   3   6       1097.77       1076.35        20.66 o                         
   2   3   6          0.12          3.05         2.74 o                         
   3   3   6          2.59          1.07         2.56 o                         
   4   3   6          2.40          1.33         2.93 o                         
   5   3   6          0.70          1.08         3.49 o                         
   6   3   6        302.33        296.68        15.83 o                         
   7   3   6         25.98         21.89         5.15 o                         
   8   3   6          4.88          0.58         5.07 o                         
   9   3   6          9.61          1.18         7.00 o                         
  10   3   6        196.32        187.67        11.95 o                         
  11   3   6         86.97         82.93        20.25 o                         
  12   3   6         30.45         14.54        16.63 o                         
  13   3   6          0.92          8.26        19.85 o                         
  14   3   6         14.63         15.57        20.63 o                         
  15   3   6         13.09        -10.18        55.78 o                         
 -15   4   6         29.59         25.34        14.98 o                         
 -14   4   6          1.41         -2.90        13.26 o                         
 -13   4   6        123.86        152.92        21.20 o                         
 -12   4   6        120.65        139.71        15.15 o                         
 -11   4   6         68.62         58.38        11.74 o                         
 -10   4   6        229.91        225.08        15.76 o                         
  -9   4   6       1170.37       1165.17        27.74 o                         
  -8   4   6       1705.52       1648.22        30.77 o                         
  -7   4   6       1036.61       1028.43        21.98 o                         
  -6   4   6        677.52        662.32        16.34 o                         
  -5   4   6       1324.62       1269.86        24.39 o                         
  -4   4   6        870.96        824.49        17.69 o                         
  -3   4   6         20.80         17.71         4.14 o                         
  -2   4   6       1237.84       1283.27        20.65 o                         
  -1   4   6        624.24        630.52        13.27 o                         
   0   4   6        748.98        805.22        29.00 o                         
   1   4   6          1.98          6.80         4.19 o                         
   2   4   6       1462.23       1448.41        27.84 o                         
   3   4   6        597.73        588.74        15.71 o                         
   4   4   6        197.82        210.62         9.19 o                         
   5   4   6        314.87        346.73        13.70 o                         
   6   4   6       1899.73       1816.25        41.36 o                         
   7   4   6       1344.90       1338.71        33.94 o                         
   8   4   6        282.31        257.93        15.89 o                         
   9   4   6         13.70         12.18         9.34 o                         
  10   4   6        217.00        215.65        16.28 o                         
  11   4   6        137.03        159.94        24.97 o                         
  12   4   6          9.72          5.23        17.92 o                         
  13   4   6          0.91        -18.70        18.70 o                         
  14   4   6         71.35         33.71        23.84 o                         
 -14   5   6         19.77         27.61        23.34 o                         
 -13   5   6          1.14          2.22        15.83 o                         
 -12   5   6         41.44         42.70        15.61 o                         
 -11   5   6          9.42         -6.74        13.10 o                         
 -10   5   6        221.51        228.25        15.99 o                         
  -9   5   6         41.05         34.30         9.89 o                         
  -8   5   6         37.05         45.33         7.79 o                         
  -7   5   6        106.94         90.36         9.16 o                         
  -6   5   6         50.21         63.65         8.29 o                         
  -5   5   6         90.60         80.87         8.09 o                         
  -4   5   6        679.47        606.93        17.96 o                         
  -3   5   6          2.38         -5.29         5.29 o                         
  -2   5   6         82.37         94.86         9.49 o                         
  -1   5   6          7.23          0.72         5.49 o                         
   0   5   6          0.28          1.42         5.04 o                         
   1   5   6        126.33        121.09        10.11 o                         
   2   5   6          1.21         -6.27         6.27 o                         
   3   5   6         53.47         37.35         8.26 o                         
   4   5   6        520.02        518.53        19.81 o                         
   5   5   6        140.82        178.99        11.05 o                         
   6   5   6         73.00         76.17         8.97 o                         
   7   5   6          2.57          3.82         7.01 o                         
   8   5   6        164.75        160.23        24.79 o                         
   9   5   6          0.02          3.68         9.80 o                         
  10   5   6         46.14         49.81        14.30 o                         
  11   5   6         21.12         24.21        19.77 o                         
  12   5   6         35.80         61.28        25.02 o                         
 -12   6   6         20.28         73.40        42.46 o                         
 -11   6   6         20.17          6.10        14.87 o                         
 -10   6   6          8.32         -0.37        16.05 o                         
  -9   6   6        101.70         89.83        12.96 o                         
  -8   6   6        152.32        152.13        14.63 o                         
  -7   6   6          0.65          4.76        10.02 o                         
  -6   6   6        164.94        133.35        14.11 o                         
  -5   6   6         55.52         59.40        11.96 o                         
  -4   6   6          4.01         -1.28         8.06 o                         
  -3   6   6         89.01         87.88         9.62 o                         
  -2   6   6         50.19         35.30         9.37 o                         
  -1   6   6        104.36        118.94        12.79 o                         
   0   6   6         12.84         21.56         8.38 o                         
   1   6   6         50.20         26.20         9.11 o                         
   2   6   6          1.40          0.33         7.97 o                         
   3   6   6        201.84        209.59        14.48 o                         
   4   6   6        106.67        100.66        11.67 o                         
   5   6   6          0.06         -0.89         7.32 o                         
   6   6   6         35.51         40.75         8.69 o                         
   7   6   6         82.54         73.12        10.56 o                         
   8   6   6         66.74         95.87        11.42 o                         
   9   6   6         14.95         17.56         9.53 o                         
  10   6   6         15.01          4.40        14.71 o                         
  11   6   6         14.65         -2.88        17.22 o                         
  -9   7   6         44.88         61.62        21.00 o                         
  -8   7   6         15.30         25.34        12.59 o                         
  -7   7   6          9.62         25.07        11.95 o                         
  -6   7   6          1.63        -12.49        12.49 o                         
  -5   7   6         69.96         97.21        16.89 o                         
  -4   7   6          0.54         -8.80        12.03 o                         
  -3   7   6         11.85         18.42        12.12 o                         
  -2   7   6          2.25          3.19        12.03 o                         
  -1   7   6          1.49          7.49        11.99 o                         
   0   7   6         24.44         21.13        13.28 o                         
   1   7   6          6.27          0.86        12.16 o                         
   2   7   6          1.26          8.31        10.20 o                         
   3   7   6         33.73         23.94        10.03 o                         
   4   7   6         13.07          1.42         9.79 o                         
   5   7   6          6.86          5.97        10.39 o                         
   6   7   6          3.92         -5.70        10.24 o                         
   7   7   6         18.87         12.00        11.99 o                         
   8   7   6         17.50         18.26        10.79 o                         
  -5   8   6          4.81         -3.61        27.29 o                         
  -4   8   6          7.79         -5.14        15.92 o                         
  -3   8   6          0.01        -15.01        15.01 o                         
  -2   8   6          8.17         13.71        15.12 o                         
  -1   8   6         14.46          4.12        14.13 o                         
   0   8   6         59.91         57.76        17.06 o                         
   1   8   6          4.77         24.84        20.61 o                         
   2   8   6          0.82          4.36        15.28 o                         
   3   8   6          0.81          0.39        14.27 o                         
   4   8   6         19.75         -5.12        23.95 o                         
 -17   1   7         77.42         38.37        23.05 o                         
 -16   1   7         19.12          5.21        14.38 o                         
 -15   1   7         28.50         21.44        13.45 o                         
 -14   1   7         81.26         67.82        21.20 o                         
 -13   1   7        639.61        628.44        26.30 o                         
 -12   1   7        176.18        187.14        15.04 o                         
 -11   1   7        874.50        848.68        26.08 o                         
 -10   1   7        997.55       1032.92        27.91 o                         
  -9   1   7       1212.16       1286.18        31.07 o                         
  -8   1   7        652.05        727.95        18.63 o                         
  -7   1   7        632.93        561.28        20.45 o                         
  -6   1   7       3424.43       3368.46        49.11 o                         
  -5   1   7        727.18        701.67        12.88 o                         
  -4   1   7      10340.37      10365.11       141.47 o                         
  -3   1   7       6134.65       6055.89        83.70 o                         
  -2   1   7       3460.21       3362.19        47.34 o                         
  -1   1   7       1107.82       1012.46        15.91 o                         
   0   1   7       4538.15       4380.15        66.59 o                         
   1   1   7       9216.21       9180.29       124.88 o                         
   2   1   7      20762.62      20347.71       253.17 o                         
   3   1   7         45.61         40.90         5.14 o                         
   4   1   7       9926.70      10379.29       143.05 o                         
   5   1   7       7183.08       7376.05       103.94 o                         
   6   1   7        622.71        570.22        13.30 o                         
   7   1   7        893.23       1002.63        23.67 o                         
   8   1   7        904.29        936.09        19.88 o                         
   9   1   7        455.27        472.04        14.56 o                         
  10   1   7         38.49         47.84         8.08 o                         
  11   1   7        256.93        276.73        16.72 o                         
  12   1   7        272.46        283.28        18.36 o                         
  13   1   7        241.75        216.25        17.90 o                         
  14   1   7          3.26         -4.76        12.57 o                         
  15   1   7         46.90         57.27        15.22 o                         
 -17   2   7          5.78         -6.16        24.27 o                         
 -16   2   7          0.00         -2.76        13.91 o                         
 -15   2   7          5.71         15.20        12.80 o                         
 -14   2   7         92.62        118.27        15.65 o                         
 -13   2   7          5.49         -6.12        13.47 o                         
 -12   2   7        137.73        124.01        14.83 o                         
 -11   2   7         93.55         96.86        11.54 o                         
 -10   2   7        726.53        679.90        22.34 o                         
  -9   2   7         65.98         54.30        10.97 o                         
  -8   2   7          0.59         -2.56         3.26 o                         
  -7   2   7        224.38        218.74         8.02 o                         
  -6   2   7         20.66          9.23         3.22 o                         
  -5   2   7        108.07        125.55         5.86 o                         
  -4   2   7        226.78        329.26        11.31 o                         
  -3   2   7        665.78        741.56        13.54 o                         
  -2   2   7        694.03        773.36        13.64 o                         
  -1   2   7        984.12       1090.87        17.48 o                         
   0   2   7       3485.50       3506.27        55.08 o                         
   1   2   7        576.35        573.54        14.20 o                         
   2   2   7         34.57         33.00         2.61 o                         
   3   2   7        131.90        135.19         5.14 o                         
   4   2   7          3.53          3.97         2.71 o                         
   5   2   7         84.39         96.55         5.53 o                         
   6   2   7        129.16        166.35         7.53 o                         
   7   2   7         13.57         13.05         4.56 o                         
   8   2   7         17.50         19.97         5.58 o                         
   9   2   7         78.59         77.97         7.53 o                         
  10   2   7         29.77         31.30         7.00 o                         
  11   2   7         13.84         11.43        12.10 o                         
  12   2   7          2.91         30.01        10.89 o                         
  13   2   7         25.16         25.73        14.02 o                         
  14   2   7          5.21         48.67        18.11 o                         
  15   2   7          7.25         -0.23        19.26 o                         
 -16   3   7          0.06         -4.86        15.33 o                         
 -15   3   7        116.06         90.78        20.27 o                         
 -14   3   7         75.82         86.74        19.92 o                         
 -13   3   7          1.83          8.15        10.95 o                         
 -12   3   7          8.27          1.70        10.28 o                         
 -11   3   7        625.94        581.14        28.31 o                         
 -10   3   7        662.63        611.98        38.34 o                         
  -9   3   7        253.89        245.86        14.73 o                         
  -8   3   7         15.05         12.45         4.95 o                         
  -7   3   7       1541.89       1528.59        27.17 o                         
  -6   3   7       1763.46       1753.78        29.79 o                         
  -5   3   7        199.33        195.54         8.16 o                         
  -4   3   7        495.76        476.41        11.50 o                         
  -3   3   7        144.40        110.70         5.84 o                         
  -2   3   7        674.89        693.60        13.70 o                         
  -1   3   7          3.04          7.26         2.72 o                         
   0   3   7       1103.04       1088.35        20.80 o                         
   1   3   7       5825.26       5712.89        88.66 o                         
   2   3   7        507.31        421.78         9.88 o                         
   3   3   7        256.78        287.10         8.46 o                         
   4   3   7       1527.22       1534.44        22.11 o                         
   5   3   7       2034.71       2021.64        32.98 o                         
   6   3   7        583.82        593.09        14.19 o                         
   7   3   7        230.18        221.94         9.86 o                         
   8   3   7        162.33        170.54        13.44 o                         
   9   3   7        303.93        303.67        16.82 o                         
  10   3   7        145.79        122.62        13.19 o                         
  11   3   7          6.69         23.96        17.34 o                         
  12   3   7        119.62        102.71        22.15 o                         
  13   3   7         51.03         73.71        23.87 o                         
  14   3   7         30.56          5.89        20.05 o                         
 -15   4   7         19.55         46.80        15.38 o                         
 -14   4   7         26.26         19.66        13.69 o                         
 -13   4   7         42.55         45.77        17.95 o                         
 -12   4   7         24.86         25.90        11.98 o                         
 -11   4   7         62.92         60.54        11.87 o                         
 -10   4   7        189.46        156.46        14.37 o                         
  -9   4   7          2.99          9.31         6.56 o                         
  -8   4   7        115.68        111.89         8.89 o                         
  -7   4   7         82.96         99.24         8.57 o                         
  -6   4   7         25.37         33.45         5.49 o                         
  -5   4   7        902.80        877.65        18.83 o                         
  -4   4   7        410.68        467.30        12.82 o                         
  -3   4   7        354.72        329.81        13.70 o                         
  -2   4   7         11.02          6.76         3.74 o                         
  -1   4   7          0.55          0.18         2.91 o                         
   0   4   7          5.80          0.68         4.22 o                         
   1   4   7          0.57          6.21         4.12 o                         
   2   4   7         84.53         75.05         6.22 o                         
   3   4   7         40.93         41.65         5.95 o                         
   4   4   7          0.88          3.60         5.04 o                         
   5   4   7        220.71        219.72        14.51 o                         
   6   4   7          6.99          7.92         7.97 o                         
   7   4   7          6.58         10.36         8.45 o                         
   8   4   7         41.18         42.83        13.21 o                         
   9   4   7        244.25        253.49        16.56 o                         
  10   4   7          2.51         -8.64         9.31 o                         
  11   4   7          8.83         15.64        17.35 o                         
  12   4   7         43.14         32.18        24.48 o                         
  13   4   7         19.95         15.66        59.39 o                         
 -14   5   7         80.05         66.05        19.28 o                         
 -13   5   7          4.36          1.87        15.43 o                         
 -12   5   7         11.98         32.23        17.56 o                         
 -11   5   7        147.61        171.23        16.53 o                         
 -10   5   7        512.03        502.20        25.08 o                         
  -9   5   7        121.24        130.99        10.87 o                         
  -8   5   7          8.42          6.70         6.84 o                         
  -7   5   7        659.32        657.22        33.56 o                         
  -6   5   7         33.63         42.02         7.25 o                         
  -5   5   7         63.33         64.60         8.30 o                         
  -4   5   7        344.53        347.82        14.70 o                         
  -3   5   7        605.72        654.21        18.23 o                         
  -2   5   7        159.89        164.45        10.29 o                         
  -1   5   7         32.49         23.60         6.26 o                         
   0   5   7         52.06         69.43        11.00 o                         
   1   5   7        815.99        775.18        22.28 o                         
   2   5   7        285.96        285.41        14.54 o                         
   3   5   7          0.25          9.83         6.99 o                         
   4   5   7        487.07        501.04        16.49 o                         
   5   5   7        885.07        881.86        22.17 o                         
   6   5   7         38.78         37.14         8.14 o                         
   7   5   7         22.14         29.59         7.91 o                         
   8   5   7        154.55        184.23        12.83 o                         
   9   5   7        126.24        146.26        15.20 o                         
  10   5   7          9.56          7.95        11.28 o                         
  11   5   7          0.82        -13.67        18.90 o                         
  12   5   7         32.77         90.95        25.25 o                         
 -12   6   7          0.31         20.19        17.10 o                         
 -11   6   7        258.68        247.35        27.95 o                         
 -10   6   7          0.70         -4.73        16.85 o                         
  -9   6   7          0.20          1.96        15.43 o                         
  -8   6   7          1.91          3.38         9.62 o                         
  -7   6   7        119.01        137.95        13.90 o                         
  -6   6   7          2.48         -8.19         8.19 o                         
  -5   6   7          0.42         -4.39         7.60 o                         
  -4   6   7         79.77         93.99        10.50 o                         
  -3   6   7        160.12        167.37        21.21 o                         
  -2   6   7          2.73          8.06         8.59 o                         
  -1   6   7        129.58        137.61        14.71 o                         
   0   6   7         33.81         35.42         9.11 o                         
   1   6   7         36.34         42.49         9.86 o                         
   2   6   7        129.67        137.70        12.54 o                         
   3   6   7          1.81          9.25         8.43 o                         
   4   6   7          0.02         -8.24         8.60 o                         
   5   6   7         40.67         42.13        10.98 o                         
   6   6   7          7.40         -8.17         8.68 o                         
   7   6   7          4.35          3.83         8.26 o                         
   8   6   7         10.63         20.41         9.16 o                         
   9   6   7         25.19         20.03         9.50 o                         
  10   6   7         10.79          8.58        11.82 o                         
  -9   7   7          0.77         27.94        16.44 o                         
  -8   7   7         61.12         72.30        14.32 o                         
  -7   7   7         45.30         25.66        16.80 o                         
  -6   7   7          4.31         -0.02        27.81 o                         
  -5   7   7          0.06         11.03        12.42 o                         
  -4   7   7          7.37         21.53        12.33 o                         
  -3   7   7         12.97          8.94        12.03 o                         
  -2   7   7         39.56         51.97        14.25 o                         
  -1   7   7          0.09          6.36        12.44 o                         
   0   7   7         49.57         45.27        17.71 o                         
   1   7   7        167.34        180.12        28.02 o                         
   2   7   7        111.50         99.13        12.98 o                         
   3   7   7          0.16         -6.52        10.30 o                         
   4   7   7         81.62         75.50        12.45 o                         
   5   7   7         18.70         22.27        11.29 o                         
   6   7   7          4.23         19.13        11.13 o                         
   7   7   7          0.04        -10.83        10.83 o                         
   8   7   7         21.58         29.83        11.27 o                         
  -5   8   7         15.77         26.27        17.09 o                         
  -4   8   7         13.46         15.34        15.61 o                         
  -3   8   7          2.74         32.28        17.03 o                         
  -2   8   7          4.34         -2.03        15.52 o                         
  -1   8   7          3.24        -17.36        26.03 o                         
   0   8   7          3.60         16.43        15.10 o                         
   1   8   7          0.00         -1.97        14.65 o                         
   2   8   7          9.04          0.70        24.00 o                         
   3   8   7          3.38        -13.32        13.32 o                         
 -17   0   8        113.94         72.07        42.94 o                         
 -16   0   8          4.47         16.83        20.43 o                         
 -15   0   8        124.56         97.84        22.15 o                         
 -14   0   8        110.67         91.17        19.77 o                         
 -13   0   8       1032.63       1046.71        45.47 o                         
 -12   0   8       1330.95       1309.72        50.60 o                         
 -11   0   8         42.30         49.89        13.88 o                         
 -10   0   8        140.21        121.94        22.47 o                         
  -9   0   8       4845.52       4854.01       126.83 o                         
  -8   0   8        586.34        581.50        25.21 o                         
  -7   0   8        334.16        284.37        18.39 o                         
  -6   0   8       1782.61       1717.63        49.63 o                         
  -5   0   8      18491.67      19010.01       363.20 o                         
  -4   0   8        831.90        720.97        18.03 o                         
  -3   0   8       1803.69       1798.58        38.73 o                         
  -2   0   8         53.55         67.74        14.07 o                         
  -1   0   8      24982.50      24317.58       461.77 o                         
   0   0   8       1537.95       1795.08        42.40 o                         
   1   0   8       3042.09       2838.60        58.04 o                         
   2   0   8        844.60        915.34        18.44 o                         
   3   0   8       9059.27       9173.28       212.03 o                         
   4   0   8       3389.13       3604.21        75.63 o                         
   5   0   8         69.49         97.28         8.26 o                         
   6   0   8       5712.65       6263.61       127.24 o                         
   7   0   8       1422.64       1476.91        37.39 o                         
   8   0   8        150.84        134.66        10.99 o                         
   9   0   8         68.83        101.28        10.82 o                         
  10   0   8       1191.22       1121.23        56.57 o                         
  11   0   8        538.40        527.31        54.17 o                         
  12   0   8        143.56        162.90        21.98 o                         
  13   0   8        120.97        106.24        21.40 o                         
  14   0   8        226.88        204.32        27.19 o                         
  15   0   8         27.32          7.10        21.67 o                         
 -17   1   8          7.79          2.28        15.68 o                         
 -16   1   8         16.49         -9.96        13.98 o                         
 -15   1   8          7.77          6.42        12.33 o                         
 -14   1   8         27.17         28.79        12.02 o                         
 -13   1   8          1.90          9.72        11.82 o                         
 -12   1   8        411.22        420.28        20.97 o                         
 -11   1   8         66.99         76.38        11.04 o                         
 -10   1   8        351.21        396.01        18.12 o                         
  -9   1   8          0.57          6.12         6.08 o                         
  -8   1   8          3.62         -2.29         4.84 o                         
  -7   1   8         28.07         24.52         5.44 o                         
  -6   1   8       3443.08       3718.79        50.28 o                         
  -5   1   8        323.65        344.68         8.07 o                         
  -4   1   8         66.25         66.35         6.06 o                         
  -3   1   8        591.34        577.20        10.81 o                         
  -2   1   8       4016.17       4172.96        58.48 o                         
  -1   1   8       1688.25       1714.54        25.47 o                         
   0   1   8         17.37         16.33         2.31 o                         
   1   1   8       2311.09       2455.50        40.04 o                         
   2   1   8        363.36        378.70         6.78 o                         
   3   1   8       1776.75       1812.10        41.57 o                         
   4   1   8         46.33         41.18         4.09 o                         
   5   1   8        522.77        577.68        13.04 o                         
   6   1   8         66.19         67.28         5.58 o                         
   7   1   8        123.14        131.00         8.82 o                         
   8   1   8         27.92         33.61         5.81 o                         
   9   1   8         33.48         28.03         6.24 o                         
  10   1   8          2.38          4.51         5.97 o                         
  11   1   8          2.26          1.07         9.23 o                         
  12   1   8          0.07         12.32        10.57 o                         
  13   1   8         16.36         11.52        11.65 o                         
  14   1   8          1.18         -2.47        12.54 o                         
  15   1   8         19.10         18.21        15.01 o                         
 -17   2   8         30.15         32.66        18.29 o                         
 -16   2   8        172.28        155.91        18.74 o                         
 -15   2   8         12.38         24.48        18.07 o                         
 -14   2   8          0.28         -2.41        10.84 o                         
 -13   2   8        130.30        122.72        16.55 o                         
 -12   2   8        405.32        420.30        21.08 o                         
 -11   2   8        169.68        164.50        15.41 o                         
 -10   2   8        348.16        344.99        17.69 o                         
  -9   2   8       1091.72       1082.47        31.08 o                         
  -8   2   8       1882.10       1813.72        33.55 o                         
  -7   2   8        112.43        121.44         6.30 o                         
  -6   2   8        658.57        555.77        12.15 o                         
  -5   2   8       5696.58       5981.84        84.67 o                         
  -4   2   8        619.74        521.65        11.03 o                         
  -3   2   8         70.60         82.11         4.39 o                         
  -2   2   8       5203.99       5177.72        72.49 o                         
  -1   2   8      10136.74      10514.94       143.27 o                         
   0   2   8       4212.68       4184.28        73.31 o                         
   1   2   8        232.61        235.99         8.78 o                         
   2   2   8       1539.04       1648.80        38.00 o                         
   3   2   8       1938.55       1803.08        28.42 o                         
   4   2   8         39.52         35.90         5.14 o                         
   5   2   8        404.49        416.52        10.64 o                         
   6   2   8       2429.73       2587.20        40.94 o                         
   7   2   8       1081.59       1088.02        25.21 o                         
   8   2   8         17.00         15.05         6.28 o                         
   9   2   8         25.82         27.36         6.66 o                         
  10   2   8        450.36        493.80        16.32 o                         
  11   2   8        256.99        243.79        16.30 o                         
  12   2   8          5.62         18.19        13.49 o                         
  13   2   8         39.86         45.93        16.94 o                         
  14   2   8        229.55        274.89        39.33 o                         
  15   2   8         96.10        104.39        26.74 o                         
 -16   3   8         36.64         65.16        16.67 o                         
 -15   3   8         34.28         17.74        13.64 o                         
 -14   3   8         42.64         48.56        14.07 o                         
 -13   3   8         26.10         16.16        11.08 o                         
 -12   3   8         40.46         16.74        10.27 o                         
 -11   3   8         72.77         70.46        12.12 o                         
 -10   3   8        346.67        372.35        19.67 o                         
  -9   3   8        211.35        171.76        13.00 o                         
  -8   3   8         11.54         22.07         5.03 o                         
  -7   3   8          0.70          6.22         4.55 o                         
  -6   3   8         15.78         12.18         4.67 o                         
  -5   3   8        671.25        658.32        14.44 o                         
  -4   3   8        114.06        108.25         6.17 o                         
  -3   3   8          9.99         13.61         3.95 o                         
  -2   3   8          2.68          7.12         3.02 o                         
  -1   3   8        223.44        285.58        12.80 o                         
   0   3   8        211.55        201.25         8.25 o                         
   1   3   8        172.24        199.38        10.07 o                         
   2   3   8          6.95          5.86         3.74 o                         
   3   3   8        249.82        259.04        12.00 o                         
   4   3   8        488.11        502.56        11.59 o                         
   5   3   8         75.15         71.67         6.18 o                         
   6   3   8        130.85        130.19         8.27 o                         
   7   3   8          9.30          4.81         5.47 o                         
   8   3   8         77.79         46.24        10.75 o                         
   9   3   8          0.51         14.82         8.64 o                         
  10   3   8         75.19        109.23        13.17 o                         
  11   3   8         38.30         36.00        26.08 o                         
  12   3   8          0.24         12.17        16.56 o                         
  13   3   8         15.86         15.55        19.64 o                         
  14   3   8         50.80         50.20        23.28 o                         
 -15   4   8         24.03         30.33        15.18 o                         
 -14   4   8         13.14         11.15        13.42 o                         
 -13   4   8         94.19        101.57        14.93 o                         
 -12   4   8        184.39        211.06        18.14 o                         
 -11   4   8         97.47        112.82        13.62 o                         
 -10   4   8         28.83         27.19        12.05 o                         
  -9   4   8        279.33        317.20        15.18 o                         
  -8   4   8        622.81        644.50        17.03 o                         
  -7   4   8         88.76         72.75         8.55 o                         
  -6   4   8       1017.97       1037.99        21.38 o                         
  -5   4   8        501.05        498.16        13.64 o                         
  -4   4   8       1768.65       1722.20        29.93 o                         
  -3   4   8         91.77         87.47         6.51 o                         
  -2   4   8       1293.00       1283.46        25.86 o                         
  -1   4   8       1535.61       1516.83        29.11 o                         
   0   4   8       1880.57       1878.19        39.20 o                         
   1   4   8        524.58        505.24        13.40 o                         
   2   4   8       1027.15        959.60        23.99 o                         
   3   4   8        594.98        591.58        15.81 o                         
   4   4   8        323.32        306.07        17.93 o                         
   5   4   8        364.78        373.85        21.16 o                         
   6   4   8        191.01        203.77        11.36 o                         
   7   4   8        118.14        118.42        11.93 o                         
   8   4   8         77.19         87.94        11.22 o                         
   9   4   8        176.93        182.39        15.40 o                         
  10   4   8        228.29        214.44        16.96 o                         
  11   4   8        127.56         75.51        21.21 o                         
  12   4   8         23.30          3.72        18.70 o                         
  13   4   8         42.01         48.25        52.17 o                         
 -14   5   8          5.99          6.80        15.70 o                         
 -13   5   8         26.71         41.62        23.62 o                         
 -12   5   8        121.53        116.72        16.87 o                         
 -11   5   8         10.81         11.25        11.48 o                         
 -10   5   8          8.93          7.80        10.61 o                         
  -9   5   8         21.54         14.96         9.18 o                         
  -8   5   8          9.80         11.64         7.01 o                         
  -7   5   8         46.03         38.10         7.62 o                         
  -6   5   8         22.89          5.41         6.87 o                         
  -5   5   8         42.74         42.35         7.81 o                         
  -4   5   8        190.84        182.93        11.56 o                         
  -3   5   8         26.87         30.15         6.61 o                         
  -2   5   8        399.46        383.86        14.11 o                         
  -1   5   8          2.84          9.88         6.98 o                         
   0   5   8          1.28          1.90         6.47 o                         
   1   5   8        229.11        206.86        12.80 o                         
   2   5   8          1.59          3.97         7.02 o                         
   3   5   8         10.47         19.76         7.69 o                         
   4   5   8         34.25         48.38         7.68 o                         
   5   5   8         99.39         84.58         9.21 o                         
   6   5   8        129.31        138.28        11.29 o                         
   7   5   8         11.24          8.79         7.71 o                         
   8   5   8         83.44        100.92        11.00 o                         
   9   5   8         14.02         20.36         9.19 o                         
  10   5   8         20.75         14.97        11.76 o                         
  11   5   8         13.00         11.79        25.28 o                         
  12   5   8          3.63         -0.65        23.18 o                         
 -12   6   8         95.43        112.99        23.45 o                         
 -11   6   8         48.23         75.32        39.73 o                         
 -10   6   8         34.36         43.89        18.85 o                         
  -9   6   8        149.29        132.27        17.47 o                         
  -8   6   8         59.30         51.80        12.27 o                         
  -7   6   8          0.15         19.82        17.07 o                         
  -6   6   8        121.92        141.56        12.32 o                         
  -5   6   8         28.12         43.04         9.27 o                         
  -4   6   8        205.08        219.92        15.75 o                         
  -3   6   8         21.82         18.20         9.39 o                         
  -2   6   8        185.45        211.05        24.33 o                         
  -1   6   8        153.99        173.13        13.90 o                         
   0   6   8        275.86        275.03        21.71 o                         
   1   6   8        275.81        260.12        15.75 o                         
   2   6   8        166.38        167.42        14.04 o                         
   3   6   8        154.44        180.46        13.82 o                         
   4   6   8          3.46         10.53        11.70 o                         
   5   6   8          5.94         14.12         9.76 o                         
   6   6   8         12.54         29.36         9.35 o                         
   7   6   8        160.93        156.39        18.07 o                         
   8   6   8         57.18         42.82        12.47 o                         
   9   6   8          9.70         12.81        10.60 o                         
  10   6   8         29.40          7.80        13.90 o                         
  -9   7   8         10.09         11.82        22.07 o                         
  -8   7   8          2.72         -3.95        12.97 o                         
  -7   7   8          2.16         -7.51        13.37 o                         
  -6   7   8         41.97         35.57        14.45 o                         
  -5   7   8         25.55         32.08        14.95 o                         
  -4   7   8          0.04          8.79        12.74 o                         
  -3   7   8          3.59          3.87        13.84 o                         
  -2   7   8         27.71         28.32        13.70 o                         
  -1   7   8         22.11         28.55        13.33 o                         
   0   7   8         27.28         12.82         9.93 o                         
   1   7   8         84.67         86.19        12.68 o                         
   2   7   8         13.43         12.51        12.97 o                         
   3   7   8          2.89          3.72        10.20 o                         
   4   7   8          0.95         -0.96        15.80 o                         
   5   7   8         10.47          9.57        11.41 o                         
   6   7   8         15.99         25.48        12.40 o                         
   7   7   8         10.34         -2.80        11.31 o                         
  -4   8   8          0.20         10.06        16.18 o                         
  -3   8   8          0.30          1.30        16.53 o                         
  -2   8   8          3.29         30.90        17.03 o                         
  -1   8   8          7.39         10.86        15.44 o                         
   0   8   8         60.45         69.55        17.11 o                         
   1   8   8         15.82         12.29        14.95 o                         
   2   8   8          0.80         -3.10        15.85 o                         
   3   8   8          0.29         24.23        16.41 o                         
 -17   1   9          2.82        -12.50        14.75 o                         
 -16   1   9          2.94        -13.77        13.77 o                         
 -15   1   9         74.90         63.67        14.29 o                         
 -14   1   9        292.20        298.71        20.59 o                         
 -13   1   9         46.05         29.37        18.65 o                         
 -12   1   9        607.17        602.08        36.89 o                         
 -11   1   9       1673.55       1674.09        40.46 o                         
 -10   1   9       2079.92       2060.35        45.68 o                         
  -9   1   9        216.12        211.20        14.60 o                         
  -8   1   9       1097.36       1152.77        27.96 o                         
  -7   1   9       5109.04       4796.25        79.15 o                         
  -6   1   9       4833.51       5006.46        71.62 o                         
  -5   1   9         11.45         13.62         2.75 o                         
  -4   1   9        644.11        613.07        11.85 o                         
  -3   1   9       7142.55       7173.34        99.00 o                         
  -2   1   9       5167.17       5227.80        76.55 o                         
  -1   1   9       3750.73       3949.18        55.52 o                         
   0   1   9       1869.01       1834.43        45.63 o                         
   1   1   9       2188.62       2043.43        33.50 o                         
   2   1   9       3038.59       2913.14        36.21 o                         
   3   1   9       5469.98       5488.08        71.54 o                         
   4   1   9      13981.39      14116.80       193.47 o                         
   5   1   9       9217.97       9100.19       137.06 o                         
   6   1   9         31.67         25.27         4.91 o                         
   7   1   9       1637.41       1685.04        33.23 o                         
   8   1   9       1129.86       1196.35        24.10 o                         
   9   1   9        883.35        912.29        20.94 o                         
  10   1   9         19.01          7.26         6.54 o                         
  11   1   9        329.97        388.40        26.04 o                         
  12   1   9        360.55        370.72        22.02 o                         
  13   1   9        113.82        106.30        15.23 o                         
  14   1   9         24.39         23.96        13.71 o                         
  15   1   9         61.09         50.52        20.43 o                         
 -17   2   9         11.20          8.49        19.75 o                         
 -16   2   9         15.13         23.73        14.83 o                         
 -15   2   9          2.55        -11.70        11.70 o                         
 -14   2   9         59.97         82.14        15.64 o                         
 -13   2   9         59.61         36.45        11.71 o                         
 -12   2   9          1.36          5.22         9.36 o                         
 -11   2   9        245.56        193.01        14.70 o                         
 -10   2   9        539.23        482.42        20.21 o                         
  -9   2   9          0.02          3.00         7.02 o                         
  -8   2   9        310.28        308.59        12.86 o                         
  -7   2   9        728.76        796.95        31.41 o                         
  -6   2   9         18.09         20.48         3.63 o                         
  -5   2   9        231.80        281.12         8.39 o                         
  -4   2   9          1.40          3.02         2.66 o                         
  -3   2   9        320.94        332.77         8.63 o                         
  -2   2   9        136.29        152.01         5.38 o                         
  -1   2   9         80.88         65.95         3.62 o                         
   0   2   9        101.78         95.31         6.17 o                         
   1   2   9       2823.18       2863.70        52.34 o                         
   2   2   9       1156.32       1190.79        19.60 o                         
   3   2   9        471.85        561.54        13.64 o                         
   4   2   9       1469.11       1446.28        24.33 o                         
   5   2   9        159.20        179.58         8.32 o                         
   6   2   9        135.99        134.77         7.40 o                         
   7   2   9         54.17         42.01         5.92 o                         
   8   2   9          2.59          9.27         5.42 o                         
   9   2   9         44.59         43.99         6.93 o                         
  10   2   9          0.14          4.31         6.84 o                         
  11   2   9          9.73          4.83        12.08 o                         
  12   2   9         39.63         59.55        16.21 o                         
  13   2   9          7.75         55.58        22.17 o                         
  14   2   9          1.09         11.62        20.41 o                         
  15   2   9          5.88        -21.36        21.36 o                         
 -16   3   9          4.18         23.42        16.14 o                         
 -15   3   9         43.89         52.44        15.11 o                         
 -14   3   9         94.13        111.66        15.76 o                         
 -13   3   9         19.91          7.37        11.67 o                         
 -12   3   9         39.12         46.55        11.26 o                         
 -11   3   9        262.37        257.86        21.85 o                         
 -10   3   9        504.89        493.72        22.31 o                         
  -9   3   9         91.56         97.17         9.26 o                         
  -8   3   9        467.70        482.65        21.12 o                         
  -7   3   9        309.29        376.49        11.77 o                         
  -6   3   9        994.06        967.05        19.35 o                         
  -5   3   9          2.74         -0.07         3.57 o                         
  -4   3   9        935.96        867.20        17.02 o                         
  -3   3   9       1876.47       1722.95        28.17 o                         
  -2   3   9       4835.19       5066.44        86.64 o                         
  -1   3   9         58.38         56.53         3.99 o                         
   0   3   9       1367.09       1297.29        24.05 o                         
   1   3   9       1617.06       1483.44        26.78 o                         
   2   3   9        907.82        875.30        15.99 o                         
   3   3   9         12.12         12.93         3.46 o                         
   4   3   9       1923.22       1904.39        30.92 o                         
   5   3   9       1194.45       1209.64        23.26 o                         
   6   3   9        146.82        169.17        11.82 o                         
   7   3   9         47.18         65.40        12.51 o                         
   8   3   9        124.28        120.50        12.51 o                         
   9   3   9        340.90        347.78        18.66 o                         
  10   3   9         39.77         30.93        11.14 o                         
  11   3   9         18.81         43.41        18.84 o                         
  12   3   9        193.27        210.86        75.04 o                         
  13   3   9        152.65        148.23        27.38 o                         
  14   3   9          9.65         -1.50        20.66 o                         
 -15   4   9         98.68         89.82        17.71 o                         
 -14   4   9         66.21         35.27        14.97 o                         
 -13   4   9          3.03         -4.44        12.16 o                         
 -12   4   9         79.33         86.10        14.22 o                         
 -11   4   9        153.65        122.73        20.37 o                         
 -10   4   9         47.53         46.79        10.26 o                         
  -9   4   9         44.48         42.53         8.40 o                         
  -8   4   9          3.73          1.61         5.75 o                         
  -7   4   9        338.75        337.39        12.76 o                         
  -6   4   9         97.22         80.45         8.85 o                         
  -5   4   9          0.54         -0.11         4.79 o                         
  -4   4   9         37.39         42.03         5.66 o                         
  -3   4   9         14.77         13.35         4.35 o                         
  -2   4   9        178.32        192.14         9.66 o                         
  -1   4   9        167.41        153.27         8.55 o                         
   0   4   9        185.01        196.38         9.95 o                         
   1   4   9         17.37         13.30         5.98 o                         
   2   4   9        431.86        383.51        15.26 o                         
   3   4   9         25.17         21.62         5.64 o                         
   4   4   9        169.18        190.52        10.62 o                         
   5   4   9          2.00         -4.35         5.76 o                         
   6   4   9         43.86         42.97         7.56 o                         
   7   4   9        136.16        110.75         9.49 o                         
   8   4   9         26.20         34.84        12.76 o                         
   9   4   9        144.72        177.90        15.42 o                         
  10   4   9          1.67          5.00        11.10 o                         
  11   4   9          4.75         18.04        20.34 o                         
  12   4   9         44.13         16.64        20.97 o                         
  13   4   9         35.75         43.90        25.81 o                         
 -14   5   9         67.59         61.83        20.11 o                         
 -13   5   9         30.32         36.57        24.86 o                         
 -12   5   9         21.29         25.31        13.21 o                         
 -11   5   9        215.57        229.98        20.96 o                         
 -10   5   9         63.82        104.19        14.17 o                         
  -9   5   9          9.64          2.67         8.41 o                         
  -8   5   9        149.70        146.67        15.19 o                         
  -7   5   9        541.81        577.22        18.03 o                         
  -6   5   9          5.67          4.39         6.72 o                         
  -5   5   9         80.54         93.38         9.18 o                         
  -4   5   9        257.33        269.52        13.40 o                         
  -3   5   9        730.37        695.44        19.02 o                         
  -2   5   9          6.25          9.94         7.01 o                         
  -1   5   9        687.77        744.02        22.16 o                         
   0   5   9        282.78        266.19        14.19 o                         
   1   5   9        951.00        930.82        25.72 o                         
   2   5   9         48.19         43.67         9.73 o                         
   3   5   9          3.44          3.52         7.09 o                         
   4   5   9        324.66        314.14        18.52 o                         
   5   5   9         95.54         95.35         9.63 o                         
   6   5   9        123.15        131.40        10.81 o                         
   7   5   9         32.23         36.84         8.79 o                         
   8   5   9        400.17        379.77        17.21 o                         
   9   5   9         43.42         44.51         9.79 o                         
  10   5   9         11.48         18.62        10.77 o                         
  11   5   9         13.14         13.92        12.19 o                         
  12   5   9        111.92        101.39        26.95 o                         
 -12   6   9         20.90         49.58        29.70 o                         
 -11   6   9         89.81        115.65        20.01 o                         
 -10   6   9          1.88         27.40        23.68 o                         
  -9   6   9         27.38         54.58        20.62 o                         
  -8   6   9         72.83         96.09        13.15 o                         
  -7   6   9         31.98         26.56         9.78 o                         
  -6   6   9         11.27          7.71         8.54 o                         
  -5   6   9         10.03          3.18        12.97 o                         
  -4   6   9        133.37        144.54        13.92 o                         
  -3   6   9          2.42          7.01         9.19 o                         
  -2   6   9         26.97          8.53         8.65 o                         
  -1   6   9        196.10        162.14        13.35 o                         
   0   6   9        559.00        556.42        22.12 o                         
   1   6   9         62.10         44.94        10.32 o                         
   2   6   9         27.21         14.31         8.82 o                         
   3   6   9          0.27         -4.96         9.03 o                         
   4   6   9          2.11         -0.99         9.19 o                         
   5   6   9         39.40         23.74        10.63 o                         
   6   6   9          0.82         -5.93         9.02 o                         
   7   6   9          0.31          1.63         9.63 o                         
   8   6   9          4.75          9.99         9.58 o                         
   9   6   9         16.71         17.90        10.02 o                         
  10   6   9          1.40         30.79        12.65 o                         
  -9   7   9         11.81         43.57        22.85 o                         
  -8   7   9         30.51         39.88        19.69 o                         
  -7   7   9         31.57         12.67        14.45 o                         
  -6   7   9         16.02         47.59        14.45 o                         
  -5   7   9          0.42         -4.88        12.12 o                         
  -4   7   9          0.40         -1.91        13.28 o                         
  -3   7   9          3.95          3.76        12.93 o                         
  -2   7   9         16.81         25.81        13.23 o                         
  -1   7   9          2.90         -7.92         9.88 o                         
   0   7   9         25.90         15.82        10.10 o                         
   1   7   9         85.94         87.14        15.41 o                         
   2   7   9         13.18         10.15        10.23 o                         
   3   7   9         74.85         71.86        14.25 o                         
   4   7   9         21.45         -1.78        10.08 o                         
   5   7   9         32.80         28.37        11.75 o                         
   6   7   9         12.89          9.01        11.94 o                         
   7   7   9          4.55          9.44        12.72 o                         
  -4   8   9          3.94          6.56        15.71 o                         
  -3   8   9          4.56          7.03        15.10 o                         
  -2   8   9          3.36         -8.62        14.02 o                         
  -1   8   9         30.06         42.80        17.71 o                         
   0   8   9          0.26          3.87        16.05 o                         
   1   8   9          1.05         -7.01        14.94 o                         
   2   8   9          1.76          0.95        15.98 o                         
 -17   0  10          7.04          6.76        21.54 o                         
 -16   0  10        209.89        202.34        39.73 o                         
 -15   0  10          7.59         -4.04        18.62 o                         
 -14   0  10        217.25        185.06        23.87 o                         
 -13   0  10       1434.55       1349.27        53.59 o                         
 -12   0  10       1242.61       1106.06        65.41 o                         
 -11   0  10         32.62          9.26        11.54 o                         
 -10   0  10         12.07          5.66        11.06 o                         
  -9   0  10       6897.40       6609.79       168.25 o                         
  -8   0  10       2443.51       2470.14        70.91 o                         
  -7   0  10          7.94         12.76         7.87 o                         
  -6   0  10       2139.27       2371.88        56.31 o                         
  -5   0  10       7850.70       7779.83       152.86 o                         
  -4   0  10       3288.11       3438.07        70.69 o                         
  -3   0  10         31.23         26.23         5.99 o                         
  -2   0  10       5920.57       6496.62       137.06 o                         
  -1   0  10      11189.67      11361.40       218.99 o                         
   0   0  10        106.72        138.34        18.99 o                         
   1   0  10        125.24        123.91         6.65 o                         
   2   0  10      24987.29      24377.79       401.82 o                         
   3   0  10       6418.08       6186.60       105.85 o                         
   4   0  10        244.09        189.55        11.04 o                         
   5   0  10        300.26        280.71        13.80 o                         
   6   0  10       2945.23       2901.77        64.66 o                         
   7   0  10       1817.20       1862.24        45.48 o                         
   8   0  10          8.90          4.69         7.23 o                         
   9   0  10        833.51        883.01        28.23 o                         
  10   0  10       1162.38       1124.44        34.25 o                         
  11   0  10        333.81        300.32        25.37 o                         
  12   0  10         28.69          1.80        14.65 o                         
  13   0  10        232.06        242.63        48.15 o                         
  14   0  10        162.98        159.64        25.02 o                         
  15   0  10          3.07        -18.41        18.41 o                         
 -17   1  10         72.93         54.88        17.49 o                         
 -16   1  10          7.61         -2.07        15.89 o                         
 -15   1  10          0.70        -12.04        12.04 o                         
 -14   1  10         50.71         42.20        13.02 o                         
 -13   1  10         58.08         51.92        12.26 o                         
 -12   1  10         35.50         26.29         9.40 o                         
 -11   1  10        592.06        604.98        22.91 o                         
 -10   1  10         12.84         10.81         7.42 o                         
  -9   1  10        745.84        722.73        22.11 o                         
  -8   1  10         12.32         12.01         4.41 o                         
  -7   1  10         11.23         16.80         3.27 o                         
  -6   1  10        597.15        610.76        12.93 o                         
  -5   1  10        935.56       1001.36        17.87 o                         
  -4   1  10         68.42        101.51         4.97 o                         
  -3   1  10       1962.61       2204.57        35.49 o                         
  -2   1  10        879.64        897.50        15.43 o                         
  -1   1  10         53.20         59.27         4.01 o                         
   0   1  10        398.11        432.71         8.50 o                         
   1   1  10        229.23        208.24         5.46 o                         
   2   1  10        736.86        759.51        12.47 o                         
   3   1  10        994.94        984.27        15.67 o                         
   4   1  10       1634.20       1522.96        26.04 o                         
   5   1  10        655.34        666.59        15.11 o                         
   6   1  10         95.62         94.41         6.98 o                         
   7   1  10         55.18         60.93         6.63 o                         
   8   1  10         52.72         56.08         7.52 o                         
   9   1  10         54.37         59.24         8.64 o                         
  10   1  10         16.42          9.38         6.95 o                         
  11   1  10         99.64        108.43        15.18 o                         
  12   1  10          0.01         -5.18        10.63 o                         
  13   1  10          2.40         -4.24        12.00 o                         
  14   1  10          1.62          9.41        16.41 o                         
  15   1  10          8.49        -15.21        15.21 o                         
 -17   2  10         27.74         50.59        19.66 o                         
 -16   2  10        117.61        124.09        18.59 o                         
 -15   2  10          1.77          3.47        18.03 o                         
 -14   2  10         69.40         57.06        13.90 o                         
 -13   2  10        273.38        275.46        26.64 o                         
 -12   2  10        381.69        391.38        20.89 o                         
 -11   2  10        354.49        349.27        18.82 o                         
 -10   2  10        111.65        125.85        13.28 o                         
  -9   2  10        532.72        506.73        19.12 o                         
  -8   2  10       1048.66       1036.05        19.91 o                         
  -7   2  10          1.92         -0.76         3.51 o                         
  -6   2  10        757.34        693.91        14.54 o                         
  -5   2  10       2222.75       2044.98        35.31 o                         
  -4   2  10       5215.03       5476.30        77.68 o                         
  -3   2  10        563.12        617.58        15.15 o                         
  -2   2  10      10585.78      11167.17       152.67 o                         
  -1   2  10       3071.52       2989.77        43.50 o                         
   0   2  10        984.51        937.31        17.86 o                         
   1   2  10        538.68        532.97        11.59 o                         
   2   2  10       5929.07       5903.87        82.88 o                         
   3   2  10       4366.37       4283.15        52.53 o                         
   4   2  10        192.32        167.65         7.03 o                         
   5   2  10        442.17        421.22        11.27 o                         
   6   2  10       1036.51       1067.24        20.96 o                         
   7   2  10         73.33         71.37         6.84 o                         
   8   2  10        113.78        126.20         8.95 o                         
   9   2  10        159.16        182.10        11.86 o                         
  10   2  10        919.22        942.96        26.16 o                         
  11   2  10        154.83        152.60        19.03 o                         
  12   2  10          1.22        -11.50        17.55 o                         
  13   2  10         49.58         44.68        24.08 o                         
  14   2  10        160.31        172.67        28.79 o                         
 -16   3  10         63.60         52.07        19.23 o                         
 -15   3  10          0.44          7.55        21.22 o                         
 -14   3  10         42.89         40.27        14.02 o                         
 -13   3  10        182.99        182.00        33.71 o                         
 -12   3  10         71.20         66.37        12.43 o                         
 -11   3  10        180.98        167.70        15.35 o                         
 -10   3  10         31.96         26.98         9.32 o                         
  -9   3  10         36.13         33.07         7.43 o                         
  -8   3  10        662.33        613.82        15.29 o                         
  -7   3  10        441.61        433.68        12.73 o                         
  -6   3  10        808.27        762.45        16.62 o                         
  -5   3  10        584.39        568.24        13.48 o                         
  -4   3  10        138.88        151.77         7.20 o                         
  -3   3  10          4.58         -0.26         3.13 o                         
  -2   3  10         86.23         69.47         5.56 o                         
  -1   3  10         87.32         89.84         4.79 o                         
   0   3  10        716.37        747.56        15.79 o                         
   1   3  10        763.86        758.09        19.30 o                         
   2   3  10        175.99        164.97         9.47 o                         
   3   3  10        144.51        156.33        10.93 o                         
   4   3  10          7.45         12.50         4.84 o                         
   5   3  10         37.14         33.77         6.29 o                         
   6   3  10          0.62         -1.78         6.64 o                         
   7   3  10        229.66        269.82        25.07 o                         
   8   3  10        190.81        183.27        23.75 o                         
   9   3  10          2.81         14.97        10.08 o                         
  10   3  10          0.83         -3.10         9.91 o                         
  11   3  10         17.78         37.39        17.60 o                         
  12   3  10          8.93         10.16        20.87 o                         
  13   3  10         53.21         62.58        23.08 o                         
  14   3  10         37.97         85.71        27.65 o                         
 -15   4  10         34.00         12.85        14.58 o                         
 -14   4  10          7.64         23.39        13.69 o                         
 -13   4  10        102.12        113.35        16.30 o                         
 -12   4  10        108.18         96.95        14.52 o                         
 -11   4  10         53.34         65.72        12.20 o                         
 -10   4  10         43.22         31.20        10.30 o                         
  -9   4  10         32.01         41.18         8.78 o                         
  -8   4  10          7.13         14.07         5.96 o                         
  -7   4  10          0.49         -3.75         5.44 o                         
  -6   4  10        165.78        176.60         9.75 o                         
  -5   4  10       1244.78       1239.73        23.96 o                         
  -4   4  10        576.99        602.37        14.84 o                         
  -3   4  10         47.11         43.62         6.21 o                         
  -2   4  10        484.32        458.97        13.37 o                         
  -1   4  10       3283.71       3102.36        59.61 o                         
   0   4  10        667.43        632.64        23.20 o                         
   1   4  10        486.75        511.25        17.03 o                         
   2   4  10        514.35        485.88        16.74 o                         
   3   4  10       1104.33       1149.16        28.54 o                         
   4   4  10         32.45         38.79         6.76 o                         
   5   4  10         41.18         34.83         7.28 o                         
   6   4  10          7.73          7.33         6.59 o                         
   7   4  10        197.12        217.42        16.51 o                         
   8   4  10          1.60          4.50         7.34 o                         
   9   4  10         95.46         91.03        12.80 o                         
  10   4  10        105.51        100.56        14.89 o                         
  11   4  10        180.15        112.71        26.57 o                         
  12   4  10          6.28          3.97        20.60 o                         
  13   4  10         84.05         50.39        56.18 o                         
 -14   5  10          7.23         14.82        15.99 o                         
 -13   5  10         61.39         51.21        16.74 o                         
 -12   5  10         73.57         61.49        18.53 o                         
 -11   5  10          3.44          3.26        11.63 o                         
 -10   5  10          1.29         -9.53         9.53 o                         
  -9   5  10         80.07         89.74        11.00 o                         
  -8   5  10        215.12        209.25        12.46 o                         
  -7   5  10          7.06         18.15         7.81 o                         
  -6   5  10         57.61         58.92         8.73 o                         
  -5   5  10         66.58         72.45         8.71 o                         
  -4   5  10          2.97          6.56         6.26 o                         
  -3   5  10        108.94        108.11        10.88 o                         
  -2   5  10          2.99          5.18         7.30 o                         
  -1   5  10        358.76        360.82        16.87 o                         
   0   5  10          7.76         15.30         7.88 o                         
   1   5  10          0.91          9.47         7.36 o                         
   2   5  10        100.63         98.53        10.73 o                         
   3   5  10         16.98         11.19         7.81 o                         
   4   5  10         10.37         12.75         8.86 o                         
   5   5  10          6.22          8.46         7.64 o                         
   6   5  10         12.36         14.24         8.28 o                         
   7   5  10          8.15          2.79         8.28 o                         
   8   5  10         13.12          7.53         9.15 o                         
   9   5  10         37.23         35.42        11.79 o                         
  10   5  10         11.06         22.66        10.26 o                         
  11   5  10         40.65         29.68        14.44 o                         
 -12   6  10        104.11        144.04        25.46 o                         
 -11   6  10         12.84         17.08        29.29 o                         
 -10   6  10         39.12         37.92        20.34 o                         
  -9   6  10        106.10        100.91        17.34 o                         
  -8   6  10         25.42         20.77        13.07 o                         
  -7   6  10         13.12         18.66        10.98 o                         
  -6   6  10         69.41         84.39        12.52 o                         
  -5   6  10        102.78         89.08        12.12 o                         
  -4   6  10         55.00         60.36        11.08 o                         
  -3   6  10         60.79         52.94        10.65 o                         
  -2   6  10         82.48         92.99        24.64 o                         
  -1   6  10        316.03        303.23        17.32 o                         
   0   6  10         83.37         65.03        14.60 o                         
   1   6  10        135.87        120.65        19.23 o                         
   2   6  10        271.23        289.76        17.34 o                         
   3   6  10         11.28          5.17         9.65 o                         
   4   6  10         24.80         27.95         9.96 o                         
   5   6  10          5.51         13.29        10.44 o                         
   6   6  10         24.93         27.44        11.26 o                         
   7   6  10        100.56         89.34        11.52 o                         
   8   6  10          0.80        -10.29        11.62 o                         
   9   6  10         15.12         10.30        10.43 o                         
  10   6  10         57.69         56.18        33.71 o                         
  -9   7  10          0.74         28.89        31.30 o                         
  -8   7  10          0.14         13.81        14.70 o                         
  -7   7  10          9.10          9.46        14.49 o                         
  -6   7  10         58.86         57.86        15.92 o                         
  -5   7  10          2.11         18.71        14.18 o                         
  -4   7  10          2.75          8.87        13.76 o                         
  -3   7  10          1.07         -0.01        12.25 o                         
  -2   7  10         76.76         72.60        12.96 o                         
  -1   7  10         16.21         19.97        10.70 o                         
   0   7  10         63.11         70.05        12.76 o                         
   1   7  10          7.63          8.50        10.74 o                         
   2   7  10          0.74         10.89        10.68 o                         
   3   7  10          0.38          5.51        10.92 o                         
   4   7  10         23.00         22.51        11.96 o                         
   5   7  10          8.62         15.33        11.39 o                         
   6   7  10         14.70         16.06        12.70 o                         
   7   7  10          6.27         -9.10        12.78 o                         
  -4   8  10          2.12         -3.21        31.30 o                         
  -3   8  10          3.30         -1.17        16.88 o                         
  -2   8  10         10.25         32.70        16.44 o                         
  -1   8  10         33.40         57.81        16.97 o                         
   0   8  10          6.08          1.22        15.13 o                         
   1   8  10         54.08         68.41        17.69 o                         
 -17   1  11         59.29         53.35        18.20 o                         
 -16   1  11         61.71         31.90        15.18 o                         
 -15   1  11        138.34        115.30        16.63 o                         
 -14   1  11        106.81         81.09        14.29 o                         
 -13   1  11         86.28         71.61        12.68 o                         
 -12   1  11         27.22         30.49         9.93 o                         
 -11   1  11         66.66         72.54        10.89 o                         
 -10   1  11       1385.18       1263.26        46.21 o                         
  -9   1  11         81.68         80.19         9.29 o                         
  -8   1  11       3068.98       3133.74        53.33 o                         
  -7   1  11       1237.29       1082.30        21.82 o                         
  -6   1  11       2524.71       2429.31        48.29 o                         
  -5   1  11        212.75        218.11         7.62 o                         
  -4   1  11       3478.00       3467.56        50.93 o                         
  -3   1  11       6299.44       6286.32        87.97 o                         
  -2   1  11        963.45        834.22        21.36 o                         
  -1   1  11       1387.81       1401.40        22.31 o                         
   0   1  11       1707.56       1631.15        27.22 o                         
   1   1  11       6217.27       6069.50        84.66 o                         
   2   1  11        758.94        685.60        19.92 o                         
   3   1  11        509.83        481.55         8.67 o                         
   4   1  11        668.24        594.37        11.87 o                         
   5   1  11       3450.22       3256.19        50.38 o                         
   6   1  11         12.19         14.68         4.89 o                         
   7   1  11       1872.11       1893.82        33.52 o                         
   8   1  11       1814.37       1839.57        37.14 o                         
   9   1  11        649.62        716.54        20.04 o                         
  10   1  11         33.71         28.23         7.41 o                         
  11   1  11        134.72        125.44        12.35 o                         
  12   1  11        283.83        318.05        38.51 o                         
  13   1  11        109.81        154.15        19.80 o                         
  14   1  11         82.64         63.49        19.69 o                         
 -17   2  11          2.57          2.76        20.87 o                         
 -16   2  11          0.27          8.30        14.15 o                         
 -15   2  11          8.41         -5.48        13.18 o                         
 -14   2  11        120.90        103.92        18.88 o                         
 -13   2  11         46.91         32.77        11.68 o                         
 -12   2  11         54.54         42.91        16.10 o                         
 -11   2  11        107.03         66.18        11.29 o                         
 -10   2  11        182.28        188.77        14.36 o                         
  -9   2  11        637.36        600.45        20.27 o                         
  -8   2  11        160.16        174.19         7.70 o                         
  -7   2  11        151.03        132.79         6.92 o                         
  -6   2  11        136.71        136.27         6.85 o                         
  -5   2  11          2.59          2.02         3.20 o                         
  -4   2  11         69.79         99.49         5.62 o                         
  -3   2  11         42.89         61.05         4.34 o                         
  -2   2  11         39.22         51.49         3.77 o                         
  -1   2  11         49.16         67.40         4.54 o                         
   0   2  11          1.02         10.96         2.95 o                         
   1   2  11        278.98        279.70         8.24 o                         
   2   2  11        244.16        237.25         9.44 o                         
   3   2  11          6.49         13.91         3.29 o                         
   4   2  11        324.09        312.14         8.62 o                         
   5   2  11         54.76         59.91         5.82 o                         
   6   2  11        222.10        215.85         9.54 o                         
   7   2  11        544.21        581.83        16.43 o                         
   8   2  11         33.73         24.15         8.02 o                         
   9   2  11          3.60         12.67         8.46 o                         
  10   2  11         14.85          8.42         8.75 o                         
  11   2  11        112.46        121.31        18.05 o                         
  12   2  11         44.91         30.31        33.71 o                         
  13   2  11         10.79         -7.55        19.01 o                         
  14   2  11          7.68         22.83        21.23 o                         
 -16   3  11         26.71         35.68        20.50 o                         
 -15   3  11         95.91         72.13        16.10 o                         
 -14   3  11        180.91        177.67        17.74 o                         
 -13   3  11         10.65          7.64        10.80 o                         
 -12   3  11         89.04         74.48        12.52 o                         
 -11   3  11        636.84        616.85        24.50 o                         
 -10   3  11          6.72         -0.08         7.95 o                         
  -9   3  11         23.93         18.31         8.66 o                         
  -8   3  11        419.55        432.96        16.20 o                         
  -7   3  11       1732.97       1782.52        31.17 o                         
  -6   3  11       1613.70       1534.58        27.27 o                         
  -5   3  11          5.57          3.48         4.51 o                         
  -4   3  11       1265.92       1371.29        24.15 o                         
  -3   3  11       4565.69       4633.58        81.35 o                         
  -2   3  11        746.73        706.13        14.07 o                         
  -1   3  11        108.55        108.48         6.17 o                         
   0   3  11       1760.63       1700.57        35.34 o                         
   1   3  11       1980.27       1976.30        40.13 o                         
   2   3  11        305.71        312.85        13.64 o                         
   3   3  11        268.33        261.57        10.77 o                         
   4   3  11       2151.63       2105.85        38.31 o                         
   5   3  11        540.44        515.86        15.45 o                         
   6   3  11          0.26         -2.08         5.79 o                         
   7   3  11        111.67        119.92        11.70 o                         
   8   3  11        918.97        898.92        27.87 o                         
   9   3  11        621.92        622.31        25.86 o                         
  10   3  11          0.67          4.66        10.78 o                         
  11   3  11        125.91        136.36        23.25 o                         
  12   3  11        143.90        202.28        79.45 o                         
  13   3  11         47.91         69.41        26.03 o                         
 -15   4  11        178.62        170.52        20.06 o                         
 -14   4  11         31.21         63.94        15.85 o                         
 -13   4  11          3.16          3.10        11.96 o                         
 -12   4  11         59.51         63.68        17.57 o                         
 -11   4  11         40.95         35.37        12.03 o                         
 -10   4  11         94.92         77.30        13.97 o                         
  -9   4  11          0.52         -3.65         7.54 o                         
  -8   4  11        410.88        400.11        26.01 o                         
  -7   4  11        161.80        169.47         9.83 o                         
  -6   4  11          6.22         15.61         6.99 o                         
  -5   4  11         28.71         23.11         5.60 o                         
  -4   4  11        454.59        465.42        16.69 o                         
  -3   4  11          3.60         -2.76         4.70 o                         
  -2   4  11          9.26          4.46         6.40 o                         
  -1   4  11        294.63        288.23        13.63 o                         
   0   4  11        308.41        297.08        19.81 o                         
   1   4  11         72.72         98.86         9.26 o                         
   2   4  11          0.99         11.12         6.58 o                         
   3   4  11        116.75        115.16        10.38 o                         
   4   4  11        106.08        124.10        13.45 o                         
   5   4  11         32.69         28.00         7.11 o                         
   6   4  11         31.94         40.37         7.37 o                         
   7   4  11         83.84        104.29        13.09 o                         
   8   4  11         29.40         22.06         8.62 o                         
   9   4  11         10.32          2.92         8.18 o                         
  10   4  11         12.42         18.26        12.31 o                         
  11   4  11          0.34         -3.57        14.72 o                         
  12   4  11        100.87        105.89        46.15 o                         
 -14   5  11         91.80         76.85        23.65 o                         
 -13   5  11          2.11         12.17        14.31 o                         
 -12   5  11        101.77        128.51        17.27 o                         
 -11   5  11        120.73         94.86        15.34 o                         
 -10   5  11         24.91         21.77        14.71 o                         
  -9   5  11         77.12         94.59        12.04 o                         
  -8   5  11        155.52        183.72        12.90 o                         
  -7   5  11        561.06        580.92        19.56 o                         
  -6   5  11         75.29         68.18        12.11 o                         
  -5   5  11          7.33         15.78         7.08 o                         
  -4   5  11        500.88        562.97        20.85 o                         
  -3   5  11        117.24        156.65        12.71 o                         
  -2   5  11         99.98        118.25        13.44 o                         
  -1   5  11         72.83         72.30        12.86 o                         
   0   5  11        556.68        604.83        29.42 o                         
   1   5  11         49.71         46.40         9.34 o                         
   2   5  11         28.37         32.79         8.80 o                         
   3   5  11         56.19         50.85        10.19 o                         
   4   5  11         98.71         91.72        16.91 o                         
   5   5  11         62.31         72.07         9.46 o                         
   6   5  11        142.33        161.29        12.52 o                         
   7   5  11        158.65        136.21        11.89 o                         
   8   5  11        246.02        228.04        14.66 o                         
   9   5  11         51.93         47.08        10.61 o                         
  10   5  11         29.80         38.53        11.20 o                         
  11   5  11         94.33         99.04        15.52 o                         
 -12   6  11         29.10         58.99        21.57 o                         
 -11   6  11         25.36          8.31        19.85 o                         
 -10   6  11          0.96          2.21        18.44 o                         
  -9   6  11          5.96          9.65        12.27 o                         
  -8   6  11         89.31        115.02        25.79 o                         
  -7   6  11         31.87         27.71        11.09 o                         
  -6   6  11         15.05          3.96        10.12 o                         
  -5   6  11          8.97          3.61         9.43 o                         
  -4   6  11         98.37         95.32        12.46 o                         
  -3   6  11         27.23         25.38        11.38 o                         
  -2   6  11          9.54         18.49         9.58 o                         
  -1   6  11        170.61        157.77        18.65 o                         
   0   6  11          0.38         -0.34         8.91 o                         
   1   6  11         74.29         70.26        11.83 o                         
   2   6  11          2.33          2.61         8.75 o                         
   3   6  11         94.57        103.66        14.98 o                         
   4   6  11          9.56         14.56        10.54 o                         
   5   6  11         15.98         15.76        10.63 o                         
   6   6  11         17.02          8.06        10.51 o                         
   7   6  11          7.10          1.66         9.40 o                         
   8   6  11          4.47         -2.78         9.87 o                         
   9   6  11         11.68         -7.53        10.92 o                         
  -9   7  11          0.02          1.61        26.48 o                         
  -8   7  11         10.06         25.61        15.38 o                         
  -7   7  11         22.09         59.43        15.54 o                         
  -6   7  11          0.83         15.77        15.12 o                         
  -5   7  11          3.53         22.64        14.02 o                         
  -4   7  11          9.80         23.89        14.60 o                         
  -3   7  11         58.04         35.20        18.30 o                         
  -2   7  11         19.96         20.27        11.55 o                         
  -1   7  11          0.52          4.98        10.80 o                         
   0   7  11         38.62         30.17        11.79 o                         
   1   7  11          4.33          3.23        11.19 o                         
   2   7  11         21.48          2.96        10.85 o                         
   3   7  11         12.82         16.73        12.07 o                         
   4   7  11          6.39         -1.26        11.24 o                         
   5   7  11         19.38         38.07        13.22 o                         
   6   7  11          0.72         -9.47        11.26 o                         
  -3   8  11          1.18          8.15        18.95 o                         
  -2   8  11         11.91         19.45        17.13 o                         
  -1   8  11          0.68         11.28        16.58 o                         
   0   8  11          1.84        -13.73        13.73 o                         
 -17   0  12        215.15        149.77        27.48 o                         
 -16   0  12         99.07         85.19        23.25 o                         
 -15   0  12         12.77         10.64        16.73 o                         
 -14   0  12         18.15         23.73        15.62 o                         
 -13   0  12        125.80        155.67        22.13 o                         
 -12   0  12          6.47          7.46        14.40 o                         
 -11   0  12        122.56        104.41        16.20 o                         
 -10   0  12       1649.13       1565.40        53.00 o                         
  -9   0  12       3354.55       3377.82        94.43 o                         
  -8   0  12        430.93        530.81        25.21 o                         
  -7   0  12        531.44        515.65        18.84 o                         
  -6   0  12       4651.93       4709.66       137.68 o                         
  -5   0  12       3047.44       2859.44        60.57 o                         
  -4   0  12        538.18        713.00        20.14 o                         
  -3   0  12       3522.35       3492.34        78.26 o                         
  -2   0  12      17139.52      17308.50       405.43 o                         
  -1   0  12       1385.27       1150.15        52.04 o                         
   0   0  12       2792.79       2809.66        58.97 o                         
   1   0  12        192.90        213.78         9.25 o                         
   2   0  12      11375.51      10806.40       227.16 o                         
   3   0  12        365.50        420.72        11.48 o                         
   4   0  12        653.88        657.56        19.11 o                         
   5   0  12        766.69        738.25        22.85 o                         
   6   0  12       3146.39       2984.32        66.66 o                         
   7   0  12        315.72        324.10        21.34 o                         
   8   0  12        102.53        107.70        14.15 o                         
   9   0  12        485.49        544.08        32.54 o                         
  10   0  12        129.54        144.32        15.32 o                         
  11   0  12         77.39         76.28        14.76 o                         
  12   0  12         16.17          4.63        16.75 o                         
  13   0  12        578.81        625.19        41.93 o                         
  14   0  12         24.77         21.35        21.40 o                         
 -17   1  12          0.09         11.39        14.64 o                         
 -16   1  12          2.90        -13.53        13.53 o                         
 -15   1  12         35.74         43.45        16.57 o                         
 -14   1  12        140.05        127.79        19.69 o                         
 -13   1  12          4.54         -9.45         9.45 o                         
 -12   1  12          4.68         14.46         9.52 o                         
 -11   1  12        355.04        298.12        17.31 o                         
 -10   1  12        166.61        192.10        15.75 o                         
  -9   1  12         39.14         51.73         8.46 o                         
  -8   1  12         27.45         22.17         5.11 o                         
  -7   1  12         51.66         64.02         5.21 o                         
  -6   1  12         60.75         53.19         4.70 o                         
  -5   1  12        895.79        842.98        21.60 o                         
  -4   1  12        832.95        837.18        16.08 o                         
  -3   1  12        989.32        947.07        18.07 o                         
  -2   1  12        404.49        428.98         9.69 o                         
  -1   1  12        250.54        262.11        10.29 o                         
   0   1  12        209.62        216.81         7.36 o                         
   1   1  12        218.17        193.40         6.82 o                         
   2   1  12          3.95         14.72         2.87 o                         
   3   1  12        218.40        207.26         6.79 o                         
   4   1  12        104.62        103.59         5.42 o                         
   5   1  12         57.88         55.99         5.71 o                         
   6   1  12        985.27        975.53        25.74 o                         
   7   1  12        133.61        174.83        10.89 o                         
   8   1  12          0.99          0.17         5.80 o                         
   9   1  12         14.72         17.26         9.39 o                         
  10   1  12        316.10        358.52        14.97 o                         
  11   1  12          0.32         -5.59        10.78 o                         
  12   1  12         17.43         31.59        15.59 o                         
  13   1  12          0.24        -12.92        14.45 o                         
  14   1  12          1.44          6.52        20.26 o                         
 -17   2  12         87.76        142.52        26.35 o                         
 -16   2  12         31.31         24.56        14.57 o                         
 -15   2  12          1.13         13.06        14.60 o                         
 -14   2  12         78.87         53.44        13.85 o                         
 -13   2  12        399.73        403.69        22.71 o                         
 -12   2  12        147.10        164.37        15.42 o                         
 -11   2  12         18.57         24.25         9.50 o                         
 -10   2  12         89.75         97.44        14.69 o                         
  -9   2  12        852.92        846.77        24.91 o                         
  -8   2  12       1255.37       1181.48        22.34 o                         
  -7   2  12          7.65          8.24         3.92 o                         
  -6   2  12        712.98        714.30        15.20 o                         
  -5   2  12       4631.79       4748.13        68.92 o                         
  -4   2  12        782.78        750.97        14.87 o                         
  -3   2  12        273.25        255.27        13.11 o                         
  -2   2  12        968.16        943.54        16.78 o                         
  -1   2  12       6592.20       6370.82        89.01 o                         
   0   2  12        461.52        472.97        11.51 o                         
   1   2  12       3495.69       3359.62        54.14 o                         
   2   2  12       3100.45       2943.61        48.36 o                         
   3   2  12       4559.03       4427.75        64.21 o                         
   4   2  12         66.87         74.63         3.92 o                         
   5   2  12       1282.70       1324.93        38.28 o                         
   6   2  12       1016.76       1027.69        24.36 o                         
   7   2  12        365.43        371.75        22.45 o                         
   8   2  12          6.07         14.54         8.02 o                         
   9   2  12        574.72        628.19        39.20 o                         
  10   2  12        281.05        292.42        19.05 o                         
  11   2  12         72.30        110.05        18.66 o                         
  12   2  12          0.51         -4.63        29.29 o                         
  13   2  12        107.11         96.32        25.94 o                         
  14   2  12         68.00         40.69        22.36 o                         
 -16   3  12         95.31         98.45        18.53 o                         
 -15   3  12          0.23        -14.83        14.83 o                         
 -14   3  12          7.95          2.14        12.82 o                         
 -13   3  12         43.45         28.68        12.81 o                         
 -12   3  12         16.80         34.87        12.87 o                         
 -11   3  12         19.58         41.34        10.96 o                         
 -10   3  12          1.55         -1.46         8.53 o                         
  -9   3  12        192.79        151.31        12.83 o                         
  -8   3  12         83.40         75.07         6.96 o                         
  -7   3  12         12.42          8.62         5.11 o                         
  -6   3  12         33.91         43.97         5.50 o                         
  -5   3  12        350.95        327.44        10.52 o                         
  -4   3  12        615.53        636.98        14.20 o                         
  -3   3  12        765.30        795.21        15.97 o                         
  -2   3  12        517.15        515.01        13.72 o                         
  -1   3  12         34.81         31.48         4.23 o                         
   0   3  12         93.58         88.90         7.62 o                         
   1   3  12        141.61        149.57         9.53 o                         
   2   3  12         17.21         22.72         5.85 o                         
   3   3  12         23.42         43.58         5.98 o                         
   4   3  12        197.07        210.17        10.53 o                         
   5   3  12         44.48         46.08         6.88 o                         
   6   3  12          0.80         -0.91         6.00 o                         
   7   3  12          0.58         -6.40         6.40 o                         
   8   3  12         35.18         35.93        11.30 o                         
   9   3  12         64.65         50.56        19.00 o                         
  10   3  12         98.52        106.69        15.01 o                         
  11   3  12         81.36         62.73        21.16 o                         
  12   3  12          0.06          1.54        18.28 o                         
  13   3  12         27.09         81.50        24.66 o                         
 -15   4  12          6.73          4.77        14.41 o                         
 -14   4  12        129.49        129.58        17.75 o                         
 -13   4  12         93.81         89.44        14.47 o                         
 -12   4  12        110.09        116.83        18.42 o                         
 -11   4  12         15.99         20.43        11.78 o                         
 -10   4  12        300.05        322.36        19.74 o                         
  -9   4  12        283.58        338.56        16.49 o                         
  -8   4  12       1235.32       1164.95        25.58 o                         
  -7   4  12        265.15        262.59        13.98 o                         
  -6   4  12        134.62        154.57        12.50 o                         
  -5   4  12        418.48        446.41        16.24 o                         
  -4   4  12        470.15        469.95        16.08 o                         
  -3   4  12          1.28         -1.69         6.63 o                         
  -2   4  12        909.17        944.70        24.84 o                         
  -1   4  12        867.38        854.29        23.12 o                         
   0   4  12         16.26         24.66         6.82 o                         
   1   4  12        208.92        207.04        12.04 o                         
   2   4  12       1506.46       1455.77        33.85 o                         
   3   4  12        981.30       1055.68        27.54 o                         
   4   4  12         19.86          5.99         6.42 o                         
   5   4  12        146.35        160.16        10.67 o                         
   6   4  12        852.96        865.61        22.49 o                         
   7   4  12        560.10        578.43        19.02 o                         
   8   4  12          3.92         13.88         8.43 o                         
   9   4  12         17.80         15.69         9.06 o                         
  10   4  12        196.04        206.27        14.83 o                         
  11   4  12         24.91         23.42        14.48 o                         
  12   4  12         24.55         14.33        22.94 o                         
 -13   5  12         42.93         47.41        15.97 o                         
 -12   5  12         26.16         23.79        13.10 o                         
 -11   5  12         23.22         19.86        13.04 o                         
 -10   5  12         59.42         56.08        17.24 o                         
  -9   5  12        199.01        218.66        16.59 o                         
  -8   5  12          1.68         10.57         7.79 o                         
  -7   5  12         17.70          5.64         9.47 o                         
  -6   5  12         35.77         37.48         9.90 o                         
  -5   5  12        630.58        573.62        23.17 o                         
  -4   5  12         85.79        103.01        11.35 o                         
  -3   5  12         66.49         44.98        10.08 o                         
  -2   5  12         14.45         16.97         8.12 o                         
  -1   5  12          5.10          0.28         7.07 o                         
   0   5  12         64.49         51.60         9.61 o                         
   1   5  12        245.41        228.83        14.46 o                         
   2   5  12          0.15          2.31         7.87 o                         
   3   5  12         18.68          0.88         8.77 o                         
   4   5  12         69.78         65.88        10.89 o                         
   5   5  12          3.11          3.14         9.37 o                         
   6   5  12          8.74         10.20         8.29 o                         
   7   5  12         20.34         34.66         9.62 o                         
   8   5  12         10.24          5.10        11.45 o                         
   9   5  12          0.61          1.58         9.64 o                         
  10   5  12         15.52         26.20        11.23 o                         
  11   5  12         34.21         37.36        13.79 o                         
 -12   6  12          9.04          1.72        19.77 o                         
 -11   6  12          1.88         18.01        21.23 o                         
 -10   6  12         27.19         16.83        18.62 o                         
  -9   6  12         99.34        103.54        17.76 o                         
  -8   6  12          5.12         20.52        11.37 o                         
  -7   6  12          4.95         18.36        11.40 o                         
  -6   6  12         36.89         37.11        11.23 o                         
  -5   6  12         50.96         76.92        12.35 o                         
  -4   6  12         74.27         81.93        12.45 o                         
  -3   6  12         77.19         67.76        11.54 o                         
  -2   6  12        204.62        220.38        30.47 o                         
  -1   6  12          9.09         34.63        10.35 o                         
   0   6  12         47.87         41.46        10.86 o                         
   1   6  12         93.38        107.68        18.53 o                         
   2   6  12         62.38         76.24        11.61 o                         
   3   6  12         38.51         45.64        11.15 o                         
   4   6  12         77.35         94.81        13.24 o                         
   5   6  12         20.36         24.77        10.93 o                         
   6   6  12         48.10         44.72        12.52 o                         
   7   6  12         31.33         38.45        12.48 o                         
   8   6  12          0.79          3.28        10.35 o                         
   9   6  12         17.98         18.90        11.91 o                         
  -9   7  12         15.23         13.20        20.09 o                         
  -8   7  12         54.29         61.40        16.25 o                         
  -7   7  12          3.35         13.47        14.40 o                         
  -6   7  12         31.28         64.05        24.18 o                         
  -5   7  12         10.07         19.99        14.40 o                         
  -4   7  12         32.24         56.71        13.94 o                         
  -3   7  12         51.09         30.04        12.14 o                         
  -2   7  12          8.37         11.57        11.41 o                         
  -1   7  12         19.78         33.98        12.71 o                         
   0   7  12          9.48         12.52        11.11 o                         
   1   7  12          2.42        -10.34        10.34 o                         
   2   7  12         16.49         19.32        12.30 o                         
   3   7  12         45.99         54.24        13.44 o                         
   4   7  12          0.48          6.42        12.29 o                         
   5   7  12          0.25         -6.07        16.00 o                         
   6   7  12          0.16          5.72        12.17 o                         
 -17   1  13          1.00         -3.81        15.10 o                         
 -16   1  13         76.64         46.80        15.55 o                         
 -15   1  13         72.79         70.12        15.61 o                         
 -14   1  13         81.67         76.88        14.25 o                         
 -13   1  13          8.70         -1.32         9.76 o                         
 -12   1  13          7.85          3.00         9.10 o                         
 -11   1  13        204.83        237.53        21.07 o                         
 -10   1  13        839.24        867.18        26.36 o                         
  -9   1  13         98.75         92.06        10.09 o                         
  -8   1  13        862.26        826.77        26.26 o                         
  -7   1  13       2914.38       2819.27        67.24 o                         
  -6   1  13        374.22        383.68        10.81 o                         
  -5   1  13       3731.78       3957.00        84.59 o                         
  -4   1  13       4742.54       4416.55        64.32 o                         
  -3   1  13       3858.00       3541.46        67.16 o                         
  -2   1  13       1843.81       1732.55        27.88 o                         
  -1   1  13       1358.31       1317.23        23.51 o                         
   0   1  13       5742.45       5381.61       120.27 o                         
   1   1  13       2863.07       2681.95        43.16 o                         
   2   1  13         15.01         18.53         3.42 o                         
   3   1  13         33.79         42.66         4.27 o                         
   4   1  13       1006.49        918.27        14.66 o                         
   5   1  13       1487.07       1480.35        22.11 o                         
   6   1  13          0.89         -0.48         4.86 o                         
   7   1  13        896.27        922.00        38.94 o                         
   8   1  13       1139.32       1186.30        25.10 o                         
   9   1  13         80.16         89.79         8.97 o                         
  10   1  13         17.02         24.23         9.22 o                         
  11   1  13        282.80        303.74        16.92 o                         
  12   1  13        408.18        374.47        27.20 o                         
  13   1  13          0.80         -7.28        15.55 o                         
  14   1  13         16.07          0.42        23.68 o                         
 -16   2  13         11.30          2.90        24.44 o                         
 -15   2  13         82.24         73.60        15.58 o                         
 -14   2  13          9.04         12.65        12.56 o                         
 -13   2  13          0.40          0.75        10.72 o                         
 -12   2  13          4.95          3.20         9.78 o                         
 -11   2  13          4.05          2.80         8.71 o                         
 -10   2  13        199.27        157.65        13.44 o                         
  -9   2  13        224.73        205.84        14.48 o                         
  -8   2  13          2.30          2.25         4.23 o                         
  -7   2  13         20.44         26.77         5.92 o                         
  -6   2  13         82.04         85.24         6.01 o                         
  -5   2  13        249.21        280.49         9.24 o                         
  -4   2  13        345.74        392.16        11.59 o                         
  -3   2  13         83.38         91.68         5.35 o                         
  -2   2  13          2.77          2.96         2.63 o                         
  -1   2  13          3.80          5.08         2.35 o                         
   0   2  13          0.87         -1.60         3.16 o                         
   1   2  13        113.75        151.52         8.81 o                         
   2   2  13        312.55        312.64         9.46 o                         
   3   2  13        404.25        412.22        10.22 o                         
   4   2  13        282.92        262.56         7.55 o                         
   5   2  13          1.71          3.46         3.33 o                         
   6   2  13        836.85        877.44        19.24 o                         
   7   2  13         14.82         16.01         7.43 o                         
   8   2  13         50.94         47.20        10.77 o                         
   9   2  13         67.25         81.23        14.65 o                         
  10   2  13        166.67        198.17        16.65 o                         
  11   2  13         16.34         26.28        14.30 o                         
  12   2  13          1.40          6.56        24.88 o                         
  13   2  13         14.46         49.68        23.72 o                         
  14   2  13          6.36         14.45        32.10 o                         
 -16   3  13        146.66        186.36        26.92 o                         
 -15   3  13        146.65        138.81        20.15 o                         
 -14   3  13        104.27        100.67        16.37 o                         
 -13   3  13         16.56         13.76        12.23 o                         
 -12   3  13        314.78        360.73        21.45 o                         
 -11   3  13        465.03        467.46        36.14 o                         
 -10   3  13        146.08        184.31        14.15 o                         
  -9   3  13          1.35         -3.59         8.43 o                         
  -8   3  13       1163.40       1145.64        23.27 o                         
  -7   3  13       1780.87       1790.59        31.72 o                         
  -6   3  13        676.52        682.34        16.99 o                         
  -5   3  13       1049.79       1048.26        20.53 o                         
  -4   3  13        873.09        859.88        17.36 o                         
  -3   3  13       1996.14       1918.02        31.30 o                         
  -2   3  13         81.50         72.41         6.61 o                         
  -1   3  13       2465.21       2451.69        56.63 o                         
   0   3  13       3134.49       2920.36        56.11 o                         
   1   3  13        947.91        941.47        30.35 o                         
   2   3  13         65.13         65.69         7.74 o                         
   3   3  13       1440.38       1381.97        31.68 o                         
   4   3  13        982.52        948.96        21.68 o                         
   5   3  13        413.12        406.14        14.41 o                         
   6   3  13         29.93         22.60         6.87 o                         
   7   3  13        863.21        894.66        23.09 o                         
   8   3  13        642.43        728.39        22.24 o                         
   9   3  13        113.49        142.70        18.14 o                         
  10   3  13         67.74         49.71        13.39 o                         
  11   3  13        124.49        107.69        23.42 o                         
  12   3  13         43.22         51.84        23.99 o                         
  13   3  13         26.72          3.99        25.68 o                         
 -15   4  13         20.47         29.06        17.61 o                         
 -14   4  13          1.00         -9.06        13.31 o                         
 -13   4  13         10.39          8.97        13.35 o                         
 -12   4  13         80.48         71.92        13.91 o                         
 -11   4  13         83.68         86.22        16.80 o                         
 -10   4  13          0.82         -0.51        11.12 o                         
  -9   4  13         48.65         54.89        10.07 o                         
  -8   4  13          9.18          9.90         6.48 o                         
  -7   4  13        134.03        139.08         9.73 o                         
  -6   4  13          1.90          0.65         5.40 o                         
  -5   4  13        854.44        877.08        25.60 o                         
  -4   4  13        208.74        239.38        19.92 o                         
  -3   4  13        153.38        145.53        12.32 o                         
  -2   4  13         28.64         27.42         7.22 o                         
  -1   4  13         39.74         22.44         7.17 o                         
   0   4  13        151.09        152.86        12.97 o                         
   1   4  13         46.41         57.95        11.00 o                         
   2   4  13        133.89        123.85        10.85 o                         
   3   4  13        110.39         99.28        10.24 o                         
   4   4  13         69.72         66.56         9.57 o                         
   5   4  13          2.92         12.82         7.20 o                         
   6   4  13          7.13         14.85         7.54 o                         
   7   4  13          2.09         -0.63         9.17 o                         
   8   4  13        149.82        172.67        12.78 o                         
   9   4  13          9.24         24.94         9.58 o                         
  10   4  13         38.72         34.06        10.55 o                         
  11   4  13         26.78         59.09        14.19 o                         
  12   4  13         60.25         70.49        16.86 o                         
 -13   5  13          0.15         11.26        13.95 o                         
 -12   5  13         31.81         30.10        14.23 o                         
 -11   5  13        213.65        192.42        21.12 o                         
 -10   5  13         32.43         34.24        16.52 o                         
  -9   5  13          0.74         -1.23        10.35 o                         
  -8   5  13         82.35         96.79        14.51 o                         
  -7   5  13        266.77        281.23        17.84 o                         
  -6   5  13          1.77         12.55        10.69 o                         
  -5   5  13         41.66         47.29        10.24 o                         
  -4   5  13       1364.99       1428.92        36.04 o                         
  -3   5  13        271.17        263.70        15.77 o                         
  -2   5  13        190.46        177.86        13.26 o                         
  -1   5  13         54.45         64.02        10.07 o                         
   0   5  13         81.25        108.49        11.59 o                         
   1   5  13        148.86        144.75        12.57 o                         
   2   5  13          0.52          7.83         8.13 o                         
   3   5  13         16.04         14.79         8.46 o                         
   4   5  13        165.28        196.13        15.12 o                         
   5   5  13        126.63        149.37        14.35 o                         
   6   5  13          1.64         -2.23         7.92 o                         
   7   5  13         71.52         63.40        10.28 o                         
   8   5  13        111.74        123.15        12.65 o                         
   9   5  13         74.76         87.76        12.53 o                         
  10   5  13          4.54         27.24        11.48 o                         
 -11   6  13          0.82         -4.82        25.68 o                         
 -10   6  13         15.72         14.74        18.44 o                         
  -9   6  13          2.42        -10.79        12.92 o                         
  -8   6  13        217.82        234.60        25.60 o                         
  -7   6  13          5.58         13.73        11.13 o                         
  -6   6  13          1.04         23.27        11.58 o                         
  -5   6  13         25.06         17.03        11.11 o                         
  -4   6  13        134.57        162.28        15.05 o                         
  -3   6  13          0.55          2.51        12.05 o                         
  -2   6  13          4.60         -2.04         9.06 o                         
  -1   6  13          0.34         14.63         9.63 o                         
   0   6  13         35.21         49.33        11.01 o                         
   1   6  13         54.12         51.08        11.06 o                         
   2   6  13          4.37         13.26         9.94 o                         
   3   6  13         57.73         56.59        12.23 o                         
   4   6  13          6.02         -9.91         9.91 o                         
   5   6  13         23.47          9.10        10.56 o                         
   6   6  13         14.01          7.98        14.02 o                         
   7   6  13          0.22         12.86        12.79 o                         
   8   6  13         16.59          9.48        12.83 o                         
  -8   7  13          6.54          8.04        15.23 o                         
  -7   7  13          5.68         -8.45        14.49 o                         
  -6   7  13         33.67         44.21        17.39 o                         
  -5   7  13          2.22          0.72        11.92 o                         
  -4   7  13         74.53         34.00        21.89 o                         
  -3   7  13         41.04         39.86        16.10 o                         
  -2   7  13          0.42          3.51        11.02 o                         
  -1   7  13         11.65          8.66        17.38 o                         
   0   7  13          5.39         -5.65        10.67 o                         
   1   7  13          0.87         -5.85        11.49 o                         
   2   7  13         99.29         74.44        13.70 o                         
   3   7  13         25.08         34.01        12.45 o                         
   4   7  13          5.80         12.06        12.79 o                         
   5   7  13          1.80         16.80        12.82 o                         
 -17   0  14         41.35         -1.77        19.28 o                         
 -16   0  14          1.29        -17.50        17.50 o                         
 -15   0  14         27.98         46.94        19.84 o                         
 -14   0  14         31.74         22.26        15.86 o                         
 -13   0  14        244.78        230.17        25.07 o                         
 -12   0  14         14.24          4.92        13.30 o                         
 -11   0  14        203.95        202.19        21.58 o                         
 -10   0  14       1392.43       1386.55        49.03 o                         
  -9   0  14       2322.63       2193.40        67.16 o                         
  -8   0  14        268.52        324.58        31.70 o                         
  -7   0  14        187.69        171.40         9.97 o                         
  -6   0  14       7146.91       7542.07       174.16 o                         
  -5   0  14       2275.22       2156.07        41.86 o                         
  -4   0  14        212.40        151.12         9.55 o                         
  -3   0  14       1051.55       1044.75        38.56 o                         
  -2   0  14       4294.99       4178.81        85.53 o                         
  -1   0  14        225.70        169.85        20.36 o                         
   0   0  14          1.46          3.02         4.16 o                         
   1   0  14       1966.22       1979.31        71.41 o                         
   2   0  14       5237.77       4754.22       110.15 o                         
   3   0  14        848.92        748.53        17.73 o                         
   4   0  14         80.29         74.91         6.26 o                         
   5   0  14       2613.10       2380.19        45.30 o                         
   6   0  14       1793.57       1760.69        57.89 o                         
   7   0  14        220.05        250.06        16.04 o                         
   8   0  14        113.08        112.33        15.13 o                         
   9   0  14        233.25        278.69        18.70 o                         
  10   0  14        624.63        689.94        28.66 o                         
  11   0  14         10.36         13.62        11.98 o                         
  12   0  14        195.79        233.60        30.06 o                         
  13   0  14         19.37         23.27        31.30 o                         
  14   0  14         33.11        -14.45        33.71 o                         
 -17   1  14          0.42        -13.00        15.52 o                         
 -16   1  14          0.12         -5.64        13.33 o                         
 -15   1  14          7.56          3.17        17.61 o                         
 -14   1  14         44.82         57.79        13.55 o                         
 -13   1  14          1.58         -1.40         9.97 o                         
 -12   1  14         27.90         14.56         9.42 o                         
 -11   1  14         66.85         51.71        10.28 o                         
 -10   1  14         59.77         58.04        10.16 o                         
  -9   1  14          8.63         -2.90         8.46 o                         
  -8   1  14         50.01         49.16         6.98 o                         
  -7   1  14         13.70         18.01         4.57 o                         
  -6   1  14        390.51        347.04        13.64 o                         
  -5   1  14          1.23         -3.13         3.35 o                         
  -4   1  14        901.62        970.21        25.60 o                         
  -3   1  14         24.51         31.30         4.49 o                         
  -2   1  14        557.30        568.05        12.85 o                         
  -1   1  14         22.46         11.61         3.23 o                         
   0   1  14        290.02        316.27         8.21 o                         
   1   1  14        216.34        221.17         8.37 o                         
   2   1  14        520.64        541.09        20.10 o                         
   3   1  14         14.25         14.57         3.21 o                         
   4   1  14         29.09         26.39         3.25 o                         
   5   1  14        116.67        119.94         6.22 o                         
   6   1  14         18.88         16.42         6.99 o                         
   7   1  14        138.51        160.44        14.43 o                         
   8   1  14         26.82         24.69         8.53 o                         
   9   1  14        220.53        248.32        14.82 o                         
  10   1  14         29.84         22.03         9.41 o                         
  11   1  14          8.73          8.47         9.25 o                         
  12   1  14          0.10         -5.49        13.95 o                         
  13   1  14          9.28        -14.22        19.85 o                         
  14   1  14          0.16         18.91        22.15 o                         
 -16   2  14          7.67         23.84        14.92 o                         
 -15   2  14          7.26          3.73        13.19 o                         
 -14   2  14         60.48         98.71        16.45 o                         
 -13   2  14        162.45        182.56        17.23 o                         
 -12   2  14         39.20         35.73        11.24 o                         
 -11   2  14         94.93         89.97        14.02 o                         
 -10   2  14        788.73        818.52        25.91 o                         
  -9   2  14       1992.49       1970.51        51.70 o                         
  -8   2  14       1097.72       1105.93        22.50 o                         
  -7   2  14         45.39         62.30         5.78 o                         
  -6   2  14       2760.99       2817.12        44.30 o                         
  -5   2  14        642.38        581.25        13.37 o                         
  -4   2  14         18.35         13.88         3.73 o                         
  -3   2  14         16.49          7.85         3.37 o                         
  -2   2  14       5810.09       5586.14        83.93 o                         
  -1   2  14       3584.45       3495.20        51.15 o                         
   0   2  14         20.22         22.70         4.44 o                         
   1   2  14        529.26        466.23        23.27 o                         
   2   2  14       2609.10       2372.29        40.92 o                         
   3   2  14        982.22        922.53        19.70 o                         
   4   2  14        106.27        113.90         6.53 o                         
   5   2  14       2736.76       2565.28        46.26 o                         
   6   2  14       2979.05       2913.26        58.32 o                         
   7   2  14        165.17        189.13        11.52 o                         
   8   2  14         47.89         41.96        11.29 o                         
   9   2  14        322.16        298.49        21.20 o                         
  10   2  14        112.18        125.05        14.84 o                         
  11   2  14          9.01         12.83        11.87 o                         
  12   2  14         42.51         29.70        19.86 o                         
  13   2  14        127.82        157.06        28.13 o                         
 -16   3  14          3.36         16.58        16.58 o                         
 -15   3  14         12.52         23.79        15.01 o                         
 -14   3  14          5.53          9.35        12.48 o                         
 -13   3  14         66.62         76.49        20.16 o                         
 -12   3  14          7.20         13.06        10.57 o                         
 -11   3  14          8.88         14.12        10.31 o                         
 -10   3  14         43.01         49.02        10.72 o                         
  -9   3  14         82.39         69.53        11.27 o                         
  -8   3  14         56.85         68.09         9.99 o                         
  -7   3  14         45.40         53.63         6.59 o                         
  -6   3  14        393.99        363.12        12.21 o                         
  -5   3  14        209.47        192.67         9.51 o                         
  -4   3  14        339.01        330.51        10.68 o                         
  -3   3  14         50.74         65.69         6.26 o                         
  -2   3  14         33.65         38.85         6.61 o                         
  -1   3  14         13.25          7.80         5.50 o                         
   0   3  14         34.39         48.20         7.63 o                         
   1   3  14        311.85        267.96        21.08 o                         
   2   3  14          5.42          6.67         5.86 o                         
   3   3  14        279.53        296.11        14.43 o                         
   4   3  14         37.77         36.15         6.80 o                         
   5   3  14          7.10         14.88         6.39 o                         
   6   3  14          3.18         -3.77         6.37 o                         
   7   3  14        244.22        275.18        14.10 o                         
   8   3  14          5.76          6.42         7.70 o                         
   9   3  14         25.99         36.82        12.61 o                         
  10   3  14         33.35         41.30        11.21 o                         
  11   3  14         22.55         38.25        17.33 o                         
  12   3  14         33.24         48.15        22.17 o                         
  13   3  14          3.28          6.42        27.29 o                         
 -15   4  14         16.38         37.09        18.56 o                         
 -14   4  14         25.00          9.39        14.26 o                         
 -13   4  14         82.79         69.68        15.35 o                         
 -12   4  14        142.75        142.04        18.53 o                         
 -11   4  14         59.11         55.29        11.43 o                         
 -10   4  14         98.21        122.07        14.63 o                         
  -9   4  14        331.00        371.47        23.38 o                         
  -8   4  14        339.76        393.06        14.81 o                         
  -7   4  14        193.77        201.74        12.86 o                         
  -6   4  14        236.88        277.55        16.95 o                         
  -5   4  14       1048.37       1004.98        24.93 o                         
  -4   4  14        344.02        361.21        16.84 o                         
  -3   4  14        357.50        378.83        16.46 o                         
  -2   4  14        174.78        158.32        11.45 o                         
  -1   4  14        468.17        477.61        16.95 o                         
   0   4  14        274.21        257.44        21.89 o                         
   1   4  14        296.74        257.18        13.97 o                         
   2   4  14        687.92        682.94        21.42 o                         
   3   4  14        615.17        607.44        21.89 o                         
   4   4  14         19.69         23.14         8.53 o                         
   5   4  14        542.06        545.33        18.08 o                         
   6   4  14        674.46        705.74        27.65 o                         
   7   4  14         99.23        116.45        14.05 o                         
   8   4  14         19.64         12.41         8.66 o                         
   9   4  14        165.97        183.31        14.10 o                         
  10   4  14         86.15        102.10        13.71 o                         
  11   4  14          8.38         20.83        12.78 o                         
  12   4  14          0.38         36.12        35.31 o                         
 -13   5  14         74.49         49.14        17.14 o                         
 -12   5  14          6.80         13.07        14.48 o                         
 -11   5  14         15.11          4.01        14.11 o                         
 -10   5  14         55.28         43.90        15.52 o                         
  -9   5  14        142.57        164.15        16.26 o                         
  -8   5  14         20.38         20.57        10.37 o                         
  -7   5  14        125.10        132.94        13.34 o                         
  -6   5  14        276.85        298.65        17.52 o                         
  -5   5  14         94.14        104.11        13.37 o                         
  -4   5  14        358.10        345.64        18.57 o                         
  -3   5  14          1.88         -4.00         8.01 o                         
  -2   5  14          1.04         -3.41         7.89 o                         
  -1   5  14         32.12         18.87         9.39 o                         
   0   5  14        102.75         87.51        11.03 o                         
   1   5  14          4.40         -2.74         8.10 o                         
   2   5  14         11.35         17.26         9.96 o                         
   3   5  14         12.67         10.35        13.32 o                         
   4   5  14          1.42          6.54         9.30 o                         
   5   5  14         15.03          5.92        10.08 o                         
   6   5  14          2.89         -5.94         9.65 o                         
   7   5  14         61.33         42.17        10.54 o                         
   8   5  14         18.24         12.84        10.08 o                         
   9   5  14          9.57          5.09        10.33 o                         
  10   5  14         37.91         64.01        18.08 o                         
 -11   6  14          3.50          3.88        19.01 o                         
 -10   6  14         40.50         13.43        20.79 o                         
  -9   6  14         35.10         31.75        16.94 o                         
  -8   6  14          9.85         36.13        12.34 o                         
  -7   6  14          3.76         -0.35        12.51 o                         
  -6   6  14         65.11         68.03        12.97 o                         
  -5   6  14        202.24        198.22        19.69 o                         
  -4   6  14          7.63         -7.03         9.61 o                         
  -3   6  14        129.76        116.09        13.75 o                         
  -2   6  14          2.93         -1.99         9.82 o                         
  -1   6  14         20.86         16.62        10.29 o                         
   0   6  14         11.72          5.31        10.14 o                         
   1   6  14          1.03          3.73         9.12 o                         
   2   6  14          2.41         -8.59        10.96 o                         
   3   6  14         51.32         45.91        11.83 o                         
   4   6  14          0.18        -10.25        10.25 o                         
   5   6  14         26.43         28.40        11.87 o                         
   6   6  14         54.72         59.51        18.30 o                         
   7   6  14        101.83        126.81        25.14 o                         
   8   6  14          2.47          1.46        14.94 o                         
  -8   7  14          1.92         11.02        20.71 o                         
  -7   7  14          7.58         -1.40        14.04 o                         
  -6   7  14          1.56          2.85        13.04 o                         
  -5   7  14         34.28         40.87        14.00 o                         
  -4   7  14          6.95          2.19        21.78 o                         
  -3   7  14         65.28         48.90        13.29 o                         
  -2   7  14          0.79          6.84        12.11 o                         
  -1   7  14          1.29          5.13        11.86 o                         
   0   7  14          3.39          5.38        11.48 o                         
   1   7  14          0.34        -11.53        12.74 o                         
   2   7  14          4.99          5.57        12.02 o                         
   3   7  14          1.68         -3.27        11.61 o                         
   4   7  14          1.25         24.20        13.17 o                         
   5   7  14          0.90        -11.54        13.38 o                         
 -17   1  15         13.98         10.95        15.66 o                         
 -16   1  15         26.17         35.29        15.40 o                         
 -15   1  15         51.73         37.68        14.03 o                         
 -14   1  15         95.38         76.61        14.22 o                         
 -13   1  15         36.08         59.02        12.98 o                         
 -12   1  15        198.56        221.69        17.04 o                         
 -11   1  15       1087.24       1079.19        31.34 o                         
 -10   1  15       1834.89       1757.01        49.07 o                         
  -9   1  15         11.15         25.32         9.51 o                         
  -8   1  15        898.14        909.26        25.13 o                         
  -7   1  15       4202.22       4170.01        62.76 o                         
  -6   1  15        124.58        109.31         7.03 o                         
  -5   1  15       1266.35       1225.35        22.55 o                         
  -4   1  15       1187.26       1034.52        33.56 o                         
  -3   1  15       3723.34       3613.45        83.85 o                         
  -2   1  15        249.98        283.70         8.84 o                         
  -1   1  15       1364.86       1306.96        40.71 o                         
   0   1  15       3868.08       3578.86       101.90 o                         
   1   1  15       4669.17       4281.79        83.91 o                         
   2   1  15        854.95        773.85        16.07 o                         
   3   1  15       2807.48       2629.74        58.69 o                         
   4   1  15       2580.21       2366.44        32.11 o                         
   5   1  15       1352.16       1300.29        20.07 o                         
   6   1  15          9.76         11.81         5.02 o                         
   7   1  15        311.53        359.54        26.19 o                         
   8   1  15        761.40        820.20        23.70 o                         
   9   1  15        338.19        333.75        16.99 o                         
  10   1  15        212.91        235.17        14.97 o                         
  11   1  15        309.21        332.20        18.15 o                         
  12   1  15         96.22        125.05        33.71 o                         
  13   1  15         35.23         35.98        23.08 o                         
 -16   2  15         16.02         -3.03        13.62 o                         
 -15   2  15         37.43         37.75        15.39 o                         
 -14   2  15          0.26          0.02        11.74 o                         
 -13   2  15         37.73         21.73        11.35 o                         
 -12   2  15        226.81        194.72        16.26 o                         
 -11   2  15          8.51          4.16         9.15 o                         
 -10   2  15         32.47         41.39         9.58 o                         
  -9   2  15        368.32        399.99        33.63 o                         
  -8   2  15        484.82        507.47        16.74 o                         
  -7   2  15        696.63        699.08        16.39 o                         
  -6   2  15         57.38         74.02         6.23 o                         
  -5   2  15        405.83        383.24        11.53 o                         
  -4   2  15        741.63        726.50        15.44 o                         
  -3   2  15         25.66         19.20         3.95 o                         
  -2   2  15        326.45        381.68         9.93 o                         
  -1   2  15         40.47         53.21         5.39 o                         
   0   2  15         10.67          1.23         3.83 o                         
   1   2  15         55.41         68.89         5.53 o                         
   2   2  15        463.84        444.26        12.41 o                         
   3   2  15        117.14        141.09         8.34 o                         
   4   2  15          6.50          6.25         5.37 o                         
   5   2  15        200.72        182.91        10.57 o                         
   6   2  15        653.35        666.05        32.90 o                         
   7   2  15         96.08        128.52        10.49 o                         
   8   2  15         30.07         38.55         8.43 o                         
   9   2  15         59.80         40.72        11.42 o                         
  10   2  15          0.13         -9.72        10.54 o                         
  11   2  15          2.65          4.09        11.76 o                         
  12   2  15          0.15        -18.84        18.84 o                         
  13   2  15          0.68          9.80        22.85 o                         
 -16   3  15         48.47         67.12        36.52 o                         
 -15   3  15         14.77         21.22        15.77 o                         
 -14   3  15         31.30         41.03        18.19 o                         
 -13   3  15         22.85         16.00        13.11 o                         
 -12   3  15        166.38        200.91        19.54 o                         
 -11   3  15        326.59        338.55        20.62 o                         
 -10   3  15        100.59        107.34        12.93 o                         
  -9   3  15         28.63         38.11        11.35 o                         
  -8   3  15        777.06        825.85        20.28 o                         
  -7   3  15        149.74        161.11        12.44 o                         
  -6   3  15        135.53        153.26         8.80 o                         
  -5   3  15        897.80        889.18        18.77 o                         
  -4   3  15       1483.69       1478.28        26.24 o                         
  -3   3  15       1605.63       1590.32        30.89 o                         
  -2   3  15         75.92         82.39         8.36 o                         
  -1   3  15        629.20        628.14        20.27 o                         
   0   3  15       1999.37       1874.22        39.55 o                         
   1   3  15        316.01        284.80        13.56 o                         
   2   3  15          9.60          9.01         6.09 o                         
   3   3  15        974.74        958.07        25.41 o                         
   4   3  15       1423.20       1447.04        48.19 o                         
   5   3  15         18.97         17.83         6.84 o                         
   6   3  15        302.93        314.37        16.08 o                         
   7   3  15        150.56        141.04        11.55 o                         
   8   3  15        117.07        154.80        12.53 o                         
   9   3  15         51.81         50.07         9.72 o                         
  10   3  15         67.63         76.72        11.32 o                         
  11   3  15         83.81         89.07        13.73 o                         
  12   3  15         86.06         93.23        23.68 o                         
 -15   4  15          4.75         21.50        22.73 o                         
 -14   4  15         13.63         -2.21        14.09 o                         
 -13   4  15          3.26          8.34        21.43 o                         
 -12   4  15         48.46         53.78        14.79 o                         
 -11   4  15        112.01        109.84        15.07 o                         
 -10   4  15          3.71          3.69        10.56 o                         
  -9   4  15          7.33         10.93        20.97 o                         
  -8   4  15        220.06        223.35        12.12 o                         
  -7   4  15        112.55        138.24        13.66 o                         
  -6   4  15          3.28          0.80         7.20 o                         
  -5   4  15        383.37        374.51        21.42 o                         
  -4   4  15          4.33          8.81         7.62 o                         
  -3   4  15        183.27        169.10        17.91 o                         
  -2   4  15         32.54         22.83         7.65 o                         
  -1   4  15          3.09          2.97         6.70 o                         
   0   4  15          1.11          0.02         7.29 o                         
   1   4  15        131.41        111.24        10.57 o                         
   2   4  15         24.60         24.10         8.46 o                         
   3   4  15          9.55          6.22         7.65 o                         
   4   4  15         25.00         20.46         8.96 o                         
   5   4  15         79.08         95.21        12.38 o                         
   6   4  15         16.27         20.93         8.31 o                         
   7   4  15         46.62         40.74         9.69 o                         
   8   4  15         66.29         81.15        11.20 o                         
   9   4  15          7.35          4.19        13.10 o                         
  10   4  15          3.71          8.82        10.69 o                         
  11   4  15         29.18         20.05        15.06 o                         
 -13   5  15         15.19         45.41        18.38 o                         
 -12   5  15         48.55         70.01        23.69 o                         
 -11   5  15         33.05         18.74        16.20 o                         
 -10   5  15         19.14          7.98        20.42 o                         
  -9   5  15          0.97          4.76        22.07 o                         
  -8   5  15        256.65        289.14        17.50 o                         
  -7   5  15         59.66         80.34        12.18 o                         
  -6   5  15         18.47         11.66         9.63 o                         
  -5   5  15        172.73        187.93        14.72 o                         
  -4   5  15       1115.91       1097.79        31.51 o                         
  -3   5  15         11.62         17.01         8.87 o                         
  -2   5  15         65.62         51.31        12.30 o                         
  -1   5  15        188.18        203.40        14.25 o                         
   0   5  15        370.90        363.15        18.33 o                         
   1   5  15         19.33         19.49         9.13 o                         
   2   5  15         35.29         32.95         9.36 o                         
   3   5  15         35.62         37.81        14.02 o                         
   4   5  15        165.69        178.65        15.46 o                         
   5   5  15         27.74         30.18        10.91 o                         
   6   5  15          0.06          0.75        10.21 o                         
   7   5  15        109.54        108.64        12.30 o                         
   8   5  15          5.95          6.49        10.50 o                         
   9   5  15          1.85        -10.82        10.82 o                         
  10   5  15          1.29         -8.88        11.88 o                         
 -11   6  15          0.64        -18.30        20.91 o                         
 -10   6  15         68.63        149.26        36.92 o                         
  -9   6  15         14.02         -7.31        18.44 o                         
  -8   6  15         14.91          9.98        12.07 o                         
  -7   6  15          2.12          0.04        11.07 o                         
  -6   6  15         24.08         22.98        13.82 o                         
  -5   6  15         91.16         98.40        13.99 o                         
  -4   6  15          0.44         -5.60         9.88 o                         
  -3   6  15         11.90          8.79        10.41 o                         
  -2   6  15          1.51         -9.32         9.32 o                         
  -1   6  15         50.22         57.74        11.91 o                         
   0   6  15          0.24          7.24         9.52 o                         
   1   6  15         77.24         60.86        13.63 o                         
   2   6  15          1.12         -1.05        18.88 o                         
   3   6  15         12.71         17.90        11.24 o                         
   4   6  15         48.62         41.10        12.43 o                         
   5   6  15          2.47         18.61        12.62 o                         
   6   6  15          3.85         14.26        16.10 o                         
   7   6  15          0.16          0.58        12.51 o                         
   8   6  15         56.93         61.94        18.02 o                         
  -8   7  15          8.04         -1.94        20.22 o                         
  -7   7  15         42.68         43.46        14.74 o                         
  -6   7  15         14.38          3.36        13.12 o                         
  -5   7  15         17.27         31.58        14.11 o                         
  -4   7  15         29.77         37.41        13.47 o                         
  -3   7  15         20.25         42.13        13.16 o                         
  -2   7  15          8.40         13.70        12.86 o                         
  -1   7  15          6.43          7.93        11.92 o                         
   0   7  15          3.83         -9.57        12.63 o                         
   1   7  15         33.57         40.93        14.02 o                         
   2   7  15         18.82          5.28        14.13 o                         
   3   7  15         15.04         14.05        13.20 o                         
   4   7  15         21.77          6.91        16.22 o                         
 -17   0  16          1.82         -3.03        27.69 o                         
 -16   0  16          0.55         -8.35        17.96 o                         
 -15   0  16          9.51         25.68        18.28 o                         
 -14   0  16         88.27         98.47        21.98 o                         
 -13   0  16        284.22        247.81        31.70 o                         
 -12   0  16        102.82         86.44        24.48 o                         
 -11   0  16        477.14        397.11        28.93 o                         
 -10   0  16       1650.91       1745.48        62.60 o                         
  -9   0  16       1493.49       1518.09        51.74 o                         
  -8   0  16        906.22        838.43        34.25 o                         
  -7   0  16        986.98       1061.89        28.65 o                         
  -6   0  16       3802.20       3842.26        87.95 o                         
  -5   0  16        392.58        395.29        15.31 o                         
  -4   0  16       1445.01       1521.72        39.39 o                         
  -3   0  16        222.31        193.72        27.93 o                         
  -2   0  16       2503.70       2628.35        70.41 o                         
  -1   0  16       1258.09       1247.37        39.25 o                         
   0   0  16         16.51         45.05        12.13 o                         
   1   0  16       8285.06       8236.32       306.32 o                         
   2   0  16       1144.91       1059.10        42.70 o                         
   3   0  16        169.62        158.39        10.33 o                         
   4   0  16         59.29         48.18         5.77 o                         
   5   0  16       3710.97       3384.15        62.49 o                         
   6   0  16        679.94        731.48        19.41 o                         
   7   0  16        136.14        131.18         9.49 o                         
   8   0  16          5.84         -2.73         7.09 o                         
   9   0  16       1306.73       1344.75        40.46 o                         
  10   0  16        239.96        288.37        26.74 o                         
  11   0  16          1.16         -4.58        15.81 o                         
  12   0  16          1.56          0.00        28.89 o                         
  13   0  16        154.89        138.04        41.73 o                         
 -17   1  16          8.80        -18.16        18.16 o                         
 -16   1  16         15.67        -13.17        13.17 o                         
 -15   1  16         10.55         22.51        13.27 o                         
 -14   1  16          4.85        -11.34        11.34 o                         
 -13   1  16          0.46         -5.05        10.25 o                         
 -12   1  16          7.31          4.63         9.32 o                         
 -11   1  16        176.84        171.98        14.91 o                         
 -10   1  16         28.65         33.57         9.24 o                         
  -9   1  16        228.21        203.55        14.21 o                         
  -8   1  16        516.30        515.92        18.79 o                         
  -7   1  16         22.65         33.05         5.27 o                         
  -6   1  16        169.71        174.01         8.60 o                         
  -5   1  16        231.15        231.01         9.51 o                         
  -4   1  16        232.91        245.44        13.46 o                         
  -3   1  16        487.31        486.43        12.14 o                         
  -2   1  16        243.34        239.19         8.64 o                         
  -1   1  16       1178.11       1181.77        21.23 o                         
   0   1  16        427.20        404.14        10.15 o                         
   1   1  16        562.12        555.65        15.20 o                         
   2   1  16          4.01          5.09         3.89 o                         
   3   1  16        225.04        216.97         8.05 o                         
   4   1  16         66.35         60.24         5.21 o                         
   5   1  16        197.70        189.33        10.21 o                         
   6   1  16         10.04         16.19         4.52 o                         
   7   1  16          0.45          2.01         4.55 o                         
   8   1  16          1.66         -3.00         5.56 o                         
   9   1  16          3.57          3.02         7.63 o                         
  10   1  16          0.67          1.92        10.80 o                         
  11   1  16          0.67          2.19        10.33 o                         
  12   1  16          0.12         20.78        19.15 o                         
  13   1  16          0.21        -22.47        28.09 o                         
 -16   2  16          1.75        -13.86        14.75 o                         
 -15   2  16          1.35         10.22        13.34 o                         
 -14   2  16        112.97        135.72        16.76 o                         
 -13   2  16        149.49        168.19        17.16 o                         
 -12   2  16        241.67        263.05        19.20 o                         
 -11   2  16         61.39         73.43        12.34 o                         
 -10   2  16        498.05        543.32        23.28 o                         
  -9   2  16        454.33        459.51        21.25 o                         
  -8   2  16         32.96         25.29         6.77 o                         
  -7   2  16        990.37        990.82        26.30 o                         
  -6   2  16       2208.92       2282.27        37.78 o                         
  -5   2  16        724.91        678.02        15.53 o                         
  -4   2  16        126.80        128.79         7.16 o                         
  -3   2  16        394.05        424.13        10.99 o                         
  -2   2  16       1371.24       1265.42        22.44 o                         
  -1   2  16        998.54        893.04        22.06 o                         
   0   2  16         16.90         23.18         4.68 o                         
   1   2  16       1154.79       1061.93        30.36 o                         
   2   2  16       2986.63       2649.28        53.37 o                         
   3   2  16        622.77        591.72        19.11 o                         
   4   2  16        413.21        341.60        13.47 o                         
   5   2  16        779.82        760.12        28.11 o                         
   6   2  16        601.54        577.55        30.68 o                         
   7   2  16        119.44        126.93        10.45 o                         
   8   2  16        416.19        443.83        17.75 o                         
   9   2  16        498.45        544.20        20.33 o                         
  10   2  16        101.12        121.45        13.78 o                         
  11   2  16         27.59         28.67        12.42 o                         
  12   2  16         45.94         53.68        40.53 o                         
  13   2  16         48.80         -8.83        28.09 o                         
 -15   3  16          8.94         22.72        14.17 o                         
 -14   3  16         13.98          8.21        13.15 o                         
 -13   3  16         80.06         86.54        14.82 o                         
 -12   3  16         25.19         14.99        12.19 o                         
 -11   3  16          2.48          0.58         9.86 o                         
 -10   3  16        119.13        141.49        14.71 o                         
  -9   3  16        202.23        204.27        15.98 o                         
  -8   3  16          0.27          2.50         5.76 o                         
  -7   3  16         64.48         57.95         7.42 o                         
  -6   3  16        650.06        595.99        15.46 o                         
  -5   3  16        469.68        492.96        13.53 o                         
  -4   3  16         30.97         26.02         6.16 o                         
  -3   3  16        237.99        241.33        15.64 o                         
  -2   3  16          0.73          4.61         5.74 o                         
  -1   3  16         20.52         14.77         6.36 o                         
   0   3  16         97.34         82.22         8.50 o                         
   1   3  16          4.00         -6.13         6.13 o                         
   2   3  16         55.03         34.76         8.50 o                         
   3   3  16         39.51         40.59         8.30 o                         
   4   3  16        222.09        228.76        13.87 o                         
   5   3  16         18.79         21.53         7.41 o                         
   6   3  16        191.53        199.27        12.85 o                         
   7   3  16          1.39          2.66         7.90 o                         
   8   3  16          0.49         -7.88         7.88 o                         
   9   3  16          0.67          0.37         9.32 o                         
  10   3  16          1.95          5.03         9.55 o                         
  11   3  16          7.20         13.68        11.00 o                         
  12   3  16          4.73         17.87        14.85 o                         
 -14   4  16         11.03        -10.80        13.06 o                         
 -13   4  16        108.24        117.98        17.94 o                         
 -12   4  16          6.16         11.93        13.67 o                         
 -11   4  16         58.12         64.63        13.27 o                         
 -10   4  16        138.11        180.10        17.11 o                         
  -9   4  16        244.84        295.23        19.32 o                         
  -8   4  16        211.19        215.04        15.24 o                         
  -7   4  16        679.47        733.14        23.88 o                         
  -6   4  16        448.34        512.52        22.13 o                         
  -5   4  16        707.94        759.46        23.63 o                         
  -4   4  16         71.14         61.59        10.43 o                         
  -3   4  16        227.64        240.16        14.44 o                         
  -2   4  16        506.10        487.69        22.69 o                         
  -1   4  16        684.71        646.62        21.03 o                         
   0   4  16          7.93          9.81         7.43 o                         
   1   4  16          7.58         15.33         7.46 o                         
   2   4  16        570.89        569.48        26.41 o                         
   3   4  16        462.18        437.10        20.96 o                         
   4   4  16         85.07         88.62        11.30 o                         
   5   4  16        262.57        233.36        15.80 o                         
   6   4  16        214.72        235.01        14.14 o                         
   7   4  16          1.29         -5.53         8.70 o                         
   8   4  16         62.93         78.43        11.33 o                         
   9   4  16         87.39         73.69        12.99 o                         
  10   4  16        103.38        117.96        14.08 o                         
  11   4  16          2.74         17.86        12.97 o                         
 -13   5  16         54.53         84.65        20.44 o                         
 -12   5  16          1.18          7.35        16.87 o                         
 -11   5  16          1.75         -7.59        21.67 o                         
 -10   5  16         40.26         27.96        33.71 o                         
  -9   5  16         75.56        109.41        22.85 o                         
  -8   5  16          1.78          2.70        10.08 o                         
  -7   5  16         26.77         11.08         9.86 o                         
  -6   5  16         82.73         97.03        15.75 o                         
  -5   5  16         94.47        112.57        12.75 o                         
  -4   5  16        144.13        151.26        13.80 o                         
  -3   5  16         11.50          6.79         8.40 o                         
  -2   5  16        133.03        151.08        18.30 o                         
  -1   5  16         86.46         79.01        11.11 o                         
   0   5  16         16.65         21.12         9.46 o                         
   1   5  16          6.68          4.40         8.85 o                         
   2   5  16         10.53          4.50        10.22 o                         
   3   5  16         42.59         33.64        10.48 o                         
   4   5  16          1.47          9.35         9.63 o                         
   5   5  16          2.99         -9.22        10.66 o                         
   6   5  16          5.32         -5.32        11.00 o                         
   7   5  16         70.51         86.15        14.88 o                         
   8   5  16         35.88         31.13        12.38 o                         
   9   5  16         31.41         32.89        12.24 o                         
 -11   6  16          0.58        -16.85        28.89 o                         
 -10   6  16         66.47        101.27        26.17 o                         
  -9   6  16         32.18          4.08        19.52 o                         
  -8   6  16         11.96         42.76        16.18 o                         
  -7   6  16         40.58         43.52        13.09 o                         
  -6   6  16        227.01        249.52        26.76 o                         
  -5   6  16         72.43         78.17        13.66 o                         
  -4   6  16          5.37         -8.29        10.88 o                         
  -3   6  16         14.05          1.14        10.69 o                         
  -2   6  16         53.40         57.44        17.03 o                         
  -1   6  16         37.06         58.20        11.85 o                         
   0   6  16          3.45         11.68        10.88 o                         
   1   6  16          4.16          7.38        11.12 o                         
   2   6  16         45.63         38.89        11.49 o                         
   3   6  16         34.49         32.91        11.52 o                         
   4   6  16          2.60         -5.25        11.46 o                         
   5   6  16         30.54         36.60        13.22 o                         
   6   6  16         95.45         92.40        15.02 o                         
   7   6  16          0.46        -12.47        12.47 o                         
  -7   7  16          7.75         -3.50        13.66 o                         
  -6   7  16         20.51          1.46        13.30 o                         
  -5   7  16          0.95         30.01        13.26 o                         
  -4   7  16          1.43          7.19        12.65 o                         
  -3   7  16         10.92          2.13        12.08 o                         
  -2   7  16          0.06          9.71        12.64 o                         
  -1   7  16          1.98         -3.91        12.09 o                         
   0   7  16         18.08         13.90        17.84 o                         
   1   7  16         36.52         44.30        13.59 o                         
   2   7  16         13.77          6.27        12.44 o                         
   3   7  16          9.22         14.11        12.95 o                         
   4   7  16          0.92         -1.93        16.31 o                         
 -16   1  17          7.87         16.06        15.00 o                         
 -15   1  17         88.76         71.90        15.28 o                         
 -14   1  17         59.61         58.81        14.10 o                         
 -13   1  17         66.52         47.56        12.16 o                         
 -12   1  17        264.14        284.55        19.11 o                         
 -11   1  17        682.57        655.47        25.10 o                         
 -10   1  17         16.45          8.65         7.88 o                         
  -9   1  17        593.18        626.25        21.47 o                         
  -8   1  17       1268.21       1267.74        31.70 o                         
  -7   1  17       1597.54       1608.04        28.81 o                         
  -6   1  17          5.79         11.26         6.16 o                         
  -5   1  17        443.10        445.81        12.37 o                         
  -4   1  17       1442.00       1355.84        24.63 o                         
  -3   1  17       1519.72       1445.15        25.52 o                         
  -2   1  17         41.49         39.89         4.89 o                         
  -1   1  17       2567.56       2359.43        37.50 o                         
   0   1  17       5100.96       5012.92        72.92 o                         
   1   1  17        900.81        855.83        18.36 o                         
   2   1  17        764.81        686.28        14.58 o                         
   3   1  17       2146.00       1978.08        68.04 o                         
   4   1  17       2113.51       2036.71        37.99 o                         
   5   1  17         18.45         11.38         4.14 o                         
   6   1  17        194.17        189.24        11.55 o                         
   7   1  17        361.16        389.59        16.76 o                         
   8   1  17        695.14        702.97        18.44 o                         
   9   1  17         13.65         10.61         7.84 o                         
  10   1  17         72.22         72.86        12.78 o                         
  11   1  17        198.86        191.46        14.31 o                         
  12   1  17        138.31        171.75        43.34 o                         
 -16   2  17         12.34          6.30        16.47 o                         
 -15   2  17          4.67         -1.24        13.21 o                         
 -14   2  17          1.32          5.31        13.44 o                         
 -13   2  17         14.54          8.83        11.50 o                         
 -12   2  17         99.59         96.71        13.52 o                         
 -11   2  17          0.83         -8.83         8.83 o                         
 -10   2  17          1.26          4.98         8.97 o                         
  -9   2  17        219.98        179.73        14.64 o                         
  -8   2  17         17.87         13.20         6.75 o                         
  -7   2  17          9.42          6.54         5.35 o                         
  -6   2  17         47.73         42.98         7.35 o                         
  -5   2  17        223.29        233.42        10.81 o                         
  -4   2  17          4.60         10.05         4.50 o                         
  -3   2  17         95.55         93.72         6.40 o                         
  -2   2  17         11.05         17.72         5.22 o                         
  -1   2  17        188.00        200.38         9.97 o                         
   0   2  17          2.55         -0.18         4.50 o                         
   1   2  17        117.07        105.35         9.60 o                         
   2   2  17        149.21        150.97        10.78 o                         
   3   2  17          4.86         15.12         7.38 o                         
   4   2  17        159.06        125.38        10.76 o                         
   5   2  17        225.58        201.63        19.16 o                         
   6   2  17         30.16         11.91         7.05 o                         
   7   2  17         17.48         29.57         8.14 o                         
   8   2  17        225.07        211.39        13.38 o                         
   9   2  17         19.26         16.35         8.69 o                         
  10   2  17         46.84         39.94        14.47 o                         
  11   2  17          1.98         21.06        10.45 o                         
  12   2  17          7.71          0.00        12.64 o                         
 -15   3  17         61.03         66.46        16.36 o                         
 -14   3  17         36.20         23.82        14.03 o                         
 -13   3  17         20.90         32.95        15.87 o                         
 -12   3  17        175.98        161.77        18.77 o                         
 -11   3  17        222.20        249.82        18.05 o                         
 -10   3  17          6.78          5.58        10.02 o                         
  -9   3  17        262.54        290.62        21.08 o                         
  -8   3  17        613.61        622.61        23.85 o                         
  -7   3  17        210.58        206.26        10.57 o                         
  -6   3  17          1.47          8.44         5.39 o                         
  -5   3  17        157.54        164.87        10.46 o                         
  -4   3  17        392.99        397.90        16.58 o                         
  -3   3  17        560.93        611.92        32.19 o                         
  -2   3  17          9.62          0.40         6.25 o                         
  -1   3  17        241.54        232.19        12.95 o                         
   0   3  17       1185.43       1138.09        28.16 o                         
   1   3  17        880.65        914.67        24.97 o                         
   2   3  17        198.63        172.40        12.43 o                         
   3   3  17       1997.07       1930.43        43.05 o                         
   4   3  17        148.71        171.23        18.07 o                         
   5   3  17         66.38         74.10        12.28 o                         
   6   3  17         34.53         30.90         8.12 o                         
   7   3  17        331.67        374.48        32.22 o                         
   8   3  17         43.87         37.58         9.67 o                         
   9   3  17          0.42          0.74         8.95 o                         
  10   3  17         16.01         13.44        10.74 o                         
  11   3  17         55.45         60.42        12.80 o                         
 -14   4  17        131.65        100.17        18.06 o                         
 -13   4  17          6.33         13.20        14.03 o                         
 -12   4  17         47.43         40.08        13.26 o                         
 -11   4  17         58.19         70.52        14.76 o                         
 -10   4  17          1.26        -10.73        10.73 o                         
  -9   4  17          8.95         12.12        12.46 o                         
  -8   4  17        230.17        260.40        17.23 o                         
  -7   4  17         53.99         49.99        10.19 o                         
  -6   4  17          0.20          0.04         8.01 o                         
  -5   4  17         64.36         55.32         9.94 o                         
  -4   4  17         25.08         27.90         8.80 o                         
  -3   4  17         46.38         30.22         8.56 o                         
  -2   4  17        106.09         85.56        10.91 o                         
  -1   4  17         82.96         82.53        10.21 o                         
   0   4  17         71.65         66.76         9.86 o                         
   1   4  17        126.06        122.46        14.15 o                         
   2   4  17        122.23        134.64        12.16 o                         
   3   4  17         12.80         -7.75         8.17 o                         
   4   4  17         32.81         49.00        11.35 o                         
   5   4  17         21.85         21.49        10.18 o                         
   6   4  17          2.18         -9.84         9.84 o                         
   7   4  17         67.17         54.27        10.87 o                         
   8   4  17          1.41         -1.45         9.69 o                         
   9   4  17         36.95         47.75        12.07 o                         
  10   4  17          0.51         -7.12        11.53 o                         
 -13   5  17          0.33         30.72        24.94 o                         
 -12   5  17         93.02        109.47        21.10 o                         
 -11   5  17        119.52        124.77        27.69 o                         
 -10   5  17         47.17         59.23        35.71 o                         
  -9   5  17         81.18         82.96        22.98 o                         
  -8   5  17        253.90        291.64        36.39 o                         
  -7   5  17         93.02        103.52        13.39 o                         
  -6   5  17         50.44         39.88        11.01 o                         
  -5   5  17        151.90        173.45        14.89 o                         
  -4   5  17        155.49        174.76        14.53 o                         
  -3   5  17         26.17         40.00        10.31 o                         
  -2   5  17         46.75         32.52        10.10 o                         
  -1   5  17        529.99        551.10        23.05 o                         
   0   5  17        271.72        274.04        16.98 o                         
   1   5  17         44.50         36.30        10.54 o                         
   2   5  17         15.34          5.22         9.41 o                         
   3   5  17        180.59        194.60        21.55 o                         
   4   5  17        264.82        287.45        18.59 o                         
   5   5  17         21.61         21.66        11.07 o                         
   6   5  17         51.46         39.34        13.00 o                         
   7   5  17         30.01         38.48        13.04 o                         
   8   5  17          6.13         20.26        13.10 o                         
   9   5  17         22.17          6.65        12.63 o                         
 -10   6  17         24.66          5.24        22.62 o                         
  -9   6  17         40.49         34.40        20.41 o                         
  -8   6  17         15.15         22.17        16.25 o                         
  -7   6  17         25.01         25.05        12.28 o                         
  -6   6  17          0.94         -3.53        11.63 o                         
  -5   6  17         17.72         34.49        11.55 o                         
  -4   6  17          1.46         -5.70        11.24 o                         
  -3   6  17          5.40         26.77        11.32 o                         
  -2   6  17          5.75          3.67        10.88 o                         
  -1   6  17          4.93         15.20        10.88 o                         
   0   6  17          7.12         12.25        10.45 o                         
   1   6  17         32.50         43.16        11.56 o                         
   2   6  17         29.53         22.82        11.84 o                         
   3   6  17          4.35         -5.95        10.45 o                         
   4   6  17          0.11        -11.35        11.35 o                         
   5   6  17          0.31          1.22        12.18 o                         
   6   6  17         13.42          1.16        12.54 o                         
   7   6  17         12.52          8.49        16.16 o                         
  -7   7  17         14.13         17.11        16.04 o                         
  -6   7  17          0.81         -3.10        12.94 o                         
  -5   7  17          9.55         32.49        14.11 o                         
  -4   7  17         30.37         57.56        14.63 o                         
  -3   7  17          5.35         12.71        13.51 o                         
  -2   7  17          1.85         -3.61        11.69 o                         
  -1   7  17          6.13          3.87        12.92 o                         
   0   7  17         27.86         40.61        13.55 o                         
   1   7  17          3.25          3.39        12.96 o                         
   2   7  17          2.56        -12.21        12.21 o                         
   3   7  17         38.92         66.03        15.44 o                         
 -16   0  18         60.66         47.37        27.29 o                         
 -15   0  18         30.59         19.94        18.84 o                         
 -14   0  18        154.21         93.94        20.66 o                         
 -13   0  18        150.75        149.74        21.94 o                         
 -12   0  18         82.78         52.35        17.48 o                         
 -11   0  18         72.15         67.12        24.88 o                         
 -10   0  18       1864.16       1993.66        65.08 o                         
  -9   0  18         11.53          8.60        11.56 o                         
  -8   0  18        274.18        214.31        18.90 o                         
  -7   0  18       1753.81       1838.45        69.22 o                         
  -6   0  18       3261.44       3155.82        69.08 o                         
  -5   0  18        523.81        503.57        18.20 o                         
  -4   0  18          0.28         -1.23         5.25 o                         
  -3   0  18       4941.18       4692.92        97.15 o                         
  -2   0  18       7665.45       8094.73       236.43 o                         
  -1   0  18       2007.61       1998.94        45.87 o                         
   0   0  18        381.85        385.30        15.06 o                         
   1   0  18       3521.80       3537.61        97.45 o                         
   2   0  18        665.13        604.20        24.98 o                         
   3   0  18        136.32        148.51        10.47 o                         
   4   0  18       1063.17       1012.40        28.02 o                         
   5   0  18        713.68        685.24        18.70 o                         
   6   0  18         62.55         71.79         7.88 o                         
   7   0  18        102.58         94.87        12.90 o                         
   8   0  18        341.47        346.62        17.59 o                         
   9   0  18        578.85        608.06        23.95 o                         
  10   0  18        181.61        180.80        15.31 o                         
  11   0  18          0.24         -9.94         9.94 o                         
  12   0  18        266.78        311.40        32.10 o                         
 -16   1  18          0.06         -4.21        15.05 o                         
 -15   1  18         30.19         35.62        16.48 o                         
 -14   1  18         15.73         -2.85        11.09 o                         
 -13   1  18         17.40          3.29        10.67 o                         
 -12   1  18         16.02          6.37        10.32 o                         
 -11   1  18          5.39         -0.31         9.50 o                         
 -10   1  18          4.06         -7.75         7.77 o                         
  -9   1  18         16.56         17.83         8.27 o                         
  -8   1  18         24.82         38.13         8.50 o                         
  -7   1  18          6.34         10.60         4.95 o                         
  -6   1  18        118.32        129.71         8.06 o                         
  -5   1  18         91.43         85.78         7.08 o                         
  -4   1  18         57.52         72.36         6.36 o                         
  -3   1  18         33.91         19.58         4.51 o                         
  -2   1  18        122.09        115.85        10.35 o                         
  -1   1  18        401.49        430.32        11.45 o                         
   0   1  18        142.89        160.96         7.35 o                         
   1   1  18        208.39        231.94         9.08 o                         
   2   1  18         13.65         21.04         5.40 o                         
   3   1  18          1.04         -4.67         4.67 o                         
   4   1  18         53.68         68.33        10.28 o                         
   5   1  18          1.69         -4.17         4.58 o                         
   6   1  18         14.04         15.32         5.99 o                         
   7   1  18         78.85         59.78         9.29 o                         
   8   1  18          7.93          9.50         7.32 o                         
   9   1  18         58.02         42.53         9.20 o                         
  10   1  18          3.06         10.39         8.85 o                         
  11   1  18          0.88         11.54         9.96 o                         
  12   1  18          2.01         -7.04        13.83 o                         
 -16   2  18         16.53         12.08        15.11 o                         
 -15   2  18          6.11          9.42        15.64 o                         
 -14   2  18        158.80        150.60        17.20 o                         
 -13   2  18        229.65        230.77        23.97 o                         
 -12   2  18         79.40         88.08        13.63 o                         
 -11   2  18        163.05        202.70        16.27 o                         
 -10   2  18        370.99        355.69        22.81 o                         
  -9   2  18        409.04        413.81        20.33 o                         
  -8   2  18        327.46        333.29        20.44 o                         
  -7   2  18        940.68        940.70        35.65 o                         
  -6   2  18        738.52        713.37        18.43 o                         
  -5   2  18        517.59        488.61        22.90 o                         
  -4   2  18         55.48         64.81         6.38 o                         
  -3   2  18       1839.01       1748.85        33.84 o                         
  -2   2  18       1258.94       1162.07        32.49 o                         
  -1   2  18        373.99        340.68        12.54 o                         
   0   2  18          3.70          4.13         5.01 o                         
   1   2  18       2543.87       2233.96        63.93 o                         
   2   2  18       1993.61       1792.90        83.64 o                         
   3   2  18         19.83          8.25         7.04 o                         
   4   2  18         28.47         13.59         7.99 o                         
   5   2  18        226.48        231.26        18.50 o                         
   6   2  18        428.46        447.51        26.45 o                         
   7   2  18          4.64         14.74         7.94 o                         
   8   2  18        227.21        219.59        18.21 o                         
   9   2  18        410.99        459.58        19.52 o                         
  10   2  18        130.27        157.78        20.90 o                         
  11   2  18          2.88          6.00         9.89 o                         
  12   2  18         44.28         51.14        16.78 o                         
 -15   3  18         17.61         31.92        15.59 o                         
 -14   3  18         24.44         11.38        13.51 o                         
 -13   3  18         45.91         52.93        14.26 o                         
 -12   3  18         11.52         22.86        12.07 o                         
 -11   3  18          6.64          2.57        11.93 o                         
 -10   3  18         74.01         49.90        12.64 o                         
  -9   3  18         87.23         75.47        11.92 o                         
  -8   3  18          2.41         -1.20         7.26 o                         
  -7   3  18         10.79         14.27         6.02 o                         
  -6   3  18         10.43         15.96         6.81 o                         
  -5   3  18        195.35        195.65        11.63 o                         
  -4   3  18         39.90         50.82         8.55 o                         
  -3   3  18        108.59        111.55        10.04 o                         
  -2   3  18        387.92        364.90        30.96 o                         
  -1   3  18         21.70         14.51         7.07 o                         
   0   3  18         54.87         54.76         8.36 o                         
   1   3  18         28.68         21.11         7.76 o                         
   2   3  18         45.73         46.32         9.04 o                         
   3   3  18         18.68         27.82        10.43 o                         
   4   3  18         38.28         15.97         8.97 o                         
   5   3  18          7.88         19.60         9.73 o                         
   6   3  18         43.83         36.03         8.75 o                         
   7   3  18          2.30          9.27         9.07 o                         
   8   3  18        112.14        112.28        12.50 o                         
   9   3  18         16.44         -3.20        12.12 o                         
  10   3  18          2.09          1.89        10.31 o                         
  11   3  18          1.22         20.71        13.79 o                         
 -14   4  18         57.72         55.06        24.44 o                         
 -13   4  18         99.96        113.17        17.55 o                         
 -12   4  18         12.30          4.85        17.02 o                         
 -11   4  18         68.99         70.86        15.36 o                         
 -10   4  18        376.63        449.95        28.23 o                         
  -9   4  18        195.05        232.05        56.18 o                         
  -8   4  18         35.99         41.29        12.71 o                         
  -7   4  18         54.25         44.35        10.03 o                         
  -6   4  18        174.75        164.63        13.28 o                         
  -5   4  18         43.64         46.19        10.09 o                         
  -4   4  18        106.71        110.09        11.58 o                         
  -3   4  18         57.76         87.09        11.00 o                         
  -2   4  18        556.66        600.06        21.32 o                         
  -1   4  18        173.75        189.21        13.61 o                         
   0   4  18        138.66        139.96        14.02 o                         
   1   4  18        299.80        272.67        19.63 o                         
   2   4  18        374.55        359.21        17.77 o                         
   3   4  18         49.88         30.68        10.10 o                         
   4   4  18         20.10         19.87         9.79 o                         
   5   4  18        172.67        183.13        30.28 o                         
   6   4  18        190.71        209.79        16.90 o                         
   7   4  18         13.50         -1.61        15.64 o                         
   8   4  18         17.65         22.78        10.90 o                         
   9   4  18         83.50        108.03        17.22 o                         
  10   4  18         38.55         64.99        13.06 o                         
 -12   5  18         31.86          2.31        21.71 o                         
 -11   5  18          0.61          4.19        20.71 o                         
 -10   5  18         65.61         41.38        20.83 o                         
  -9   5  18         75.01         97.26        31.30 o                         
  -8   5  18         19.98         12.00        14.20 o                         
  -7   5  18         70.26         57.15        11.81 o                         
  -6   5  18         96.44         87.37        12.59 o                         
  -5   5  18          3.05         -5.22         9.54 o                         
  -4   5  18          8.98         -2.07         9.59 o                         
  -3   5  18         18.42          8.91         9.63 o                         
  -2   5  18          9.55         -0.88         9.22 o                         
  -1   5  18         30.42         35.64        16.10 o                         
   0   5  18         19.97         32.19        10.28 o                         
   1   5  18         11.41         -3.82         9.07 o                         
   2   5  18         11.43         26.86         9.97 o                         
   3   5  18         68.77         58.22        12.29 o                         
   4   5  18          9.58          9.15        10.93 o                         
   5   5  18          0.11         -3.12        11.01 o                         
   6   5  18         68.52         56.50        13.53 o                         
   7   5  18          3.44         13.18        12.15 o                         
   8   5  18         29.08         38.41        15.24 o                         
 -10   6  18         39.07         69.83        52.97 o                         
  -9   6  18          3.80        -14.62        21.28 o                         
  -8   6  18          6.01         -4.22        14.91 o                         
  -7   6  18         59.90         48.49        13.50 o                         
  -6   6  18         78.54         80.11        14.74 o                         
  -5   6  18         31.78         44.69        13.27 o                         
  -4   6  18          4.66         -5.80        11.34 o                         
  -3   6  18         51.97         52.51        12.98 o                         
  -2   6  18        108.29        127.15        14.31 o                         
  -1   6  18         17.96         43.56        12.57 o                         
   0   6  18         23.83         28.02        12.39 o                         
   1   6  18         47.14         44.49        12.54 o                         
   2   6  18         52.51         55.28        13.43 o                         
   3   6  18         47.78         52.23        13.20 o                         
   4   6  18          7.84         16.69        13.72 o                         
   5   6  18         29.34         35.69        14.23 o                         
   6   6  18          3.89          8.71        13.70 o                         
  -6   7  18          0.32          1.73        13.51 o                         
  -5   7  18          0.05         20.25        14.13 o                         
  -4   7  18          1.51        -13.55        13.55 o                         
  -3   7  18          6.44          6.13        13.45 o                         
  -2   7  18          2.57         -5.52        13.49 o                         
  -1   7  18          3.29         10.51        12.99 o                         
   0   7  18          9.14         12.38        13.44 o                         
   1   7  18          0.48          1.22        12.77 o                         
   2   7  18          8.66         15.67        13.07 o                         
 -16   1  19         17.26         29.35        15.32 o                         
 -15   1  19         71.91         41.89        14.37 o                         
 -14   1  19         31.65         41.82        13.16 o                         
 -13   1  19         69.45         66.14        13.79 o                         
 -12   1  19        381.84        425.93        29.02 o                         
 -11   1  19        202.21        144.61        14.24 o                         
 -10   1  19        556.00        580.83        35.45 o                         
  -9   1  19        777.46        749.21        24.11 o                         
  -8   1  19        535.74        529.86        20.37 o                         
  -7   1  19        454.91        423.18        13.26 o                         
  -6   1  19          0.96          1.25         4.67 o                         
  -5   1  19        965.56        955.10        20.30 o                         
  -4   1  19       4462.49       4468.82        67.08 o                         
  -3   1  19        504.70        507.85        16.63 o                         
  -2   1  19        606.14        602.21        14.84 o                         
  -1   1  19       1493.26       1345.52        33.68 o                         
   0   1  19       3367.44       3255.89        50.52 o                         
   1   1  19         56.52         62.50         6.61 o                         
   2   1  19       1066.73        966.08        21.76 o                         
   3   1  19       1041.30        950.87        30.01 o                         
   4   1  19        500.77        507.12        20.87 o                         
   5   1  19        130.39        109.90        13.65 o                         
   6   1  19        311.14        310.41        11.80 o                         
   7   1  19        529.25        535.21        19.42 o                         
   8   1  19        265.31        300.61        14.62 o                         
   9   1  19          4.20          0.87        11.39 o                         
  10   1  19        145.12        159.55        13.97 o                         
  11   1  19        158.12        161.67        14.73 o                         
  12   1  19          6.10          3.52        15.65 o                         
 -16   2  19          6.05          6.48        15.01 o                         
 -15   2  19         15.45          7.37        16.10 o                         
 -14   2  19          1.76          8.09        12.77 o                         
 -13   2  19          4.38         -7.82        13.15 o                         
 -12   2  19          0.84        -10.31        10.31 o                         
 -11   2  19         42.56         54.67        12.39 o                         
 -10   2  19         40.30         54.33        11.01 o                         
  -9   2  19        239.84        231.26        15.93 o                         
  -8   2  19        174.88        151.56        11.35 o                         
  -7   2  19        404.97        394.70        16.13 o                         
  -6   2  19         30.28         23.02         6.58 o                         
  -5   2  19          1.99         -4.33         5.31 o                         
  -4   2  19          5.74          0.02         5.99 o                         
  -3   2  19         76.46         73.30         7.90 o                         
  -2   2  19         81.31         79.69         7.48 o                         
  -1   2  19        239.50        216.33        11.14 o                         
   0   2  19         36.17         20.59         7.25 o                         
   1   2  19         78.30         60.99        13.55 o                         
   2   2  19          1.81         -0.87         6.44 o                         
   3   2  19          3.77          2.10         7.33 o                         
   4   2  19         12.38          4.88         7.13 o                         
   5   2  19         54.37         47.03         9.20 o                         
   6   2  19          3.54          8.65         6.99 o                         
   7   2  19        223.53        222.00        16.00 o                         
   8   2  19        146.85        144.15        13.45 o                         
   9   2  19          0.85         -3.61         9.03 o                         
  10   2  19         15.72         24.08        10.44 o                         
  11   2  19         33.00         21.11        10.74 o                         
 -15   3  19        125.34        134.40        19.10 o                         
 -14   3  19         43.30         46.15        15.83 o                         
 -13   3  19         29.85         30.68        19.11 o                         
 -12   3  19        209.80        192.11        18.21 o                         
 -11   3  19        252.58        237.49        27.80 o                         
 -10   3  19         15.52         14.60        11.25 o                         
  -9   3  19        438.55        501.13        28.96 o                         
  -8   3  19        514.62        547.61        19.85 o                         
  -7   3  19        412.07        428.45        18.70 o                         
  -6   3  19        199.87        209.45        13.64 o                         
  -5   3  19         13.30         28.11         8.50 o                         
  -4   3  19        577.21        553.29        19.58 o                         
  -3   3  19        457.83        356.38        16.78 o                         
  -2   3  19          3.16          2.07         7.26 o                         
  -1   3  19        585.50        521.86        20.62 o                         
   0   3  19       1488.30       1322.59        32.74 o                         
   1   3  19        232.16        231.93        14.13 o                         
   2   3  19        250.12        231.37        14.39 o                         
   3   3  19        512.87        495.90        27.92 o                         
   4   3  19        451.17        430.65        20.74 o                         
   5   3  19        162.53        151.00        14.01 o                         
   6   3  19        277.16        236.72        23.40 o                         
   7   3  19        508.39        488.80        31.07 o                         
   8   3  19        223.49        229.33        15.29 o                         
   9   3  19          1.53         -3.71        10.23 o                         
  10   3  19         22.61         31.45        11.26 o                         
  11   3  19         45.03         49.00        12.37 o                         
 -14   4  19         11.59          5.74        15.77 o                         
 -13   4  19         72.65         53.16        18.60 o                         
 -12   4  19         28.42         34.02        13.78 o                         
 -11   4  19        147.81        179.35        37.54 o                         
 -10   4  19          8.50          7.69        22.47 o                         
  -9   4  19        123.26        103.63        21.28 o                         
  -8   4  19        273.84        218.97        19.71 o                         
  -7   4  19          1.94         -1.52         8.80 o                         
  -6   4  19        101.96         95.84        11.79 o                         
  -5   4  19        134.38        123.48        12.12 o                         
  -4   4  19         56.67         52.07        10.34 o                         
  -3   4  19        125.97        114.41        12.20 o                         
  -2   4  19        238.96        203.63        14.37 o                         
  -1   4  19         25.57         14.55         9.01 o                         
   0   4  19          9.20          9.08         9.27 o                         
   1   4  19          4.47          8.13         8.43 o                         
   2   4  19         51.79         34.03         9.99 o                         
   3   4  19         23.39         18.23        10.02 o                         
   4   4  19         33.71         57.25        12.08 o                         
   5   4  19          2.21          4.34        11.47 o                         
   6   4  19         40.35         43.47        12.74 o                         
   7   4  19         11.04          2.96        11.53 o                         
   8   4  19         10.00         -5.58        13.04 o                         
   9   4  19          9.52          9.67        11.47 o                         
  10   4  19          0.30         -3.21        26.48 o                         
 -12   5  19        152.38        184.53        30.63 o                         
 -11   5  19         24.12          4.39        21.48 o                         
 -10   5  19          2.67          5.86        22.11 o                         
  -9   5  19         14.94          8.82        17.71 o                         
  -8   5  19        135.97        177.01        20.63 o                         
  -7   5  19         92.31        105.85        13.70 o                         
  -6   5  19          3.12          5.29        10.16 o                         
  -5   5  19        105.62        109.05        13.59 o                         
  -4   5  19         14.32         12.10        10.08 o                         
  -3   5  19        145.69        154.39        14.74 o                         
  -2   5  19          6.51         13.09         9.43 o                         
  -1   5  19        423.38        393.90        20.18 o                         
   0   5  19         52.63         73.52        11.94 o                         
   1   5  19          4.55         14.92        10.81 o                         
   2   5  19         52.44         61.57        11.90 o                         
   3   5  19        261.86        261.03        18.12 o                         
   4   5  19         74.11         78.28        13.41 o                         
   5   5  19          0.24          7.52        12.33 o                         
   6   5  19         24.22         28.09        13.42 o                         
   7   5  19         55.72         42.85        14.67 o                         
   8   5  19         31.95         46.27        15.77 o                         
 -10   6  19          3.79         28.89        32.91 o                         
  -9   6  19        153.90        165.42        27.79 o                         
  -8   6  19         10.01         14.42        16.71 o                         
  -7   6  19         12.02         -1.26        11.99 o                         
  -6   6  19          0.15        -11.55        11.55 o                         
  -5   6  19         45.60         51.77        13.61 o                         
  -4   6  19         29.86         30.14        13.15 o                         
  -3   6  19          4.39         -4.33        12.28 o                         
  -2   6  19          0.28         18.67        11.12 o                         
  -1   6  19          1.85          5.40        10.65 o                         
   0   6  19          0.18        -10.72        10.72 o                         
   1   6  19          6.74          2.85        11.40 o                         
   2   6  19         41.01         46.47        14.71 o                         
   3   6  19          0.83         -8.07        12.02 o                         
   4   6  19          0.13          5.11        12.31 o                         
   5   6  19          3.79         14.92        13.77 o                         
  -5   7  19          5.71         -4.57        15.69 o                         
  -4   7  19          3.75         12.61        13.96 o                         
  -3   7  19          0.79        -12.64        12.64 o                         
  -2   7  19          1.41         11.27        13.67 o                         
  -1   7  19         15.69         26.46        13.54 o                         
   0   7  19          6.82          0.99        13.63 o                         
   1   7  19          0.91          7.41        21.52 o                         
 -16   0  20          3.45         19.74        21.00 o                         
 -15   0  20          7.50          2.65        17.48 o                         
 -14   0  20        294.06        260.28        35.31 o                         
 -13   0  20        323.26        377.07        30.83 o                         
 -12   0  20          8.95        -13.03        14.62 o                         
 -11   0  20        690.29        680.63        36.25 o                         
 -10   0  20        211.92        263.78        23.99 o                         
  -9   0  20         20.24         14.83        11.88 o                         
  -8   0  20        984.66        989.18        38.48 o                         
  -7   0  20        500.63        509.89        20.92 o                         
  -6   0  20       3312.49       3348.65        73.56 o                         
  -5   0  20       1495.13       1500.72        66.79 o                         
  -4   0  20       1050.47       1061.86        50.29 o                         
  -3   0  20       2263.97       2347.38        53.87 o                         
  -2   0  20       2400.86       2499.61       121.59 o                         
  -1   0  20       1259.20       1238.86        32.26 o                         
   0   0  20       2031.04       1941.40        84.00 o                         
   1   0  20       4108.28       4082.17       144.31 o                         
   2   0  20        645.81        639.93        20.60 o                         
   3   0  20          4.18         -0.17         6.20 o                         
   4   0  20        807.08        811.09        40.35 o                         
   5   0  20        182.75        194.86        28.09 o                         
   6   0  20        403.35        384.71        22.70 o                         
   7   0  20         34.61         14.99         8.53 o                         
   8   0  20        367.92        358.32        18.81 o                         
   9   0  20        225.77        260.36        16.97 o                         
  10   0  20         46.63         67.26        12.33 o                         
  11   0  20         27.68         19.80        17.14 o                         
 -16   1  20          0.74         -7.18        13.54 o                         
 -15   1  20         52.74         34.47        14.77 o                         
 -14   1  20          0.20        -10.78        15.29 o                         
 -13   1  20          0.25          2.44        11.07 o                         
 -12   1  20         24.63         18.85        10.68 o                         
 -11   1  20         11.13          8.19         9.80 o                         
 -10   1  20        189.30        215.63        15.90 o                         
  -9   1  20        338.54        360.04        28.24 o                         
  -8   1  20        171.92        165.23        11.63 o                         
  -7   1  20        311.11        291.28        12.44 o                         
  -6   1  20         19.10         31.02         5.96 o                         
  -5   1  20        127.73        140.05         8.58 o                         
  -4   1  20        197.62        211.69         9.94 o                         
  -3   1  20         59.13         66.09         6.30 o                         
  -2   1  20          3.39          9.65         4.46 o                         
  -1   1  20          8.63          4.07         4.40 o                         
   0   1  20          0.08         12.81         5.27 o                         
   1   1  20         42.59         44.14         6.14 o                         
   2   1  20        235.00        213.73        11.37 o                         
   3   1  20          3.35         -0.59         6.20 o                         
   4   1  20         39.43         37.59         6.82 o                         
   5   1  20         11.35          9.22         6.13 o                         
   6   1  20         15.74         11.27         8.62 o                         
   7   1  20          3.78         14.11         7.32 o                         
   8   1  20          5.00          5.71         7.65 o                         
   9   1  20          0.70          5.25         9.13 o                         
  10   1  20          0.87          3.84         9.91 o                         
  11   1  20          0.73          7.38        10.45 o                         
 -15   2  20          0.52         -1.15        13.98 o                         
 -14   2  20        200.63        162.48        17.98 o                         
 -13   2  20         59.72         81.52        16.12 o                         
 -12   2  20         10.69          0.87        12.63 o                         
 -11   2  20        274.82        283.47        19.14 o                         
 -10   2  20        672.69        752.88        31.14 o                         
  -9   2  20        358.66        378.34        27.93 o                         
  -8   2  20          7.27          7.69         8.85 o                         
  -7   2  20          9.27         11.50         6.06 o                         
  -6   2  20        576.08        568.63        16.92 o                         
  -5   2  20        294.44        324.76        13.41 o                         
  -4   2  20        297.59        306.84        16.16 o                         
  -3   2  20       2509.25       2402.21        88.49 o                         
  -2   2  20       1449.50       1380.27        34.75 o                         
  -1   2  20        388.56        363.85        18.52 o                         
   0   2  20        457.13        398.99        41.80 o                         
   1   2  20       1158.39       1014.81        64.99 o                         
   2   2  20        241.97        236.85        14.51 o                         
   3   2  20          6.84          7.81         7.81 o                         
   4   2  20        216.72        234.32        15.32 o                         
   5   2  20        820.49        816.01        26.89 o                         
   6   2  20        304.02        282.55        21.66 o                         
   7   2  20         48.81         46.88        11.12 o                         
   8   2  20         97.45        100.93        11.69 o                         
   9   2  20        194.23        209.05        18.82 o                         
  10   2  20         31.94         30.67        11.78 o                         
  11   2  20         29.95         33.23        14.65 o                         
 -15   3  20         11.82         11.77        17.73 o                         
 -14   3  20         42.83         35.66        14.93 o                         
 -13   3  20         13.11         17.06        22.13 o                         
 -12   3  20         22.49         17.88        13.67 o                         
 -11   3  20        105.21        107.99        14.88 o                         
 -10   3  20        235.61        223.03        18.67 o                         
  -9   3  20          7.52         -9.39        12.40 o                         
  -8   3  20         75.74         60.10        11.49 o                         
  -7   3  20         58.71         59.04         9.32 o                         
  -6   3  20         36.88         37.10         9.67 o                         
  -5   3  20          2.10          6.62         8.04 o                         
  -4   3  20         12.59          4.39         9.38 o                         
  -3   3  20        308.95        272.39        15.55 o                         
  -2   3  20         19.97         22.26        10.54 o                         
  -1   3  20        198.38        178.78        18.19 o                         
   0   3  20         13.98         15.95         7.84 o                         
   1   3  20         30.88         30.52         8.74 o                         
   2   3  20         27.88         11.66        10.54 o                         
   3   3  20         84.15         95.93        11.57 o                         
   4   3  20          1.01          6.78         9.35 o                         
   5   3  20         13.34         19.21        10.65 o                         
   6   3  20          0.22         -4.21         9.86 o                         
   7   3  20          1.11         -0.25        10.72 o                         
   8   3  20         12.68         22.92        10.74 o                         
   9   3  20          8.74          0.85        10.91 o                         
  10   3  20          0.24        -10.67        10.67 o                         
 -14   4  20         46.13         36.12        21.00 o                         
 -13   4  20         66.00         49.14        19.06 o                         
 -12   4  20          1.63         -1.35        17.74 o                         
 -11   4  20         81.20         74.98        22.73 o                         
 -10   4  20         83.99        108.58        26.08 o                         
  -9   4  20         71.49         69.28        20.14 o                         
  -8   4  20         12.01         13.16        12.98 o                         
  -7   4  20        139.01        139.26        13.78 o                         
  -6   4  20        144.02        157.53        13.81 o                         
  -5   4  20          6.32          3.19         8.77 o                         
  -4   4  20          2.89          3.97         8.97 o                         
  -3   4  20        276.83        247.72        16.09 o                         
  -2   4  20        526.78        534.93        21.39 o                         
  -1   4  20         27.75         13.85         9.08 o                         
   0   4  20        198.37        179.44        16.33 o                         
   1   4  20        229.67        220.07        18.19 o                         
   2   4  20        145.70        154.27        13.96 o                         
   3   4  20          0.40        -13.33        13.33 o                         
   4   4  20         15.68          9.99        10.79 o                         
   5   4  20        124.14        132.71        15.02 o                         
   6   4  20         98.32        103.58        15.49 o                         
   7   4  20          0.18        -10.53        11.60 o                         
   8   4  20         31.02         30.17        13.95 o                         
   9   4  20         68.78         38.49        14.60 o                         
 -12   5  20          0.92         15.67        23.75 o                         
 -11   5  20          2.72         26.59        22.68 o                         
 -10   5  20        197.31        167.46        28.38 o                         
  -9   5  20          2.17         -5.16        17.71 o                         
  -8   5  20         26.76         34.22        15.99 o                         
  -7   5  20         31.52         20.51        11.73 o                         
  -6   5  20        155.75        173.50        21.66 o                         
  -5   5  20          0.86         14.78        10.75 o                         
  -4   5  20          9.72          5.28        10.60 o                         
  -3   5  20         50.87         40.32        11.24 o                         
  -2   5  20         12.52          2.14         9.97 o                         
  -1   5  20         17.27          9.86        14.83 o                         
   0   5  20         10.36          8.43        10.07 o                         
   1   5  20         23.68         23.22        10.20 o                         
   2   5  20         16.80          7.30        10.19 o                         
   3   5  20         29.69         19.40        14.83 o                         
   4   5  20          0.03         10.14        11.44 o                         
   5   5  20         19.67         32.57        14.02 o                         
   6   5  20         10.18         34.94        14.77 o                         
   7   5  20          0.48        -12.97        12.97 o                         
  -9   6  20         29.42         62.83        52.17 o                         
  -8   6  20          1.29         -3.10        16.12 o                         
  -7   6  20         57.56         61.06        14.61 o                         
  -6   6  20          2.22         -8.74        12.42 o                         
  -5   6  20          6.01          6.23        12.27 o                         
  -4   6  20         13.68          9.65        11.97 o                         
  -3   6  20         74.87         86.07        27.69 o                         
  -2   6  20        118.80         97.38        14.41 o                         
  -1   6  20          0.32          5.83        11.33 o                         
   0   6  20         34.05         30.72        12.98 o                         
   1   6  20         35.24         40.67        12.71 o                         
   2   6  20         12.48         12.76        12.17 o                         
   3   6  20          2.21         -8.70        12.44 o                         
   4   6  20         17.73         18.39        12.92 o                         
   5   6  20          5.47         -3.27        12.97 o                         
  -3   7  20          0.43          0.06        33.47 o                         
  -2   7  20          0.06         33.17        17.73 o                         
  -1   7  20          4.00          1.93        15.74 o                         
 -16   1  21          9.45         10.82        13.86 o                         
 -15   1  21         66.29         80.07        22.88 o                         
 -14   1  21          9.15         -6.44        12.89 o                         
 -13   1  21        183.71        192.61        17.41 o                         
 -12   1  21        182.58        239.42        18.50 o                         
 -11   1  21         74.51         77.84        14.83 o                         
 -10   1  21        129.18        168.17        17.25 o                         
  -9   1  21          7.32         -0.07         7.63 o                         
  -8   1  21        204.68        211.01        12.82 o                         
  -7   1  21        610.42        690.78        17.25 o                         
  -6   1  21        237.73        240.85        11.01 o                         
  -5   1  21        843.61        897.03        25.87 o                         
  -4   1  21        805.48        855.11        19.00 o                         
  -3   1  21        624.55        612.76        15.28 o                         
  -2   1  21        470.18        434.49        16.15 o                         
  -1   1  21       2004.61       2027.47        51.38 o                         
   0   1  21        181.64        203.95        10.78 o                         
   1   1  21        136.47        145.05        11.86 o                         
   2   1  21        270.58        242.03        11.39 o                         
   3   1  21        679.69        690.70        23.17 o                         
   4   1  21        428.39        427.50        14.95 o                         
   5   1  21         10.65         20.60         8.56 o                         
   6   1  21        294.86        314.25        23.75 o                         
   7   1  21        486.74        526.65        22.18 o                         
   8   1  21         15.63          4.95         9.28 o                         
   9   1  21         25.69         26.84        10.52 o                         
  10   1  21         94.30        101.48        13.30 o                         
  11   1  21         72.00         79.68        13.11 o                         
 -15   2  21          7.97          0.33        13.57 o                         
 -14   2  21          0.38         -1.10        12.37 o                         
 -13   2  21         11.99          6.57        12.01 o                         
 -12   2  21        142.49        121.68        15.50 o                         
 -11   2  21        134.85         96.00        13.53 o                         
 -10   2  21        156.64        148.43        14.41 o                         
  -9   2  21         21.45         18.90        10.45 o                         
  -8   2  21         29.15         39.03         9.93 o                         
  -7   2  21        541.50        515.32        18.54 o                         
  -6   2  21          9.55          1.42         6.02 o                         
  -5   2  21          2.01          3.55         6.70 o                         
  -4   2  21         42.54         38.73         7.70 o                         
  -3   2  21        102.93         88.10         9.03 o                         
  -2   2  21         18.06          0.97         7.30 o                         
  -1   2  21         31.41         12.49         7.61 o                         
   0   2  21        115.72        105.17        12.28 o                         
   1   2  21          9.28         13.49         8.07 o                         
   2   2  21        319.90        262.54        18.22 o                         
   3   2  21         82.44         70.76        10.52 o                         
   4   2  21          4.71         -0.69         7.41 o                         
   5   2  21         14.14          0.75        11.12 o                         
   6   2  21          4.71         -1.78         9.49 o                         
   7   2  21          0.23          6.55        10.57 o                         
   8   2  21          0.35         -1.91         9.13 o                         
   9   2  21          1.37         -0.93         9.71 o                         
  10   2  21          3.71          5.08         9.78 o                         
  11   2  21         16.89          6.42        24.88 o                         
 -14   3  21          0.33         -6.38        13.68 o                         
 -13   3  21         48.25         37.39        14.13 o                         
 -12   3  21        290.18        259.37        20.82 o                         
 -11   3  21         59.85         62.61        14.28 o                         
 -10   3  21          7.23          8.31        11.76 o                         
  -9   3  21        284.91        297.92        25.39 o                         
  -8   3  21        323.28        364.31        20.52 o                         
  -7   3  21         42.91         62.85        10.67 o                         
  -6   3  21         66.34         78.98        11.07 o                         
  -5   3  21        925.47        941.20        28.34 o                         
  -4   3  21       2198.68       2285.62        50.15 o                         
  -3   3  21         79.36         68.56        10.40 o                         
  -2   3  21        117.57        108.94        15.52 o                         
  -1   3  21        468.91        392.97        18.86 o                         
   0   3  21        606.96        581.61        21.92 o                         
   1   3  21         18.20         26.03         9.34 o                         
   2   3  21         90.31         70.21        10.99 o                         
   3   3  21        471.13        449.25        21.10 o                         
   4   3  21        549.10        533.85        24.21 o                         
   5   3  21          0.69          5.54        10.41 o                         
   6   3  21        262.18        211.27        17.64 o                         
   7   3  21        374.21        347.80        22.47 o                         
   8   3  21        122.26        135.00        20.74 o                         
   9   3  21         32.67         41.21        12.27 o                         
  10   3  21        182.82        185.40        22.23 o                         
 -13   4  21         22.60         18.65        20.83 o                         
 -12   4  21         72.79         63.40        21.00 o                         
 -11   4  21         46.77         18.65        24.08 o                         
 -10   4  21          7.95          7.27        24.08 o                         
  -9   4  21        115.03        137.11        25.25 o                         
  -8   4  21        114.70        144.61        18.30 o                         
  -7   4  21          6.85         -1.34         9.50 o                         
  -6   4  21         18.56          2.63         9.65 o                         
  -5   4  21         91.86         81.83        12.12 o                         
  -4   4  21         59.98         71.36        11.33 o                         
  -3   4  21          0.15         -9.27         9.27 o                         
  -2   4  21        139.49        155.54        13.64 o                         
  -1   4  21          2.05          7.40         8.86 o                         
   0   4  21          0.80         10.48         9.43 o                         
   1   4  21        160.59        126.06        18.65 o                         
   2   4  21        115.95        123.23        13.88 o                         
   3   4  21         38.34         37.92        11.16 o                         
   4   4  21         32.27         31.84        11.27 o                         
   5   4  21         11.36         -2.93        14.71 o                         
   6   4  21          0.22         -1.39        11.66 o                         
   7   4  21          6.44         14.03        14.03 o                         
   8   4  21          9.89         -8.92        13.07 o                         
   9   4  21          0.66         39.33        29.70 o                         
 -11   5  21          7.15        -20.97        20.97 o                         
 -10   5  21          0.92         -3.33        22.47 o                         
  -9   5  21        117.88        109.03        25.46 o                         
  -8   5  21         99.29         83.48        17.40 o                         
  -7   5  21          0.64         -2.64        11.05 o                         
  -6   5  21          5.51         22.39        10.97 o                         
  -5   5  21        240.68        277.39        18.69 o                         
  -4   5  21        138.26        173.04        15.59 o                         
  -3   5  21        108.03        112.99        18.83 o                         
  -2   5  21         48.44         53.26        11.99 o                         
  -1   5  21        117.40         91.57        13.62 o                         
   0   5  21         44.51         36.06        11.59 o                         
   1   5  21         33.69         31.97        11.50 o                         
   2   5  21         38.56         68.31        15.52 o                         
   3   5  21         53.26         53.95        13.51 o                         
   4   5  21          6.36          7.88        11.93 o                         
   5   5  21          0.12         15.53        14.48 o                         
   6   5  21         27.09         23.87        14.19 o                         
   7   5  21         54.35         47.79        15.36 o                         
  -9   6  21         29.59         -2.41        30.50 o                         
  -8   6  21         11.45         21.87        16.10 o                         
  -7   6  21         14.02         12.46        12.89 o                         
  -6   6  21         50.08         35.31        15.41 o                         
  -5   6  21         21.51         30.54        13.76 o                         
  -4   6  21          5.57         -1.24        11.83 o                         
  -3   6  21          0.09         -2.54        12.37 o                         
  -2   6  21         16.32         -7.52        11.88 o                         
  -1   6  21         23.26          5.91        14.83 o                         
   0   6  21          0.09          5.32        11.63 o                         
   1   6  21         10.83          2.10        12.21 o                         
   2   6  21          3.11         15.03        13.52 o                         
   3   6  21          8.56         13.44        13.40 o                         
   4   6  21          0.29        -12.29        12.29 o                         
 -16   0  22          0.00         13.64        29.70 o                         
 -15   0  22        177.17        199.90        27.95 o                         
 -14   0  22        127.93        113.71        41.73 o                         
 -13   0  22          1.70          5.12        15.99 o                         
 -12   0  22          0.05         12.46        14.40 o                         
 -11   0  22        675.18        651.28        61.40 o                         
 -10   0  22         18.42         16.19        12.31 o                         
  -9   0  22        208.36        193.26        20.43 o                         
  -8   0  22        588.68        537.48        29.31 o                         
  -7   0  22       1382.01       1398.86        39.95 o                         
  -6   0  22         61.96         84.94        12.26 o                         
  -5   0  22        789.47        833.47        34.88 o                         
  -4   0  22        111.97        118.80        11.73 o                         
  -3   0  22       4958.13       4770.67       100.68 o                         
  -2   0  22        440.88        465.07        27.54 o                         
  -1   0  22        644.06        645.79        21.79 o                         
   0   0  22        417.80        366.17        16.53 o                         
   1   0  22       1583.12       1582.03        64.43 o                         
   2   0  22        568.63        622.32        61.40 o                         
   3   0  22          2.23          4.34         9.20 o                         
   4   0  22        824.28        770.23        48.56 o                         
   5   0  22       1212.41       1271.71        44.16 o                         
   6   0  22        136.72        174.39        22.07 o                         
   7   0  22         61.66         68.41        14.34 o                         
   8   0  22         71.53         68.55        15.41 o                         
   9   0  22        145.73        176.68        20.17 o                         
  10   0  22         14.43         13.64        28.09 o                         
  11   0  22         20.59         10.43        26.48 o                         
 -15   1  22         16.04         19.04        13.92 o                         
 -14   1  22         48.48         28.80        13.00 o                         
 -13   1  22         11.04         -3.51        10.75 o                         
 -12   1  22         32.82         24.58        11.77 o                         
 -11   1  22        148.05        138.87        16.80 o                         
 -10   1  22          0.72         -3.70         9.67 o                         
  -9   1  22         30.02         33.02         9.27 o                         
  -8   1  22          2.90          4.08         7.13 o                         
  -7   1  22        100.92        118.48         8.76 o                         
  -6   1  22        152.23        162.56         9.80 o                         
  -5   1  22          6.92         11.16         5.69 o                         
  -4   1  22         46.71         35.42         6.29 o                         
  -3   1  22         35.88         39.90         7.30 o                         
  -2   1  22         43.45         48.95        10.27 o                         
  -1   1  22        100.16        102.11         8.67 o                         
   0   1  22          1.89          8.09         6.07 o                         
   1   1  22         19.71          6.43         6.07 o                         
   2   1  22        124.42        129.65        11.03 o                         
   3   1  22         26.07         27.15         8.36 o                         
   4   1  22          2.17         -5.75         7.56 o                         
   5   1  22         40.29         41.83         9.51 o                         
   6   1  22          0.03          6.94         9.30 o                         
   7   1  22          0.89         -6.65        17.08 o                         
   8   1  22          0.61        -11.07        11.07 o                         
   9   1  22          0.41         -8.85         9.50 o                         
  10   1  22          1.80         -0.52        10.84 o                         
 -15   2  22         75.76         85.74        18.38 o                         
 -14   2  22        199.74        204.88        20.06 o                         
 -13   2  22         45.44         30.82        13.46 o                         
 -12   2  22         43.63         42.72        12.93 o                         
 -11   2  22        105.06        134.28        19.69 o                         
 -10   2  22        135.64        144.42        14.42 o                         
  -9   2  22        122.54        118.75        13.72 o                         
  -8   2  22         33.32         35.89        10.25 o                         
  -7   2  22        515.36        555.73        18.30 o                         
  -6   2  22       1212.07       1231.60        28.94 o                         
  -5   2  22        266.11        254.85        26.04 o                         
  -4   2  22        403.36        390.51        16.31 o                         
  -3   2  22       1116.14       1027.88        39.02 o                         
  -2   2  22        355.89        346.68        17.55 o                         
  -1   2  22         35.00         26.63         8.78 o                         
   0   2  22        967.65        882.80        34.74 o                         
   1   2  22        463.25        460.55        20.38 o                         
   2   2  22        393.85        391.83        25.46 o                         
   3   2  22         41.60         44.05        10.40 o                         
   4   2  22        476.17        444.83        20.57 o                         
   5   2  22        573.92        540.04        22.48 o                         
   6   2  22         63.69         83.54        12.69 o                         
   7   2  22         15.90         13.40        13.39 o                         
   8   2  22        186.70        196.96        17.27 o                         
   9   2  22        129.73        136.06        13.65 o                         
  10   2  22         13.01         16.07        11.67 o                         
 -14   3  22         28.74         19.77        15.44 o                         
 -13   3  22         52.99         18.88        14.07 o                         
 -12   3  22         11.90         14.16        13.62 o                         
 -11   3  22         56.96         30.42        12.06 o                         
 -10   3  22         14.94         -4.03        18.91 o                         
  -9   3  22          1.67        -11.99        11.99 o                         
  -8   3  22        135.89        143.75        36.92 o                         
  -7   3  22        100.03         87.11        12.51 o                         
  -6   3  22         19.77          9.12        12.48 o                         
  -5   3  22         43.87         65.95        11.29 o                         
  -4   3  22         10.79         11.48         8.72 o                         
  -3   3  22          0.61          1.95         8.62 o                         
  -2   3  22         20.54         17.24         9.37 o                         
  -1   3  22          2.00         -0.06         8.03 o                         
   0   3  22        224.34        202.13        21.78 o                         
   1   3  22          9.42         10.95         9.24 o                         
   2   3  22        301.36        271.72        17.24 o                         
   3   3  22         35.88         22.44        10.43 o                         
   4   3  22         70.40         46.38        22.13 o                         
   5   3  22         14.65         28.10        10.62 o                         
   6   3  22         32.46         23.70        12.00 o                         
   7   3  22         11.51         -7.46        14.60 o                         
   8   3  22          1.19          1.09        12.74 o                         
   9   3  22          0.47        -10.16        16.45 o                         
 -13   4  22         13.29        -22.68        26.48 o                         
 -12   4  22         46.54         48.93        22.15 o                         
 -11   4  22         28.53         44.48        21.28 o                         
 -10   4  22        116.65        108.38        48.96 o                         
  -9   4  22         36.45         44.54        20.34 o                         
  -8   4  22         54.94         25.95        14.48 o                         
  -7   4  22        157.73        175.67        16.28 o                         
  -6   4  22        591.58        630.46        47.61 o                         
  -5   4  22         12.58         20.52        10.28 o                         
  -4   4  22        286.10        259.78        17.35 o                         
  -3   4  22        282.65        280.86        17.59 o                         
  -2   4  22        196.86        211.99        22.27 o                         
  -1   4  22          1.92         10.24         9.32 o                         
   0   4  22         76.91         56.09        11.83 o                         
   1   4  22        211.28        199.72        16.13 o                         
   2   4  22         52.52         57.65        11.75 o                         
   3   4  22         29.38         24.73        10.40 o                         
   4   4  22         41.12         39.67        12.33 o                         
   5   4  22         76.32         63.08        13.83 o                         
   6   4  22         57.85         74.21        15.81 o                         
   7   4  22          4.06          7.73        13.69 o                         
   8   4  22         68.91         60.60        16.92 o                         
 -11   5  22         34.52         42.75        23.87 o                         
 -10   5  22         70.42        107.28        54.17 o                         
  -9   5  22         29.86         56.07        24.48 o                         
  -8   5  22          0.82          1.63        14.25 o                         
  -7   5  22         18.80          1.49        23.05 o                         
  -6   5  22         30.25         43.85        12.11 o                         
  -5   5  22         38.38         42.50        12.90 o                         
  -4   5  22          2.73          6.11        11.06 o                         
  -3   5  22        126.79        106.63        14.46 o                         
  -2   5  22          5.88          9.52        11.70 o                         
  -1   5  22         76.78         60.05        12.86 o                         
   0   5  22         14.99          7.88        11.53 o                         
   1   5  22          4.38         -8.15        10.52 o                         
   2   5  22         10.85        -11.29        11.29 o                         
   3   5  22          1.21         -1.65        11.24 o                         
   4   5  22          7.67         -7.55        13.81 o                         
   5   5  22          6.91          2.50        13.67 o                         
   6   5  22          8.26         -5.98        13.81 o                         
  -8   6  22          2.37        -10.72        17.45 o                         
  -7   6  22         15.49         30.29        14.65 o                         
  -6   6  22         30.48         37.10        13.83 o                         
  -5   6  22         13.69         13.76        13.12 o                         
  -4   6  22          5.72          1.63        12.29 o                         
  -3   6  22         10.05         14.15        13.23 o                         
  -2   6  22         52.38         72.78        20.74 o                         
  -1   6  22          0.26          1.44        12.15 o                         
   0   6  22         29.94          9.28        13.62 o                         
   1   6  22         32.98         28.61        12.90 o                         
   2   6  22          8.84          2.62        13.65 o                         
   3   6  22          0.31          3.46        15.22 o                         
 -15   1  23         19.19         31.15        14.10 o                         
 -14   1  23         34.35         25.35        13.24 o                         
 -13   1  23         43.15         44.52        13.63 o                         
 -12   1  23        121.99        133.81        22.64 o                         
 -11   1  23         28.62         16.30        10.93 o                         
 -10   1  23          1.13         -6.84         8.74 o                         
  -9   1  23        135.05        142.41        15.88 o                         
  -8   1  23       1110.38       1141.90        27.90 o                         
  -7   1  23         12.20         13.23         6.31 o                         
  -6   1  23         32.05         26.54         7.24 o                         
  -5   1  23        756.44        769.77        23.03 o                         
  -4   1  23       2455.05       2611.56        48.22 o                         
  -3   1  23        228.40        235.42        12.64 o                         
  -2   1  23        978.94        951.34        23.36 o                         
  -1   1  23        406.80        406.74        15.62 o                         
   0   1  23        416.88        473.96        24.83 o                         
   1   1  23          9.34          5.29         7.51 o                         
   2   1  23        138.24        127.07         9.75 o                         
   3   1  23        927.79        876.30        25.85 o                         
   4   1  23        282.37        308.38        16.79 o                         
   5   1  23        146.53        109.21        14.01 o                         
   6   1  23        204.83        194.47        17.13 o                         
   7   1  23        238.96        240.66        25.70 o                         
   8   1  23         24.70         33.08        13.04 o                         
   9   1  23         99.65         94.67        19.29 o                         
  10   1  23         80.42         91.38        14.25 o                         
 -15   2  23         14.74         16.09        16.81 o                         
 -14   2  23         13.30         23.56        18.22 o                         
 -13   2  23         82.69         51.45        16.47 o                         
 -12   2  23         48.30         52.61        13.55 o                         
 -11   2  23          0.54        -14.52        15.54 o                         
 -10   2  23          0.94          2.45         9.88 o                         
  -9   2  23        217.23        236.25        17.32 o                         
  -8   2  23        153.69        148.46        21.19 o                         
  -7   2  23          3.64         -3.18         7.97 o                         
  -6   2  23          4.42          6.04         7.63 o                         
  -5   2  23         38.64         41.98         9.18 o                         
  -4   2  23         22.54         18.18         7.85 o                         
  -3   2  23        123.47        141.87        14.71 o                         
  -2   2  23          7.70         19.22         9.96 o                         
  -1   2  23        625.40        548.03        21.44 o                         
   0   2  23         31.41         33.88         9.71 o                         
   1   2  23         36.92         26.12         9.54 o                         
   2   2  23        130.92        128.57        17.72 o                         
   3   2  23         70.99         54.12        10.04 o                         
   4   2  23         26.47         35.68        10.65 o                         
   5   2  23         71.24         60.35        12.03 o                         
   6   2  23          0.65          4.06        10.69 o                         
   7   2  23          5.37          0.94        11.18 o                         
   8   2  23          0.03        -11.02        11.02 o                         
   9   2  23          5.63         -1.18        14.70 o                         
  10   2  23          0.39        -21.67        27.29 o                         
 -14   3  23         32.46         -8.12        14.52 o                         
 -13   3  23         61.75         75.10        15.89 o                         
 -12   3  23         45.97         30.81        17.19 o                         
 -11   3  23         36.08         43.01        14.28 o                         
 -10   3  23          9.58          7.94        13.89 o                         
  -9   3  23        358.85        442.60        34.60 o                         
  -8   3  23        142.11        158.09        22.98 o                         
  -7   3  23        118.12        100.80        13.43 o                         
  -6   3  23        689.50        653.41        30.70 o                         
  -5   3  23       1322.86       1289.95        37.41 o                         
  -4   3  23         74.86        119.37        13.18 o                         
  -3   3  23          7.21         -1.96         8.55 o                         
  -2   3  23        263.53        256.82        17.32 o                         
  -1   3  23        747.95        704.12        33.01 o                         
   0   3  23         51.06         69.31        14.91 o                         
   1   3  23          1.36          3.28         9.02 o                         
   2   3  23        168.48        155.61        15.50 o                         
   3   3  23        254.25        208.78        16.15 o                         
   4   3  23        146.78        143.36        25.83 o                         
   5   3  23          2.49         12.44        11.12 o                         
   6   3  23        243.52        261.00        24.56 o                         
   7   3  23        182.03        235.19        21.43 o                         
   8   3  23          1.05          6.22        13.13 o                         
   9   3  23         56.64         65.65        15.14 o                         
 -13   4  23         21.41         66.61        32.10 o                         
 -12   4  23          1.02        -16.82        20.43 o                         
 -11   4  23          1.94        -19.43        19.43 o                         
 -10   4  23         48.09         54.22        37.72 o                         
  -9   4  23         43.60         61.45        22.05 o                         
  -8   4  23          2.06         15.43        19.84 o                         
  -7   4  23          2.49         24.86        11.57 o                         
  -6   4  23         14.75          8.00        10.52 o                         
  -5   4  23         10.09         26.09        11.33 o                         
  -4   4  23          0.18          2.77        10.29 o                         
  -3   4  23         27.80         13.87        11.93 o                         
  -2   4  23        138.13        123.69        13.93 o                         
  -1   4  23          2.21         -6.90         9.76 o                         
   0   4  23          0.29          3.12        10.13 o                         
   1   4  23         53.79         58.20        12.27 o                         
   2   4  23          3.21         -9.49         9.49 o                         
   3   4  23         90.14         55.95        12.40 o                         
   4   4  23         28.97         28.96        11.84 o                         
   5   4  23         11.34          4.28        11.95 o                         
   6   4  23          7.25         -3.97        11.97 o                         
   7   4  23         19.81         32.89        14.08 o                         
 -11   5  23         17.24         11.24        36.12 o                         
 -10   5  23          0.29         10.02        23.51 o                         
  -9   5  23         31.17         48.05        22.98 o                         
  -8   5  23         32.83         51.81        22.98 o                         
  -7   5  23          6.91         10.18        12.81 o                         
  -6   5  23         47.33         56.15        13.42 o                         
  -5   5  23        125.39        115.74        16.33 o                         
  -4   5  23         23.48         36.77        12.62 o                         
  -3   5  23         28.94         35.85        12.43 o                         
  -2   5  23         92.55         82.84        13.67 o                         
  -1   5  23         62.21         71.79        14.06 o                         
   0   5  23         56.30         47.55        15.12 o                         
   1   5  23         17.86         44.88        13.11 o                         
   2   5  23         23.86          5.00        12.14 o                         
   3   5  23         54.26         48.99        13.92 o                         
   4   5  23         30.73         53.36        14.44 o                         
   5   5  23          4.44         -5.81        13.71 o                         
  -7   6  23          1.54          6.20        13.88 o                         
  -6   6  23         59.23         99.66        17.38 o                         
  -5   6  23          5.31         -2.25        15.18 o                         
  -4   6  23          0.28          2.50        12.86 o                         
  -3   6  23          0.40         11.57        12.91 o                         
  -2   6  23         26.71         22.25        13.34 o                         
  -1   6  23          0.26        -12.49        12.49 o                         
   0   6  23          1.63         10.78        13.59 o                         
   1   6  23          6.33         -8.95        12.93 o                         
   2   6  23          0.08        -12.80        12.80 o                         
 -15   0  24         32.64         40.09        22.11 o                         
 -14   0  24          6.21         20.61        30.10 o                         
 -13   0  24          0.67         10.80        16.16 o                         
 -12   0  24         17.65          7.22        15.04 o                         
 -11   0  24        136.12        171.12        21.71 o                         
 -10   0  24        131.55        153.68        20.05 o                         
  -9   0  24        207.79        189.58        21.21 o                         
  -8   0  24        899.52        971.26        40.22 o                         
  -7   0  24        152.93        149.48        13.40 o                         
  -6   0  24        604.33        628.88        24.05 o                         
  -5   0  24       1611.99       1632.90        43.17 o                         
  -4   0  24       2137.45       2150.40        52.77 o                         
  -3   0  24       1022.34       1094.60        38.96 o                         
  -2   0  24        265.49        289.03        16.47 o                         
  -1   0  24        129.51        134.68        12.03 o                         
   0   0  24        593.72        644.72        28.68 o                         
   1   0  24        441.77        435.50        67.38 o                         
   2   0  24        973.42       1027.67        53.37 o                         
   3   0  24         30.50         13.70        10.97 o                         
   4   0  24       1745.22       1905.11       158.87 o                         
   5   0  24        211.31        211.56        19.43 o                         
   6   0  24         42.54         41.98        13.61 o                         
   7   0  24        149.79        167.06        21.59 o                         
   8   0  24        458.46        544.87        56.98 o                         
   9   0  24         24.25         48.96        29.70 o                         
  10   0  24          0.52        -25.68        25.68 o                         
 -15   1  24         10.52         -3.54        13.33 o                         
 -14   1  24         15.77         18.40        12.75 o                         
 -13   1  24         35.41         22.34        17.49 o                         
 -12   1  24         22.80         19.90        11.89 o                         
 -11   1  24         11.54         15.27        10.99 o                         
 -10   1  24         13.68         11.51        10.55 o                         
  -9   1  24         29.11         41.34        10.57 o                         
  -8   1  24        117.18        116.73        11.08 o                         
  -7   1  24         29.23         32.95         7.03 o                         
  -6   1  24         22.99         41.41         7.22 o                         
  -5   1  24        110.64         99.88         9.76 o                         
  -4   1  24         58.92         52.33         8.98 o                         
  -3   1  24          0.25         -2.37         6.52 o                         
  -2   1  24        178.61        163.40        11.99 o                         
  -1   1  24        539.10        561.64        31.05 o                         
   0   1  24          8.80         13.78         7.19 o                         
   1   1  24         52.47         44.02         8.01 o                         
   2   1  24         86.56         51.01         9.45 o                         
   3   1  24          0.42          1.42         9.61 o                         
   4   1  24          2.34         -9.43         9.43 o                         
   5   1  24          6.59          5.89        10.47 o                         
   6   1  24          1.00         -6.80        10.37 o                         
   7   1  24         15.07         15.83        12.72 o                         
   8   1  24          1.13         -9.96        12.65 o                         
   9   1  24          0.07          2.58        13.24 o                         
 -14   2  24         16.30         19.99        13.32 o                         
 -13   2  24          8.23          3.51        12.62 o                         
 -12   2  24          3.04          1.94        13.44 o                         
 -11   2  24        132.10        155.56        23.25 o                         
 -10   2  24        243.88        255.89        18.28 o                         
  -9   2  24          1.41         -2.30        12.11 o                         
  -8   2  24         59.29         53.27        20.12 o                         
  -7   2  24       1003.07       1020.88        33.14 o                         
  -6   2  24        968.53        957.45        27.37 o                         
  -5   2  24          0.88         -8.46         8.46 o                         
  -4   2  24        228.12        230.95        15.87 o                         
  -3   2  24        540.98        558.94        23.43 o                         
  -2   2  24        159.81        141.75        20.27 o                         
  -1   2  24         57.93         56.56        18.53 o                         
   0   2  24        367.53        338.92        20.74 o                         
   1   2  24        515.45        520.17        23.86 o                         
   2   2  24        214.94        211.12        22.82 o                         
   3   2  24         13.35         22.79         9.31 o                         
   4   2  24        314.27        258.60        28.84 o                         
   5   2  24        389.88        406.47        21.46 o                         
   6   2  24         12.20         12.52        10.84 o                         
   7   2  24        165.42        153.18        15.83 o                         
   8   2  24        183.66        246.62        22.43 o                         
   9   2  24         25.71         16.25        15.89 o                         
 -13   3  24         22.35         11.24        17.42 o                         
 -12   3  24          1.97         17.84        15.45 o                         
 -11   3  24         44.15         36.21        14.49 o                         
 -10   3  24         90.38        105.96        23.99 o                         
  -9   3  24         13.80         14.55        22.47 o                         
  -8   3  24         26.70         16.03        18.39 o                         
  -7   3  24          2.44          2.68        10.36 o                         
  -6   3  24          8.93          3.41         9.98 o                         
  -5   3  24        121.09         96.24        13.13 o                         
  -4   3  24         53.79         65.06        11.97 o                         
  -3   3  24        134.61        107.36        13.77 o                         
  -2   3  24         20.59         13.67        10.72 o                         
  -1   3  24         47.83         35.63        10.49 o                         
   0   3  24          9.53          9.33         9.90 o                         
   1   3  24         55.17         37.15        17.96 o                         
   2   3  24         24.54          4.75        10.08 o                         
   3   3  24         10.35          3.36        10.50 o                         
   4   3  24          0.98         18.06        10.58 o                         
   5   3  24         35.30         40.57        12.25 o                         
   6   3  24          0.51         10.27        12.45 o                         
   7   3  24         10.20          6.17        12.23 o                         
   8   3  24          0.22         -8.97        13.09 o                         
 -12   4  24          1.87         -6.49        18.39 o                         
 -11   4  24         31.23         25.86        26.48 o                         
 -10   4  24        133.66         81.36        24.68 o                         
  -9   4  24         32.34          6.80        32.10 o                         
  -8   4  24         14.31          4.90        31.30 o                         
  -7   4  24        252.01        252.00        19.02 o                         
  -6   4  24        138.07        141.47        15.63 o                         
  -5   4  24          8.94         -9.94         9.94 o                         
  -4   4  24         34.96         54.63        11.92 o                         
  -3   4  24        209.29        247.20        18.19 o                         
  -2   4  24         18.30         13.74        10.37 o                         
  -1   4  24         18.25         18.86        10.50 o                         
   0   4  24         50.51         49.19        11.99 o                         
   1   4  24        243.52        225.20        17.76 o                         
   2   4  24         32.59         25.69        11.27 o                         
   3   4  24          3.73         -1.34        10.81 o                         
   4   4  24         69.28         87.35        18.65 o                         
   5   4  24        154.51        174.69        18.28 o                         
   6   4  24          1.21          8.83        13.70 o                         
   7   4  24         14.14         11.02        14.58 o                         
 -10   5  24          7.33         -8.42        23.81 o                         
  -9   5  24          1.68        -20.23        22.28 o                         
  -8   5  24          3.25         20.16        20.83 o                         
  -7   5  24         99.08         93.17        15.23 o                         
  -6   5  24          0.64          7.11        12.63 o                         
  -5   5  24          4.86         -3.25        12.05 o                         
  -4   5  24          0.59         20.37        13.05 o                         
  -3   5  24        121.10        121.36        15.57 o                         
  -2   5  24          8.56         -6.89        14.83 o                         
  -1   5  24          4.12         19.99        11.76 o                         
   0   5  24         21.54         10.98        14.83 o                         
   1   5  24          2.22        -11.97        11.97 o                         
   2   5  24         42.57         29.27        14.09 o                         
   3   5  24          0.21         -5.52        12.65 o                         
   4   5  24          1.14         -0.51        13.24 o                         
   5   5  24          1.07         15.61        18.84 o                         
  -6   6  24         22.33         32.24        22.90 o                         
  -5   6  24          0.03        -11.28        12.71 o                         
  -4   6  24          0.37         -9.12        12.95 o                         
  -3   6  24          4.30        -10.53        12.80 o                         
  -2   6  24         28.06         26.69        15.29 o                         
  -1   6  24          0.04         24.86        13.82 o                         
   0   6  24          2.92         -6.58        12.68 o                         
   1   6  24         48.74         60.52        18.66 o                         
 -15   1  25         16.18          6.17        17.87 o                         
 -14   1  25          6.72         -7.65        12.32 o                         
 -13   1  25         23.25         31.54        13.11 o                         
 -12   1  25        103.04         98.57        15.02 o                         
 -11   1  25         47.15         43.39        11.95 o                         
 -10   1  25         52.83         24.37        10.59 o                         
  -9   1  25        438.00        434.18        21.15 o                         
  -8   1  25        664.05        662.27        21.29 o                         
  -7   1  25         54.97         64.95         8.14 o                         
  -6   1  25        346.99        371.37        20.60 o                         
  -5   1  25       1448.71       1517.35        32.89 o                         
  -4   1  25        221.63        243.29        17.49 o                         
  -3   1  25         38.96         25.09         8.15 o                         
  -2   1  25        472.18        466.88        17.24 o                         
  -1   1  25       1138.55       1188.76        31.49 o                         
   0   1  25        413.79        449.22        16.81 o                         
   1   1  25          2.47         -1.55         8.11 o                         
   2   1  25        613.80        579.83        28.17 o                         
   3   1  25        709.95        766.15        60.40 o                         
   4   1  25          0.72          2.36        10.35 o                         
   5   1  25         64.25         48.01        12.56 o                         
   6   1  25        378.71        357.26        23.10 o                         
   7   1  25        175.76        213.41        19.52 o                         
   8   1  25         28.44         28.31        14.21 o                         
   9   1  25         28.11         14.97        17.66 o                         
 -14   2  25          2.38         16.52        13.30 o                         
 -13   2  25         60.39         50.29        14.70 o                         
 -12   2  25         58.93         45.39        14.42 o                         
 -11   2  25          0.73        -10.68        10.68 o                         
 -10   2  25        113.92         99.46        16.31 o                         
  -9   2  25          1.79         -9.56        12.20 o                         
  -8   2  25          6.34          4.28        16.39 o                         
  -7   2  25         62.45         57.44        10.07 o                         
  -6   2  25        242.68        267.25        15.34 o                         
  -5   2  25          8.53         15.99        11.35 o                         
  -4   2  25         54.42         30.05        10.52 o                         
  -3   2  25         60.29         59.46        10.97 o                         
  -2   2  25        472.41        487.80        22.31 o                         
  -1   2  25          6.16         -1.42         9.06 o                         
   0   2  25          4.02         -2.40         8.44 o                         
   1   2  25         14.15         30.47         9.86 o                         
   2   2  25        105.04         75.75        16.77 o                         
   3   2  25          2.46         16.66        10.18 o                         
   4   2  25          0.08         -9.54         9.54 o                         
   5   2  25          0.89          3.51        11.00 o                         
   6   2  25          2.62          8.65        11.63 o                         
   7   2  25          0.34         15.15        13.91 o                         
   8   2  25          2.53        -12.13        12.13 o                         
 -13   3  25          1.42         -7.03        15.48 o                         
 -12   3  25         79.91        102.28        22.73 o                         
 -11   3  25          7.28          9.08        15.38 o                         
 -10   3  25         32.03         -2.01        19.30 o                         
  -9   3  25        130.21        117.68        40.53 o                         
  -8   3  25        215.21        166.13        33.71 o                         
  -7   3  25          4.76          0.19         9.90 o                         
  -6   3  25        173.90        187.46        16.35 o                         
  -5   3  25         44.56         51.95        11.98 o                         
  -4   3  25          7.86         -4.75        13.77 o                         
  -3   3  25        260.69        258.10        18.13 o                         
  -2   3  25        227.20        233.30        17.33 o                         
  -1   3  25        164.68        174.37        15.64 o                         
   0   3  25         42.28         30.33        11.11 o                         
   1   3  25         41.79         30.69        14.71 o                         
   2   3  25         61.89         56.49        12.47 o                         
   3   3  25        101.03         95.17        13.46 o                         
   4   3  25         89.78         86.01        24.87 o                         
   5   3  25         79.67         65.02        13.61 o                         
   6   3  25         82.05         84.20        17.14 o                         
   7   3  25         24.94         53.96        14.85 o                         
 -12   4  25          8.81         13.64        27.29 o                         
 -11   4  25          2.27        -20.57        20.57 o                         
 -10   4  25          1.80          1.26        22.37 o                         
  -9   4  25         19.02        -17.85        19.07 o                         
  -8   4  25          0.29          1.21        27.29 o                         
  -7   4  25          0.07        -11.29        11.29 o                         
  -6   4  25          1.68         -9.17        11.56 o                         
  -5   4  25         53.86         37.99        13.04 o                         
  -4   4  25         61.75         86.66        14.14 o                         
  -3   4  25         17.31         -2.84        12.62 o                         
  -2   4  25          8.31          1.77        11.30 o                         
  -1   4  25          3.21        -10.39        10.39 o                         
   0   4  25          0.28         -4.25        10.66 o                         
   1   4  25         31.41         20.29        11.88 o                         
   2   4  25          0.90        -10.29        10.29 o                         
   3   4  25         11.84          9.91        11.81 o                         
   4   4  25          5.52         -9.52        11.71 o                         
   5   4  25         11.96         -0.42        12.21 o                         
   6   4  25          7.68          8.81        13.25 o                         
  -9   5  25         59.37         75.32        25.82 o                         
  -8   5  25         21.30         -2.55        20.57 o                         
  -7   5  25          0.20          8.08        14.44 o                         
  -6   5  25         22.90         22.51        13.10 o                         
  -5   5  25         19.32         12.49        12.66 o                         
  -4   5  25          2.39        -12.09        12.09 o                         
  -3   5  25          0.60          3.19        12.89 o                         
  -2   5  25         82.79        104.90        15.94 o                         
  -1   5  25         16.05         17.22        12.11 o                         
   0   5  25         47.12         41.23        14.00 o                         
   1   5  25          0.13          4.43        12.84 o                         
   2   5  25         99.55        111.13        17.13 o                         
   3   5  25         61.00         36.10        13.83 o                         
   4   5  25         10.28         22.02        13.84 o                         
  -5   6  25          0.26        -21.67        28.89 o                         
  -4   6  25         24.78         18.75        21.55 o                         
  -3   6  25          2.17          9.23        13.53 o                         
  -2   6  25          4.27          6.80        13.98 o                         
  -1   6  25          4.88         -7.19        16.53 o                         
 -14   0  26         13.12         21.60        19.67 o                         
 -13   0  26          0.16         -9.47        17.14 o                         
 -12   0  26          0.77        -10.74        15.23 o                         
 -11   0  26         52.29         12.15        33.71 o                         
 -10   0  26         59.76         54.24        17.16 o                         
  -9   0  26         59.03         59.00        15.62 o                         
  -8   0  26        846.08        844.33        37.25 o                         
  -7   0  26        516.62        558.21        23.70 o                         
  -6   0  26         10.67         17.98         9.77 o                         
  -5   0  26         17.45          5.27         9.06 o                         
  -4   0  26        102.99        112.32        12.77 o                         
  -3   0  26        475.92        521.57        25.77 o                         
  -2   0  26        630.72        755.86        33.99 o                         
  -1   0  26          1.52        -11.18        11.18 o                         
   0   0  26        576.59        616.92        38.92 o                         
   1   0  26        675.95        665.51        99.12 o                         
   2   0  26        113.94        114.74        26.08 o                         
   3   0  26        106.86        114.38        34.91 o                         
   4   0  26        332.72        323.54        24.35 o                         
   5   0  26        356.86        420.39        51.73 o                         
   6   0  26          3.24         -0.80        22.47 o                         
   7   0  26        362.08        229.54        39.33 o                         
   8   0  26         67.18        108.35        32.91 o                         
 -14   1  26         39.03         41.37        19.59 o                         
 -13   1  26         18.04         21.57        12.19 o                         
 -12   1  26         98.94        121.19        15.91 o                         
 -11   1  26          0.16        -10.32        10.32 o                         
 -10   1  26          4.35          2.24        10.44 o                         
  -9   1  26         19.68         10.16        10.26 o                         
  -8   1  26         10.68          8.88         8.64 o                         
  -7   1  26         69.09         75.71         9.80 o                         
  -6   1  26         25.69         31.65         8.30 o                         
  -5   1  26         39.31         46.03         8.69 o                         
  -4   1  26         76.21         88.58         9.98 o                         
  -3   1  26         26.46         25.40        11.13 o                         
  -2   1  26         64.89         68.48        14.87 o                         
  -1   1  26         20.82         34.73         8.57 o                         
   0   1  26          5.12         -3.67         9.51 o                         
   1   1  26         11.77         24.40        10.52 o                         
   2   1  26         72.21         61.27        12.21 o                         
   3   1  26         16.62          7.21        10.35 o                         
   4   1  26          1.78          8.33        10.81 o                         
   5   1  26          0.56        -10.36        11.40 o                         
   6   1  26          0.03         -7.13        12.01 o                         
   7   1  26          8.48         -0.91        12.12 o                         
   8   1  26          1.91         -3.51        13.56 o                         
 -14   2  26         14.94         38.54        21.84 o                         
 -13   2  26         36.07          9.12        15.79 o                         
 -12   2  26         20.87         15.40        14.28 o                         
 -11   2  26        240.82        269.02        22.67 o
[truncated: 47,953 more chars]
